# Supplementary material for: High-resolution data from Laser Ablation-ICP-MS and by ICP-OES analyses at the Cretaceous/Paleogene boundary section at Agost (SE Spain)
Source: Data Brief. 2018 May 3;18:1900–6. doi: 10.1016/j.dib.2018.04.118 (PMC5998653; doi:10.1016/j.dib.2018.04.118)
Supplement: Supplementary file 2 — Excel file 1. Elemental isotopic ratio data, as measured by LA-ICP-MS in a 9-cm interval across the KPgB at the Agost site. Moving average (in a 5-and 10- intervals) of Ca/Al, P/Al, Sr/Al, Ti/Al, Cr/Al, Co/Al, Cu/Al, Zr/Al, Pb/Al and U/Al ratios; in: i) gray calcareous marlstones and malstones from the uppermost Maastrichtian, ii) ejecta layer, iii) boundary clay layer, and iv) light marly limestones from the lowermost Danian. [file mmc2.xlsx]

## Sheet: Info
Core:		AGOST
Block:		1b
Approximate top-depth in core of block:		185.7	cm
In this measurement a trace has been done on resin embedded block using methods:
Spot size: 120 micron
Reprate: 10 Hz
Stage velocity =		0.0275	mm/s
Method: 280815 Resin
During the day these were the other settings:
Attenuator: 1650
Laser= 26 kV, ~80 mJ
Fluence = 8 J/cm2
For calculation to ratios the following standards in sequence have been used:
N610_1
N610_2
N610_3
N610_4
Values of relative ionization factors
No.	Name in sequence	Na23(LR)	Mg24(LR)	Mg25(LR)	Mg26(LR)	Al27(LR)	Si29(LR)	P31(LR)	Ca43(LR)	Ca44(LR)	Ti49(LR)	V51(LR)	Cr52(LR)	Mn55(LR)	Fe57(LR)	Co59(LR)	Ni60(LR)	Cu65(LR)	Zn66(LR)	As75(LR)	Br79(LR)	Br81(LR)	Sr88(LR)	Y89(LR)	Zr90(LR)	Mo97(LR)	Mo98(LR)	Ru101(LR)	Rh103(LR)	Pd105(LR)	Sb121(LR)	Ba137(LR)	Ce140(LR)	Re185(LR)	Ir193(LR)	Pt194(LR)	Pt195(LR)	Pb208(LR)	Th232(LR)	U238(LR)
1	N610_1	0.0853141	0.876581	0.846081	0.79086	1	1.87683	7.30631	0.425837	0.393272	0.452445	0.445541	0.453704	0.452286	0.347482	0.355643	0.448519	0.44832	1.22903	2.44806	0	0	0.195261	0.210094	0.410007	0.2136	0.172616	0	0.192216	0.257369	0.384354	0.12891	0.117547	0.104522	0	0.180094	0.179813	0.121074	0.116712	0.104606
2	N610_2	0.0866135	0.884684	0.858794	0.795226	1	1.92151	7.2311	0.431429	0.396391	0.449269	0.459448	0.461365	0.455945	0.349844	0.368789	0.461695	0.463311	1.2282	2.54848	0	0	0.202882	0.213829	0.417143	0.222996	0.184027	0	0.202653	0.277713	0.386405	0.136075	0.122821	0.110471	0	0.183545	0.184753	0.124819	0.120724	0.113244
3	N610_3	0.0854461	0.892558	0.858961	0.817431	1	2.05932	7.75969	0.433419	0.3894	0.418808	0.434732	0.442686	0.441153	0.390382	0.397692	0.504189	0.486142	1.32185	2.73701	0	0	0.221133	0.229799	0.446449	0.239955	0.203545	0	0.240767	0.316211	0.422086	0.153861	0.138271	0.131929	0	0.208279	0.209089	0.148176	0.14664	0.138787
4	N610_4	0.0854634	0.895052	0.866048	0.80348	1	2.14243	8.49039	0.434875	0.385249	0.413213	0.427215	0.437118	0.442177	0.403856	0.41694	0.525862	0.529848	1.43701	2.8466	0	0	0.230145	0.238994	0.464805	0.249177	0.212723	0	0.238757	0.354264	0.451463	0.163619	0.146805	0.137665	0	0.236654	0.235771	0.159852	0.158634	0.150545
	AVERAGE	0.0857093	0.887219	0.857471	0.801749	1	2.00002	7.69687	0.43139	0.391078	0.433434	0.441734	0.448718	0.44789	0.372891	0.384766	0.485066	0.481905	1.30402	2.64504	0	0	0.212355	0.223179	0.434601	0.231432	0.193228	0	0.218598	0.301389	0.411077	0.145616	0.131361	0.121147	0	0.202143	0.202357	0.13848	0.135677	0.126796
	Isotope abundance:
		Na23(LR)	Mg24(LR)	Mg25(LR)	Mg26(LR)	Al27(LR)	Si29(LR)	P31(LR)	Ca43(LR)	Ca44(LR)	Ti49(LR)	V51(LR)	Cr52(LR)	Mn55(LR)	Fe57(LR)	Co59(LR)	Ni60(LR)	Cu65(LR)	Zn66(LR)	As75(LR)	Br79(LR)	Br81(LR)	Sr88(LR)	Y89(LR)	Zr90(LR)	Mo97(LR)	Mo98(LR)	Ru101(LR)	Rh103(LR)	Pd105(LR)	Sb121(LR)	Ba137(LR)	Ce140(LR)	Re185(LR)	Ir193(LR)	Pt194(LR)	Pt195(LR)	Pb208(LR)	Th232(LR)	U238(LR)
	% of total element as measured isotope	100	78.99	10	11.01	100	4.67	100	0.135	2.086	5.41	100	83.789	100	2.119	100	26.233	30.83	27.9	100	50.69	49.31	82.58	100	100	9.55	24.13	17	100	23.33	57.36	11.232	88.45	37.4	62.7	32.967	33.832	52.4	100	99.2742

## Sheet: P31Al
Corrected ratios:	Distance (mm)	Approximate depth in core (cm)	Spectrum	Time (sec)	P31/Al 1b	P31/Al 2c	MEDIA AC	Media MM5	Media MM10
	0	185.7	49	36.366			#DIV/0!	#N/A	#N/A
	1.00007	185.8	50	37.108			#DIV/0!	#N/A	#N/A
	1.02047	185.802	51	37.85			#DIV/0!	#N/A	#N/A
	1.04087	185.804	52	38.593			#DIV/0!	#N/A	#N/A
	1.06131	185.806	53	39.335			#DIV/0!	#DIV/0!	#N/A
	1.08171	185.808	54	40.077			#DIV/0!	#DIV/0!	#N/A
	1.10212	185.81	55	40.819			#DIV/0!	#DIV/0!	#N/A
	1.12252	185.812	56	41.561			#DIV/0!	#DIV/0!	#N/A
	1.14293	185.814	57	42.303			#DIV/0!	#DIV/0!	#N/A
	1.16333	185.816	58	43.045			#DIV/0!	#DIV/0!	#DIV/0!
	1.18374	185.818	59	43.787			#DIV/0!	#DIV/0!	#DIV/0!
	1.20414	185.82	60	44.53			#DIV/0!	#DIV/0!	#DIV/0!
	1.22457	185.822	61	45.272			#DIV/0!	#DIV/0!	#DIV/0!
	1.24498	185.824	62	46.014			#DIV/0!	#DIV/0!	#DIV/0!
	1.26538	185.827	63	46.756			#DIV/0!	#DIV/0!	#DIV/0!
	1.28579	185.829	64	47.498			#DIV/0!	#DIV/0!	#DIV/0!
	1.3062	185.831	65	48.24			#DIV/0!	#DIV/0!	#DIV/0!
	1.3266	185.833	66	48.982			#DIV/0!	#DIV/0!	#DIV/0!
	1.347	185.835	67	49.724			#DIV/0!	#DIV/0!	#DIV/0!
	1.36741	185.837	68	50.467			#DIV/0!	#DIV/0!	#DIV/0!
	1.38784	185.839	69	51.209			#DIV/0!	#DIV/0!	#DIV/0!
	1.40825	185.841	70	51.951			#DIV/0!	#DIV/0!	#DIV/0!
	1.42865	185.843	71	52.693			#DIV/0!	#DIV/0!	#DIV/0!
	1.44906	185.845	72	53.435			#DIV/0!	#DIV/0!	#DIV/0!
	1.46946	185.847	73	54.177			#DIV/0!	#DIV/0!	#DIV/0!
	1.48987	185.849	74	54.919			#DIV/0!	#DIV/0!	#DIV/0!
	1.51027	185.851	75	55.661			#DIV/0!	#DIV/0!	#DIV/0!
	1.53068	185.853	76	56.403			#DIV/0!	#DIV/0!	#DIV/0!
	1.55108	185.855	77	57.146			#DIV/0!	#DIV/0!	#DIV/0!
	1.57151	185.857	78	57.888			#DIV/0!	#DIV/0!	#DIV/0!
	1.59192	185.859	79	58.63			#DIV/0!	#DIV/0!	#DIV/0!
	1.61233	185.861	80	59.372			#DIV/0!	#DIV/0!	#DIV/0!
	1.63273	185.863	81	60.114			#DIV/0!	#DIV/0!	#DIV/0!
	1.65313	185.865	82	60.856			#DIV/0!	#DIV/0!	#DIV/0!
	1.67354	185.867	83	61.598			#DIV/0!	#DIV/0!	#DIV/0!
	1.69394	185.869	84	62.34			#DIV/0!	#DIV/0!	#DIV/0!
	1.71435	185.871	85	63.083			#DIV/0!	#DIV/0!	#DIV/0!
	1.73478	185.873	86	63.825			#DIV/0!	#DIV/0!	#DIV/0!
	1.75519	185.876	87	64.567			#DIV/0!	#DIV/0!	#DIV/0!
	1.77559	185.878	88	65.309			#DIV/0!	#DIV/0!	#DIV/0!
	1.796	185.88	89	66.051			#DIV/0!	#DIV/0!	#DIV/0!
	1.8164	185.882	90	66.793			#DIV/0!	#DIV/0!	#DIV/0!
	1.83681	185.884	91	67.535			#DIV/0!	#DIV/0!	#DIV/0!
	1.85721	185.886	92	68.277			#DIV/0!	#DIV/0!	#DIV/0!
	1.87762	185.888	93	69.02			#DIV/0!	#DIV/0!	#DIV/0!
	1.89805	185.89	94	69.762			#DIV/0!	#DIV/0!	#DIV/0!
	1.91846	185.892	95	70.504			#DIV/0!	#DIV/0!	#DIV/0!
	1.93886	185.894	96	71.246			#DIV/0!	#DIV/0!	#DIV/0!
	1.95927	185.896	97	71.988			#DIV/0!	#DIV/0!	#DIV/0!
	1.97967	185.898	98	72.73			#DIV/0!	#DIV/0!	#DIV/0!
	2.00008	185.9	99	73.472			#DIV/0!	#DIV/0!	#DIV/0!
	2.02048	185.902	100	74.214			#DIV/0!	#DIV/0!	#DIV/0!
	2.04088	185.904	101	74.956			#DIV/0!	#DIV/0!	#DIV/0!
	2.06129	185.906	102	75.699			#DIV/0!	#DIV/0!	#DIV/0!
	2.08172	185.908	103	76.441			#DIV/0!	#DIV/0!	#DIV/0!
	2.10213	185.91	104	77.183			#DIV/0!	#DIV/0!	#DIV/0!
	2.12253	185.912	105	77.925			#DIV/0!	#DIV/0!	#DIV/0!
	2.14294	185.914	106	78.667			#DIV/0!	#DIV/0!	#DIV/0!
	2.16334	185.916	107	79.409			#DIV/0!	#DIV/0!	#DIV/0!
	2.18375	185.918	108	80.151			#DIV/0!	#DIV/0!	#DIV/0!
	2.20415	185.92	109	80.893			#DIV/0!	#DIV/0!	#DIV/0!
	2.22456	185.922	110	81.636			#DIV/0!	#DIV/0!	#DIV/0!
	2.24499	185.924	111	82.378			#DIV/0!	#DIV/0!	#DIV/0!
	2.26539	185.927	112	83.12			#DIV/0!	#DIV/0!	#DIV/0!
	2.2858	185.929	113	83.862			#DIV/0!	#DIV/0!	#DIV/0!
	2.3062	185.931	114	84.604			#DIV/0!	#DIV/0!	#DIV/0!
	2.32661	185.933	115	85.346			#DIV/0!	#DIV/0!	#DIV/0!
	2.34702	185.935	116	86.088			#DIV/0!	#DIV/0!	#DIV/0!
	2.36742	185.937	117	86.83			#DIV/0!	#DIV/0!	#DIV/0!
	2.38783	185.939	118	87.573			#DIV/0!	#DIV/0!	#DIV/0!
	2.40826	185.941	119	88.315			#DIV/0!	#DIV/0!	#DIV/0!
	2.42866	185.943	120	89.057			#DIV/0!	#DIV/0!	#DIV/0!
	2.44907	185.945	121	89.799			#DIV/0!	#DIV/0!	#DIV/0!
	2.46947	185.947	122	90.541			#DIV/0!	#DIV/0!	#DIV/0!
	2.48988	185.949	123	91.283			#DIV/0!	#DIV/0!	#DIV/0!
	2.51028	185.951	124	92.025			#DIV/0!	#DIV/0!	#DIV/0!
	2.53069	185.953	125	92.767			#DIV/0!	#DIV/0!	#DIV/0!
	2.55109	185.955	126	93.51			#DIV/0!	#DIV/0!	#DIV/0!
	2.57153	185.957	127	94.252			#DIV/0!	#DIV/0!	#DIV/0!
	2.59193	185.959	128	94.994			#DIV/0!	#DIV/0!	#DIV/0!
	2.61234	185.961	129	95.736			#DIV/0!	#DIV/0!	#DIV/0!
	2.63274	185.963	130	96.478			#DIV/0!	#DIV/0!	#DIV/0!
	2.65314	185.965	131	97.22			#DIV/0!	#DIV/0!	#DIV/0!
	2.67355	185.967	132	97.962			#DIV/0!	#DIV/0!	#DIV/0!
	2.69395	185.969	133	98.704			#DIV/0!	#DIV/0!	#DIV/0!
	2.71436	185.971	134	99.446			#DIV/0!	#DIV/0!	#DIV/0!
	2.73476	185.973	135	100.189			#DIV/0!	#DIV/0!	#DIV/0!
	2.7552	185.976	136	100.931			#DIV/0!	#DIV/0!	#DIV/0!
	2.7756	185.978	137	101.673			#DIV/0!	#DIV/0!	#DIV/0!
	2.79601	185.98	138	102.415			#DIV/0!	#DIV/0!	#DIV/0!
	2.81641	185.982	139	103.157			#DIV/0!	#DIV/0!	#DIV/0!
	2.83682	185.984	140	103.899			#DIV/0!	#DIV/0!	#DIV/0!
	2.85722	185.986	141	104.641			#DIV/0!	#DIV/0!	#DIV/0!
	2.87763	185.988	142	105.383			#DIV/0!	#DIV/0!	#DIV/0!
	2.89803	185.99	143	106.126			#DIV/0!	#DIV/0!	#DIV/0!
	2.91846	185.992	144	106.868			#DIV/0!	#DIV/0!	#DIV/0!
	2.93887	185.994	145	107.61			#DIV/0!	#DIV/0!	#DIV/0!
	2.95928	185.996	146	108.352			#DIV/0!	#DIV/0!	#DIV/0!
	2.97968	185.998	147	109.094			#DIV/0!	#DIV/0!	#DIV/0!
	3.00009	186	148	109.836			#DIV/0!	#DIV/0!	#DIV/0!
	3.02049	186.002	149	110.578			#DIV/0!	#DIV/0!	#DIV/0!
	3.0409	186.004	150	111.32			#DIV/0!	#DIV/0!	#DIV/0!
	3.0613	186.006	151	112.063			#DIV/0!	#DIV/0!	#DIV/0!
	3.08173	186.008	152	112.805			#DIV/0!	#DIV/0!	#DIV/0!
	3.10214	186.01	153	113.547			#DIV/0!	#DIV/0!	#DIV/0!
	3.12254	186.012	154	114.289			#DIV/0!	#DIV/0!	#DIV/0!
	3.14295	186.014	155	115.031			#DIV/0!	#DIV/0!	#DIV/0!
	3.16335	186.016	156	115.773			#DIV/0!	#DIV/0!	#DIV/0!
	3.18376	186.018	157	116.515			#DIV/0!	#DIV/0!	#DIV/0!
	3.20416	186.02	158	117.257			#DIV/0!	#DIV/0!	#DIV/0!
	3.22457	186.022	159	117.999			#DIV/0!	#DIV/0!	#DIV/0!
	3.24497	186.024	160	118.742			#DIV/0!	#DIV/0!	#DIV/0!
	3.2654	186.027	161	119.484			#DIV/0!	#DIV/0!	#DIV/0!
	3.28581	186.029	162	120.226			#DIV/0!	#DIV/0!	#DIV/0!
	3.30621	186.031	163	120.968			#DIV/0!	#DIV/0!	#DIV/0!
	3.32662	186.033	164	121.71			#DIV/0!	#DIV/0!	#DIV/0!
	3.34702	186.035	165	122.452			#DIV/0!	#DIV/0!	#DIV/0!
	3.36743	186.037	166	123.194			#DIV/0!	#DIV/0!	#DIV/0!
	3.38784	186.039	167	123.936			#DIV/0!	#DIV/0!	#DIV/0!
	3.40824	186.041	168	124.679			#DIV/0!	#DIV/0!	#DIV/0!
	3.42867	186.043	169	125.421			#DIV/0!	#DIV/0!	#DIV/0!
	3.44908	186.045	170	126.163			#DIV/0!	#DIV/0!	#DIV/0!
	3.46948	186.047	171	126.905			#DIV/0!	#DIV/0!	#DIV/0!
	3.48989	186.049	172	127.647			#DIV/0!	#DIV/0!	#DIV/0!
	3.51029	186.051	173	128.389			#DIV/0!	#DIV/0!	#DIV/0!
	3.5307	186.053	174	129.131			#DIV/0!	#DIV/0!	#DIV/0!
	3.5511	186.055	175	129.873			#DIV/0!	#DIV/0!	#DIV/0!
	3.57151	186.057	176	130.616			#DIV/0!	#DIV/0!	#DIV/0!
	3.59194	186.059	177	131.358			#DIV/0!	#DIV/0!	#DIV/0!
	3.61235	186.061	178	132.1			#DIV/0!	#DIV/0!	#DIV/0!
	3.63275	186.063	179	132.842			#DIV/0!	#DIV/0!	#DIV/0!
	3.65315	186.065	180	133.584			#DIV/0!	#DIV/0!	#DIV/0!
	3.67356	186.067	181	134.328			#DIV/0!	#DIV/0!	#DIV/0!
	3.69402	186.069	182	135.072			#DIV/0!	#DIV/0!	#DIV/0!
	3.71448	186.071	183	135.816			#DIV/0!	#DIV/0!	#DIV/0!
	3.73494	186.073	184	136.56			#DIV/0!	#DIV/0!	#DIV/0!
	3.7554	186.076	185	137.304			#DIV/0!	#DIV/0!	#DIV/0!
	3.77586	186.078	186	138.048			#DIV/0!	#DIV/0!	#DIV/0!
	3.79632	186.08	187	138.792			#DIV/0!	#DIV/0!	#DIV/0!
	3.81678	186.082	188	139.536			#DIV/0!	#DIV/0!	#DIV/0!
	3.83724	186.084	189	140.28			#DIV/0!	#DIV/0!	#DIV/0!
	3.8577	186.086	190	141.024			#DIV/0!	#DIV/0!	#DIV/0!
	3.87816	186.088	191	141.768			#DIV/0!	#DIV/0!	#DIV/0!
	3.89862	186.09	192	142.512			#DIV/0!	#DIV/0!	#DIV/0!
	3.91908	186.092	193	143.256			#DIV/0!	#DIV/0!	#DIV/0!
	3.93954	186.094	194	144			#DIV/0!	#DIV/0!	#DIV/0!
	3.96	186.096	195	144.744			#DIV/0!	#DIV/0!	#DIV/0!
	3.98046	186.098	196	145.488			#DIV/0!	#DIV/0!	#DIV/0!
	4.00092	186.1	197	146.232			#DIV/0!	#DIV/0!	#DIV/0!
	4.02138	186.102	198	146.976			#DIV/0!	#DIV/0!	#DIV/0!
	4.04184	186.104	199	147.72			#DIV/0!	#DIV/0!	#DIV/0!
	4.0623	186.106	200	148.464			#DIV/0!	#DIV/0!	#DIV/0!
	4.08276	186.108	201	149.208			#DIV/0!	#DIV/0!	#DIV/0!
	4.10322	186.11	202	149.952			#DIV/0!	#DIV/0!	#DIV/0!
	4.12368	186.112	203	150.696			#DIV/0!	#DIV/0!	#DIV/0!
	4.14414	186.114	204	151.44			#DIV/0!	#DIV/0!	#DIV/0!
	4.1646	186.116	205	152.184			#DIV/0!	#DIV/0!	#DIV/0!
	4.18506	186.119	206	152.928			#DIV/0!	#DIV/0!	#DIV/0!
	4.20552	186.121	207	153.672			#DIV/0!	#DIV/0!	#DIV/0!
	4.22598	186.123	208	154.416			#DIV/0!	#DIV/0!	#DIV/0!
	4.24644	186.125	209	155.16			#DIV/0!	#DIV/0!	#DIV/0!
	4.2669	186.127	210	155.904			#DIV/0!	#DIV/0!	#DIV/0!
	4.28736	186.129	211	156.648			#DIV/0!	#DIV/0!	#DIV/0!
	4.30782	186.131	212	157.392			#DIV/0!	#DIV/0!	#DIV/0!
	4.32828	186.133	213	158.136			#DIV/0!	#DIV/0!	#DIV/0!
	4.34874	186.135	214	158.88			#DIV/0!	#DIV/0!	#DIV/0!
	4.3692	186.137	215	159.624			#DIV/0!	#DIV/0!	#DIV/0!
	4.38966	186.139	216	160.368			#DIV/0!	#DIV/0!	#DIV/0!
	4.41012	186.141	217	161.112			#DIV/0!	#DIV/0!	#DIV/0!
	4.43058	186.143	218	161.856			#DIV/0!	#DIV/0!	#DIV/0!
	4.45104	186.145	219	162.6			#DIV/0!	#DIV/0!	#DIV/0!
	4.4715	186.147	220	163.344			#DIV/0!	#DIV/0!	#DIV/0!
	4.49196	186.149	221	164.088			#DIV/0!	#DIV/0!	#DIV/0!
	4.51242	186.151	222	164.832			#DIV/0!	#DIV/0!	#DIV/0!
	4.53288	186.153	223	165.576			#DIV/0!	#DIV/0!	#DIV/0!
	4.55334	186.155	224	166.32			#DIV/0!	#DIV/0!	#DIV/0!
	4.5738	186.157	225	167.064			#DIV/0!	#DIV/0!	#DIV/0!
	4.59426	186.159	226	167.808			#DIV/0!	#DIV/0!	#DIV/0!
	4.61472	186.161	227	168.552			#DIV/0!	#DIV/0!	#DIV/0!
	4.63518	186.164	228	169.296			#DIV/0!	#DIV/0!	#DIV/0!
	4.65564	186.166	229	170.04			#DIV/0!	#DIV/0!	#DIV/0!
	4.6761	186.168	230	170.784			#DIV/0!	#DIV/0!	#DIV/0!
	4.69656	186.17	231	171.528			#DIV/0!	#DIV/0!	#DIV/0!
	4.71702	186.172	232	172.272			#DIV/0!	#DIV/0!	#DIV/0!
	4.73748	186.174	233	173.016			#DIV/0!	#DIV/0!	#DIV/0!
	4.75794	186.176	234	173.76			#DIV/0!	#DIV/0!	#DIV/0!
	4.7784	186.178	235	174.504			#DIV/0!	#DIV/0!	#DIV/0!
	4.79886	186.18	236	175.248			#DIV/0!	#DIV/0!	#DIV/0!
	4.81932	186.182	237	175.992			#DIV/0!	#DIV/0!	#DIV/0!
	4.83978	186.184	238	176.736			#DIV/0!	#DIV/0!	#DIV/0!
	4.86024	186.186	239	177.48			#DIV/0!	#DIV/0!	#DIV/0!
	4.8807	186.188	240	178.224			#DIV/0!	#DIV/0!	#DIV/0!
	4.90116	186.19	241	178.968			#DIV/0!	#DIV/0!	#DIV/0!
	4.92162	186.192	242	179.712			#DIV/0!	#DIV/0!	#DIV/0!
	4.94208	186.194	243	180.456			#DIV/0!	#DIV/0!	#DIV/0!
	4.96254	186.196	244	181.2			#DIV/0!	#DIV/0!	#DIV/0!
	4.983	186.198	245	181.944			#DIV/0!	#DIV/0!	#DIV/0!
	5.00346	186.2	246	182.688			#DIV/0!	#DIV/0!	#DIV/0!
	5.02392	186.202	247	183.432			#DIV/0!	#DIV/0!	#DIV/0!
	5.04438	186.204	248	184.176			#DIV/0!	#DIV/0!	#DIV/0!
	5.06484	186.206	249	184.92			#DIV/0!	#DIV/0!	#DIV/0!
	5.0853	186.209	250	185.664			#DIV/0!	#DIV/0!	#DIV/0!
	5.10576	186.211	251	186.408			#DIV/0!	#DIV/0!	#DIV/0!
	5.12622	186.213	252	187.152			#DIV/0!	#DIV/0!	#DIV/0!
	5.14668	186.215	253	187.896			#DIV/0!	#DIV/0!	#DIV/0!
	5.16714	186.217	254	188.64			#DIV/0!	#DIV/0!	#DIV/0!
	5.1876	186.219	255	189.384			#DIV/0!	#DIV/0!	#DIV/0!
	5.20806	186.221	256	190.128			#DIV/0!	#DIV/0!	#DIV/0!
	5.22852	186.223	257	190.872			#DIV/0!	#DIV/0!	#DIV/0!
	5.24898	186.225	258	191.616			#DIV/0!	#DIV/0!	#DIV/0!
	5.26944	186.227	259	192.36			#DIV/0!	#DIV/0!	#DIV/0!
	5.2899	186.229	260	193.104			#DIV/0!	#DIV/0!	#DIV/0!
	5.31036	186.231	261	193.848			#DIV/0!	#DIV/0!	#DIV/0!
	5.33082	186.233	262	194.592			#DIV/0!	#DIV/0!	#DIV/0!
	5.35128	186.235	263	195.336			#DIV/0!	#DIV/0!	#DIV/0!
	5.37174	186.237	264	196.08			#DIV/0!	#DIV/0!	#DIV/0!
	5.3922	186.239	265	196.824			#DIV/0!	#DIV/0!	#DIV/0!
	5.41266	186.241	266	197.568	0.00826804		0.00826804	#DIV/0!	#DIV/0!
	5.43312	186.243	267	198.312	0.00713034		0.00713034	#DIV/0!	#DIV/0!
	5.45358	186.245	268	199.056	0.00925424		0.00925424	#DIV/0!	#DIV/0!
	5.47404	186.247	269	199.8	0.00814464		0.00814464	#DIV/0!	#DIV/0!
	5.4945	186.249	270	200.544	0.0093795		0.0093795	0.00843535	#DIV/0!
	5.51496	186.251	271	201.288	0.00945456		0.00945456	0.00867266	#DIV/0!
	5.53542	186.254	272	202.032	0.0080733		0.0080733	0.00886125	#DIV/0!
	5.55588	186.256	273	202.776	0.00729328		0.00729328	0.00846906	#DIV/0!
	5.57634	186.258	274	203.52	0.0130564		0.0130564	0.00945141	#DIV/0!
	5.5968	186.26	275	204.264	0.0128223		0.0128223	0.01014	0.00928766
	5.61726	186.262	276	205.008	0.0136775		0.0136775	0.0109846	0.00982861
	5.63772	186.264	277	205.752	0.00975844		0.00975844	0.0113216	0.0100914
	5.65818	186.266	278	206.496	0.00691738		0.00691738	0.0112464	0.00985773
	5.67864	186.268	279	207.24	0.00707848		0.00707848	0.0100508	0.00975112
	5.6991	186.27	280	207.984	0.00833108		0.00833108	0.00915257	0.00964627
	5.71956	186.272	281	208.728	0.00762732		0.00762732	0.00794254	0.00946355
	5.74002	186.274	282	209.472	0.008453		0.008453	0.00768145	0.00950152
	5.76048	186.276	283	210.216	0.0191209		0.0191209	0.0101222	0.0106843
	5.78094	186.278	284	210.96	0.00879044		0.00879044	0.0104646	0.0102577
	5.8014	186.28	285	211.704	0.00858183		0.00858183	0.0105147	0.00983364
	5.82186	186.282	286	212.448	0.0116968		0.0116968	0.0113286	0.00963557
	5.84232	186.284	287	213.192	0.00716694		0.00716694	0.0110714	0.00937642
	5.86278	186.286	288	213.936	0.00852161		0.00852161	0.00895152	0.00953684
	5.88324	186.288	289	214.68	0.00884126		0.00884126	0.00896168	0.00971312
	5.9037	186.29	290	215.424	0.009739		0.009739	0.00919312	0.00985391
	5.92416	186.292	291	216.168	0.00749817		0.00749817	0.0083534	0.00984099
	5.94462	186.294	292	216.912	0.00741342		0.00741342	0.00840269	0.00973704
	5.96508	186.297	293	217.656	0.00709085		0.00709085	0.00811654	0.00853403
	5.98554	186.299	294	218.4	0.00692002		0.00692002	0.00773229	0.00834699
	6.006	186.301	295	219.144	0.00898719		0.00898719	0.00758193	0.00838752
	6.02646	186.303	296	219.888	0.0137315		0.0137315	0.0088286	0.008591
	6.04692	186.305	297	220.632	0.0104997		0.0104997	0.00944585	0.00892427
	6.06738	186.307	298	221.376	0.0289463		0.0289463	0.013817	0.0109667
	6.08784	186.309	299	222.12	0.00803502		0.00803502	0.01404	0.0108861
	6.1083	186.311	300	222.864	0.00736389		0.00736389	0.0137153	0.0106486
	6.12876	186.313	301	223.608	0.00839811		0.00839811	0.0126486	0.0107386
	6.14922	186.315	302	224.352	0.00746586		0.00746586	0.0120418	0.0107438
	6.16968	186.317	303	225.096	0.00703049		0.00703049	0.00765867	0.0107378
	6.19014	186.319	304	225.84	0.00811983		0.00811983	0.00767564	0.0108578
	6.2106	186.321	305	226.584	0.00816061		0.00816061	0.00783498	0.0107751
	6.23106	186.323	306	227.328	0.00569784		0.00569784	0.00729493	0.00997177
	6.25152	186.325	307	228.072	0.00847935		0.00847935	0.00749762	0.00976973
	6.27198	186.327	308	228.816	0.00642636		0.00642636	0.0073768	0.00751774
	6.29244	186.329	309	229.56	0.00964286		0.00964286	0.0076814	0.00767852
	6.3129	186.331	310	230.304	0.00716931		0.00716931	0.00748314	0.00765906
	6.33336	186.333	311	231.048	0.00786612		0.00786612	0.0079168	0.00760586
	6.35382	186.335	312	231.792	0.0115059		0.0115059	0.00852212	0.00800987
	6.37428	186.337	313	232.536	0.0106832		0.0106832	0.00937348	0.00837514
	6.39474	186.339	314	233.28	0.00872041		0.00872041	0.00918899	0.0084352
	6.4152	186.342	315	234.024	0.00719231		0.00719231	0.00919359	0.00833837
	6.43566	186.344	316	234.768	0.00734921		0.00734921	0.00909021	0.0085035
	6.45612	186.346	317	235.512	0.0136792		0.0136792	0.00952485	0.00902349
	6.47658	186.348	318	236.256	0.00684492		0.00684492	0.0087572	0.00906534
	6.49704	186.35	319	237	0.0104563		0.0104563	0.00910439	0.00914669
	6.5175	186.352	320	237.744	0.00664074		0.00664074	0.00899408	0.00909383
	6.53796	186.354	321	238.488	0.00908333		0.00908333	0.0093409	0.00921555
	6.55842	186.356	322	239.232	0.00637093		0.00637093	0.00787925	0.00870205
	6.57888	186.358	323	239.976	0.00758249		0.00758249	0.00802677	0.00839199
	6.59934	186.36	324	240.72	0.00879658		0.00879658	0.00769481	0.0083996
	6.6198	186.362	325	241.464	0.00793128		0.00793128	0.00795292	0.0084735
	6.64026	186.364	326	242.208	0.00816928		0.00816928	0.00777011	0.00855551
	6.66072	186.366	327	242.952	0.00764723		0.00764723	0.00802537	0.00795231
	6.68118	186.368	328	243.696	0.00684895		0.00684895	0.00787866	0.00795272
	6.70164	186.37	329	244.44	0.00937139		0.00937139	0.00799363	0.00784422
	6.7221	186.372	330	245.184	0.00763532		0.00763532	0.00793443	0.00794368
	6.74256	186.374	331	245.928	0.00807777		0.00807777	0.00791613	0.00784312
	6.76302	186.376	332	246.672	0.00884374		0.00884374	0.00815543	0.0080904
	6.78348	186.378	333	247.416	0.00777144		0.00777144	0.00833993	0.0081093
	6.80394	186.38	334	248.16	0.00783145		0.00783145	0.00803194	0.00801278
	6.8244	186.382	335	248.904	0.00759116		0.00759116	0.00802311	0.00797877
	6.84486	186.384	336	249.648	0.0086516		0.0086516	0.00813787	0.008027
	6.86532	186.387	337	250.392	0.0065113		0.0065113	0.00767139	0.00791341
	6.88578	186.389	338	251.136	0.01144		0.01144	0.0084051	0.00837252
	6.90624	186.391	339	251.88	0.00938766		0.00938766	0.00871634	0.00837414
	6.9267	186.393	340	252.624	0.00876434		0.00876434	0.00895098	0.00848705
	6.94716	186.395	341	253.368	0.00739573		0.00739573	0.00869981	0.00841884
	6.96762	186.397	342	254.112	0.00945294		0.00945294	0.00928813	0.00847976
	6.98808	186.399	343	254.856	0.00780887		0.00780887	0.00856191	0.00848351
	7.00854	186.401	344	255.6	0.0078347		0.0078347	0.00825132	0.00848383
	7.029	186.403	345	256.344	0.0224037		0.0224037	0.0109792	0.00996508
	7.04946	186.405	346	257.088	0.00626896		0.00626896	0.0107538	0.00972682
	7.06992	186.407	347	257.832	0.00733717		0.00733717	0.0103307	0.00980941
	7.09038	186.409	348	258.576	0.00618436		0.00618436	0.0100058	0.00928384
	7.11084	186.411	349	259.32	0.00820381		0.00820381	0.0100796	0.00916546
	7.1313	186.413	350	260.064	0.00769434		0.00769434	0.00713773	0.00905846
	7.15176	186.415	351	260.808	0.0114492		0.0114492	0.00817378	0.00946381
	7.17222	186.417	352	261.552	0.00904901		0.00904901	0.00851614	0.00942341
	7.19268	186.419	353	262.296	0.00863797		0.00863797	0.00900687	0.00950632
	7.21314	186.421	354	263.04	0.00908126		0.00908126	0.00918236	0.00963098
	7.2336	186.423	355	263.784	0.0099326		0.0099326	0.00963001	0.00838387
	7.25406	186.425	356	264.528	0.00734871		0.00734871	0.00880991	0.00849184
	7.27452	186.427	357	265.272	0.00681896		0.00681896	0.0083639	0.00844002
	7.29498	186.429	358	266.016	0.00682985		0.00682985	0.00800228	0.00850457
	7.31544	186.432	359	266.76	0.00601522		0.00601522	0.00738907	0.00828571
	7.3359	186.434	360	267.504	0.0101003		0.0101003	0.00742261	0.00852631
	7.35636	186.436	361	268.248	0.00871889		0.00871889	0.00769664	0.00825328
	7.37682	186.438	362	268.992	0.00770423		0.00770423	0.0078737	0.0081188
	7.39728	186.44	363	269.736	0.00747282		0.00747282	0.00800229	0.00800228
	7.41774	186.442	364	270.48	0.00795382		0.00795382	0.00839001	0.00788954
	7.4382	186.444	365	271.224	0.00583078		0.00583078	0.00753611	0.00747936
	7.45866	186.446	366	271.968	0.00709885		0.00709885	0.0072121	0.00745437
	7.47912	186.448	367	272.712	0.00757584		0.00757584	0.00718642	0.00753006
	7.49958	186.45	368	273.456	0.0180703		0.0180703	0.00930592	0.00865411
	7.52004	186.452	369	274.2	0.0095358		0.0095358	0.00962232	0.00900616
	7.5405	186.454	370	274.944	0.00805257		0.00805257	0.0100667	0.00880139
	7.56096	186.456	371	275.688	0.00873565		0.00873565	0.010394	0.00880307
	7.58142	186.458	372	276.432	0.0091419		0.0091419	0.0107072	0.00894683
	7.60188	186.46	373	277.176	0.00670357		0.00670357	0.0084339	0.00886991
	7.62234	186.462	374	277.92	0.00976983		0.00976983	0.0084807	0.00905151
	7.6428	186.464	375	278.664	0.00725931		0.00725931	0.00832205	0.00919436
	7.66326	186.466	376	279.408	0.0075881		0.0075881	0.00809254	0.00924329
	7.68372	186.468	377	280.152	0.0126047		0.0126047	0.00878509	0.00974617
	7.70418	186.47	378	280.896	0.0115131		0.0115131	0.009747	0.00909045
	7.72464	186.472	379	281.64	0.00982371		0.00982371	0.00975778	0.00911924
	7.7451	186.475	380	282.384	0.00736238		0.00736238	0.00977839	0.00905022
	7.76556	186.477	381	283.128	0.00755586		0.00755586	0.00977195	0.00893224
	7.78602	186.479	382	283.872	0.00852286		0.00852286	0.00895559	0.00887034
	7.80648	186.481	383	284.616	0.00746702		0.00746702	0.00814636	0.00894668
	7.82694	186.483	384	285.36	0.00900293		0.00900293	0.00798221	0.00887
	7.8474	186.485	385	286.104	0.00756548		0.00756548	0.00802283	0.00890061
	7.86786	186.487	386	286.848	0.0075119		0.0075119	0.00801404	0.00889299
	7.88832	186.489	387	287.592	0.00621164		0.00621164	0.00755179	0.00825369
	7.90878	186.491	388	288.336	0.0161246		0.0161246	0.0092833	0.00871483
	7.92924	186.493	389	289.08	0.00604381		0.00604381	0.00869148	0.00833684
	7.9497	186.495	390	289.824	0.00645891		0.00645891	0.00847016	0.0082465
	7.97016	186.497	391	290.568	0.00619716		0.00619716	0.00820721	0.00811063
	7.99062	186.499	392	291.312	0.00626597		0.00626597	0.00821808	0.00788494
	8.01108	186.501	393	292.056	0.00536999		0.00536999	0.00606717	0.00767523
	8.03154	186.503	394	292.8	0.00554361		0.00554361	0.00596713	0.0073293
	8.052	186.505	395	293.544	0.00519643		0.00519643	0.00571463	0.0070924
	8.07246	186.507	396	294.288	0.00572195		0.00572195	0.00561959	0.0069134
	8.09292	186.509	397	295.032	0.00693603		0.00693603	0.0057536	0.00698584
	8.11338	186.511	398	295.776	0.00630452		0.00630452	0.00594051	0.00600384
	8.13384	186.513	399	296.52	0.00839027		0.00839027	0.00650984	0.00623848
	8.1543	186.515	400	297.264	0.0070976		0.0070976	0.00689007	0.00630235
	8.17476	186.517	401	298.008	0.00845251		0.00845251	0.00743619	0.00652789
	8.19522	186.52	402	298.752	0.00835921		0.00835921	0.00772082	0.00673721
	8.21568	186.522	403	299.496	0.00681146		0.00681146	0.00782221	0.00688136
	8.23614	186.524	404	300.24	0.006314		0.006314	0.00740696	0.0069584
	8.2566	186.526	405	300.984	0.0066372		0.0066372	0.00731488	0.00710247
	8.27706	186.528	406	301.728	0.00559851		0.00559851	0.00674408	0.00709013
	8.29752	186.53	407	302.472	0.00694708		0.00694708	0.00646165	0.00709124
	8.31798	186.532	408	303.216	0.00815132		0.00815132	0.00672962	0.00727592
	8.33844	186.534	409	303.96	0.00787483		0.00787483	0.00704179	0.00722437
	8.3589	186.536	410	304.704	0.00834063		0.00834063	0.00738247	0.00734867
	8.37936	186.538	411	305.448	0.00618683		0.00618683	0.00750014	0.00712211
	8.39982	186.54	412	306.192	0.00592532		0.00592532	0.00729579	0.00687872
	8.42028	186.542	413	306.936	0.0108376		0.0108376	0.00783303	0.00728133
	8.44074	186.544	414	307.68	0.00580996		0.00580996	0.00742006	0.00723092
	8.4612	186.546	415	308.424	0.23418		0.23418	0.052588	0.0299852
	8.48166	186.548	416	309.168	0.0170717		0.0170717	0.054765	0.0311326
	8.50212	186.55	417	309.912	0.0204125		0.0204125	0.0576624	0.0324791
	8.52258	186.552	418	310.656	0.0256336		0.0256336	0.0606216	0.0342273
	8.54304	186.554	419	311.4	0.028012		0.028012	0.065062	0.0362411
	8.5635	186.556	420	312.144	0.017926		0.017926	0.0218112	0.0371996
	8.58396	186.558	421	312.888	0.0171479		0.0171479	0.0218264	0.0382957
	8.60442	186.56	422	313.632	0.0370782		0.0370782	0.0251596	0.041411
	8.62488	186.562	423	314.376	0.0174066		0.0174066	0.0235142	0.0420679
	8.64534	186.565	424	315.12	0.0181645		0.0181645	0.0215447	0.0433034
	8.6658	186.567	425	315.864	0.0180837		0.0180837	0.0215762	0.0216937
	8.68626	186.569	426	316.608	0.0236321		0.0236321	0.022873	0.0223497
	8.70672	186.571	427	317.352	0.029103		0.029103	0.021278	0.0232188
	8.72718	186.573	428	318.096	0.0153074		0.0153074	0.0208581	0.0221861
	8.74764	186.575	429	318.84	0.0217912		0.0217912	0.0215835	0.0215641
	8.7681	186.577	430	319.584	0.01829		0.01829	0.0216247	0.0216005
	8.78856	186.579	431	320.328	0.0233341		0.0233341	0.0215651	0.0222191
	8.80902	186.581	432	321.072	0.0225738		0.0225738	0.0202593	0.0207686
	8.82948	186.583	433	321.816	0.0185663		0.0185663	0.0209111	0.0208846
	8.84994	186.585	434	322.56	0.0158763		0.0158763	0.0197281	0.0206558
	8.8704	186.587	435	323.304	0.0188192		0.0188192	0.0198339	0.0207293
	8.89086	186.589	436	324.048	0.00809923		0.00809923	0.016787	0.019176
	8.91132	186.591	437	324.792	0.0266916		0.0266916	0.0176105	0.0189349
	8.93178	186.593	438	325.536	0.0152886		0.0152886	0.016955	0.018933
	8.95224	186.595	439	326.28	0.00764757		0.00764757	0.0153092	0.0175187
	8.9727	186.597	440	327.024	-0.0268696		-0.0268696	0.00617148	0.0130027
	8.99316	186.599	441	327.768	-0.0430372		-0.0430372	-0.0040558	0.00636559
	9.01362	186.601	442	328.512	-0.318444		-0.318444	-0.0730828	-0.0277361
	9.03408	186.603	443	329.256	0.0277433		0.0277433	-0.0705919	-0.0268184
	9.05454	186.605	444	330	-0.147951		-0.147951	-0.101711	-0.0432011
	9.075	186.608	445	330.744	-0.200539		-0.200539	-0.136445	-0.0651369
	9.09546	186.61	446	331.488	-0.958273		-0.958273	-0.319493	-0.161774
	9.11592	186.612	447	332.232	-0.0127864		-0.0127864	-0.258361	-0.165722
	9.13638	186.614	448	332.976	0.012399		0.012399	-0.26143	-0.166011
	9.15684	186.616	449	333.72	0.00509777		0.00509777	-0.23082	-0.166266
	9.1773	186.618	450	334.464	0.00652558		0.00652558	-0.189407	-0.162926
	9.19776	186.62	451	335.208	0.00732427		0.00732427	0.00371204	-0.15789
	9.21822	186.622	452	335.952	0.0141787		0.0141787	0.00910507	-0.124628
	9.23868	186.624	453	336.696	0.00691109		0.00691109	0.00800748	-0.126711
	9.25914	186.626	454	337.44	0.00776694		0.00776694	0.00854132	-0.11114
	9.2796	186.628	455	338.184	0.00564508		0.00564508	0.00836522	-0.0905211
	9.30006	186.63	456	338.928	0.00723323		0.00723323	0.00834701	0.00602953
	9.32052	186.632	457	339.672	0.0060706		0.0060706	0.00672539	0.00791523
	9.34098	186.634	458	340.416	0.00712333		0.00712333	0.00676784	0.00738766
	9.36144	186.636	459	341.16	0.00639891		0.00639891	0.00649423	0.00751777
	9.3819	186.638	460	341.904	0.00990732		0.00990732	0.00734668	0.00785595
	9.40236	186.64	461	342.648	0.00734937		0.00734937	0.00736991	0.00785846
	9.42282	186.642	462	343.392	0.00672411		0.00672411	0.00750061	0.007113
	9.44328	186.644	463	344.136	0.00819818		0.00819818	0.00771558	0.00724171
	9.46374	186.646	464	344.88	0.00652476		0.00652476	0.00774075	0.00711749
	9.4842	186.648	465	345.624	0.00731989		0.00731989	0.00722326	0.00728497
	9.50466	186.65	466	346.368	0.00713509		0.00713509	0.00718041	0.00727516
	9.52512	186.653	467	347.112	0.0193089		0.0193089	0.00969737	0.00859899
	9.54558	186.655	468	347.856	0.0213392		0.0213392	0.0123256	0.0100206
	9.56604	186.657	469	348.6	0.0146824		0.0146824	0.0139571	0.0108489
	9.5865	186.659	470	349.344	0.0164827		0.0164827	0.0157897	0.0115065
	9.60696	186.661	471	350.088	0.01386		0.01386	0.0171346	0.0121575
	9.62742	186.663	472	350.832	0.00947539		0.00947539	0.0151679	0.0124327
	9.64788	186.665	473	351.576	0.00721221		0.00721221	0.0123425	0.0123341
	9.66834	186.667	474	352.32	0.00767238		0.00767238	0.0109405	0.0124488
	9.6888	186.669	475	353.064	0.00606732		0.00606732	0.00885747	0.0123236
	9.70926	186.671	476	353.808	0.00678047		0.00678047	0.00744155	0.0122881
	9.72972	186.673	477	354.552	0.00780001		0.00780001	0.00710648	0.0111372
	9.75018	186.675	478	355.296	0.00650676		0.00650676	0.00696539	0.00965396
	9.77064	186.677	479	356.04	0.00776445		0.00776445	0.0069838	0.00896217
	9.7911	186.679	480	356.784	0.00836874		0.00836874	0.00744409	0.00815078
	9.81156	186.681	481	357.528	0.00861487		0.00861487	0.00781097	0.00762626
	9.83202	186.683	482	358.272	0.00706135		0.00706135	0.00766324	0.00738486
	9.85248	186.685	483	359.016	0.00893766		0.00893766	0.00814942	0.0075574
	9.87294	186.687	484	359.76	0.0063371		0.0063371	0.00786395	0.00742387
	9.8934	186.689	485	360.504	0.00786912		0.00786912	0.00776402	0.00760405
	9.91386	186.691	486	361.248	0.0108257		0.0108257	0.00820619	0.00800858
	9.93432	186.693	487	361.992	0.00957356		0.00957356	0.00870863	0.00818593
	9.95478	186.695	488	362.736	0.00632212		0.00632212	0.00818552	0.00816747
	9.97524	186.698	489	363.48	0.00833944		0.00833944	0.00858599	0.00822497
	9.9957	186.7	490	364.224	0.00666013		0.00666013	0.00834419	0.00805411
	10.0162	186.702	491	364.968	0.00710605		0.00710605	0.00760026	0.00790322
	10.0366	186.704	492	365.712	0.00890864		0.00890864	0.00746728	0.00808795
	10.0571	186.706	493	366.456	0.0161791		0.0161791	0.00943867	0.0088121
	10.0775	186.708	494	367.2	0.00679162		0.00679162	0.00912911	0.00885755
	10.098	186.71	495	367.944	0.00684296		0.00684296	0.00916567	0.00875493
	10.1185	186.712	496	368.688	0.0081312		0.0081312	0.00937071	0.00848548
	10.1389	186.714	497	369.432	0.00755564		0.00755564	0.00910011	0.00828369
	10.1594	186.716	498	370.176	0.00660962		0.00660962	0.00718621	0.00831244
	10.1798	186.718	499	370.92	0.00718078		0.00718078	0.00726404	0.00819657
	10.2003	186.72	500	371.664	0.00790017		0.00790017	0.00747548	0.00832058
	10.2208	186.722	501	372.408	0.00735605		0.00735605	0.00732045	0.00834558
	10.2412	186.724	502	373.152	0.00752532		0.00752532	0.00731439	0.00820725
	10.2617	186.726	503	373.896	0.00772764		0.00772764	0.00753799	0.0073621
	10.2821	186.728	504	374.64	0.00776924		0.00776924	0.00765568	0.00745986
	10.3026	186.73	505	375.384	0.0120679		0.0120679	0.00848923	0.00798235
	10.3231	186.732	506	376.128	0.00962473		0.00962473	0.00894296	0.00813171
	10.3435	186.734	507	376.872	0.00805187		0.00805187	0.00904828	0.00818133
	10.364	186.736	508	377.616	0.00658144		0.00658144	0.00881904	0.00817851
	10.3844	186.738	509	378.36	0.00650843		0.00650843	0.00856688	0.00811128
	10.4049	186.74	510	379.104	0.00797979		0.00797979	0.00774925	0.00811924
	10.4254	186.743	511	379.848	0.00843599		0.00843599	0.00751151	0.00822723
	10.4458	186.745	512	380.592	0.0069437		0.0069437	0.00728987	0.00816907
	10.4663	186.747	513	381.336	0.00663914		0.00663914	0.00730141	0.00806022
	10.4867	186.749	514	382.08	0.0064601		0.0064601	0.00729174	0.00792931
	10.5072	186.751	515	382.824	0.00638394		0.00638394	0.00697258	0.00736091
	10.5277	186.753	516	383.568	0.00651669		0.00651669	0.00658872	0.00705011
	10.5481	186.755	517	384.312	0.00603874		0.00603874	0.00640772	0.0068488
	10.5686	186.757	518	385.056	0.0054391		0.0054391	0.00616771	0.00673456
	10.589	186.759	519	385.8	0.00693821		0.00693821	0.00626334	0.00677754
	10.6095	186.761	520	386.544	0.00701093		0.00701093	0.00638873	0.00668065
	10.63	186.763	521	387.288	0.00792424		0.00792424	0.00667024	0.00662948
	10.6504	186.765	522	388.032	0.00680719		0.00680719	0.00682393	0.00661583
	10.6709	186.767	523	388.776	0.0064991		0.0064991	0.00703594	0.00660183
	10.6913	186.769	524	389.52	0.00752881		0.00752881	0.00715406	0.0067087
	10.7118	186.771	525	390.264	0.00681563		0.00681563	0.007115	0.00675187
	10.7323	186.773	526	391.008	0.00860774		0.00860774	0.0072517	0.00696097
	10.7527	186.775	527	391.752	0.0099827		0.0099827	0.0078868	0.00735537
	10.7732	186.777	528	392.496	0.0113329		0.0113329	0.00885355	0.00794474
	10.7936	186.779	529	393.24	0.0186349		0.0186349	0.0110748	0.00911442
	10.8141	186.781	530	393.984	0.00649688		0.00649688	0.011011	0.00906301
	10.8346	186.783	531	394.728	0.00607467		0.00607467	0.0105044	0.00887805
	10.855	186.786	532	395.472	0.00590195		0.00590195	0.00968826	0.00878753
	10.8755	186.788	533	396.216	0.00691706		0.00691706	0.0088051	0.00882933
	10.8959	186.79	534	396.96	0.00773081		0.00773081	0.00662427	0.00884952
	10.9164	186.792	535	397.704	0.00800846		0.00800846	0.00692659	0.00896881
	10.9369	186.794	536	398.448	0.00672797		0.00672797	0.00705725	0.00878083
	10.9573	186.796	537	399.192	0.00607789		0.00607789	0.00709244	0.00839035
	10.9778	186.798	538	399.936	0.00678672		0.00678672	0.00706637	0.00793573
	10.9982	186.8	539	400.68	0.00917829		0.00917829	0.00735587	0.00699007
	11.0187	186.802	540	401.424	0.0087786		0.0087786	0.00750989	0.00721824
	11.0392	186.804	541	402.168	0.00654935		0.00654935	0.00747417	0.00726571
	11.0596	186.806	542	402.912	0.0103417		0.0103417	0.00832694	0.00770969
	11.0801	186.808	543	403.656	0.0071055		0.0071055	0.00839069	0.00772853
	11.1005	186.81	544	404.4	0.00972915		0.00972915	0.00850087	0.00792837
	11.121	186.812	545	405.144	0.00643739		0.00643739	0.00803263	0.00777126
	11.1415	186.814	546	405.888	0.00550431		0.00550431	0.00782362	0.00764889
	11.1619	186.816	547	406.632	0.00599976		0.00599976	0.00695522	0.00764108
	11.1824	186.818	548	407.376	0.00632416		0.00632416	0.00679895	0.00759482
	11.2028	186.82	549	408.12	0.0500219		0.0500219	0.0148575	0.0116792
	11.2233	186.822	550	408.864	0.0055316		0.0055316	0.0146764	0.0113545
	11.2438	186.824	551	409.608	0.0067972		0.0067972	0.0149349	0.0113793
	11.2642	186.826	552	410.352	0.00584067		0.00584067	0.0149031	0.0109292
	11.2847	186.828	553	411.096	0.016011		0.016011	0.0168405	0.0118197
	11.3051	186.831	554	411.84	0.00701677		0.00701677	0.00823944	0.0115485
	11.3256	186.833	555	412.584	0.00678254		0.00678254	0.00848963	0.011583
	11.3461	186.835	556	413.328	0.0092791		0.0092791	0.00898601	0.0119605
	11.3665	186.837	557	414.072	0.0281817		0.0281817	0.0134542	0.0141787
	11.387	186.839	558	414.816	0.00888977		0.00888977	0.01203	0.0144352
	11.4074	186.841	559	415.56	0.0069054		0.0069054	0.0120077	0.0101236
	11.4279	186.843	560	416.304	0.00667251		0.00667251	0.0119857	0.0102377
	11.4484	186.845	561	417.048	0.00575933		0.00575933	0.0112817	0.0101339
	11.4688	186.847	562	417.792	0.0197411		0.0197411	0.00959361	0.0115239
	11.4893	186.849	563	418.536	0.00555807		0.00555807	0.00892727	0.0104786
	11.5097	186.851	564	419.28	0.00596283		0.00596283	0.00873876	0.0103732
	11.5302	186.853	565	420.024	0.00716884		0.00716884	0.00883803	0.0104119
	11.5507	186.855	566	420.768	0.00863832		0.00863832	0.00941383	0.0103478
	11.5711	186.857	567	421.512	0.00945708		0.00945708	0.00735703	0.00847532
	11.5916	186.859	568	422.256	0.00608793		0.00608793	0.007463	0.00819514
	11.612	186.861	569	423	0.00559127		0.00559127	0.00738869	0.00806372
	11.6325	186.863	570	423.744	0.00572356		0.00572356	0.00709963	0.00796883
	11.653	186.865	571	424.488	0.00689647		0.00689647	0.00675126	0.00808254
	11.6734	186.867	572	425.232	0.00582633		0.00582633	0.00602511	0.00669107
	11.6939	186.869	573	425.976	0.00692617		0.00692617	0.00619276	0.00682788
	11.7143	186.871	574	426.72	0.00637232		0.00637232	0.00634897	0.00686883
	11.7348	186.873	575	427.464	0.0059856		0.0059856	0.00640138	0.00675051
	11.7553	186.876	576	428.208	0.00621572		0.00621572	0.00626523	0.00650824
	11.7757	186.878	577	428.952	0.00656125		0.00656125	0.00641221	0.00621866
	11.7962	186.88	578	429.696	0.00564594		0.00564594	0.00615617	0.00617446
	11.8166	186.882	579	430.44	0.00707753		0.00707753	0.00629721	0.00632309
	11.8371	186.884	580	431.184	0.00793459		0.00793459	0.00668701	0.00654419
	11.8576	186.886	581	431.928	0.00681016		0.00681016	0.0068059	0.00653556
	11.878	186.888	582	432.672	0.00558269		0.00558269	0.00661018	0.0065112
	11.8985	186.89	583	433.416	0.00591852		0.00591852	0.0066647	0.00641043
	11.9189	186.892	584	434.16	0.00668822		0.00668822	0.00658683	0.00644202
	11.9394	186.894	585	434.904	0.0174585		0.0174585	0.00849161	0.00758931
	11.9599	186.896	586	435.648	0.00606543		0.00606543	0.00834267	0.00757428
	11.9803	186.898	587	436.392	0.0064601		0.0064601	0.00851815	0.00756417
	12.0008	186.9	588	437.136	0.00584591		0.00584591	0.00850363	0.00758416
	12.0212	186.902	589	437.88	0.00665455		0.00665455	0.00849689	0.00754186
	12.0417	186.904	590	438.624	0.00660026		0.00660026	0.00632525	0.00740843
	12.0622	186.906	591	439.368	0.00707771		0.00707771	0.0065277	0.00743519
	12.0826	186.908	592	440.112	0.00791839		0.00791839	0.00681936	0.00766876
	12.1031	186.91	593	440.856	0.00752894		0.00752894	0.00715597	0.0078298
	12.1235	186.912	594	441.6	0.00592618		0.00592618	0.00701029	0.00775359
	12.144	186.914	595	442.344	0.0116251		0.0116251	0.00801526	0.00717026
	12.1645	186.916	596	443.088	0.00550836		0.00550836	0.0077014	0.00711455
	12.1849	186.918	597	443.832	0.00667962		0.00667962	0.00745364	0.0071365
	12.2054	186.921	598	444.576	0.00573451		0.00573451	0.00709475	0.00712536
	12.2258	186.923	599	445.32	0.00708908		0.00708908	0.00732734	0.00716881
	12.2463	186.925	600	446.064	0.00806927		0.00806927	0.00661617	0.00731572
	12.2668	186.927	601	446.808	0.00947184		0.00947184	0.00740886	0.00755513
	12.2872	186.929	602	447.552	0.0067551		0.0067551	0.00742396	0.0074388
	12.3077	186.931	603	448.296	0.0061357		0.0061357	0.0075042	0.00729948
	12.3281	186.933	604	449.04	0.012613		0.012613	0.00860898	0.00796816
	12.3486	186.935	605	449.784	0.01913		0.01913	0.0108211	0.00871864
	12.3691	186.937	606	450.528	0.0269243		0.0269243	0.0143116	0.0108602
	12.3895	186.939	607	451.272	0.0245279		0.0245279	0.0178662	0.0126451
	12.41	186.941	608	452.016	0.0340084		0.0340084	0.0234407	0.0154725
	12.4304	186.943	609	452.76	0.00869121		0.00869121	0.0226564	0.0156327
	12.4509	186.945	610	453.504	0.0057775		0.0057775	0.0199859	0.0154035
	12.4714	186.947	611	454.248	0.00674033		0.00674033	0.0159491	0.0151303
	12.4918	186.949	612	454.992	0.00544802		0.00544802	0.0121331	0.0149996
	12.5123	186.951	613	455.736	0.0120966		0.0120966	0.00775074	0.0155957
	12.5327	186.953	614	456.48	0.0112118		0.0112118	0.00825485	0.0154556
	12.5532	186.955	615	457.224	0.0164441		0.0164441	0.0103882	0.015187
	12.5737	186.957	616	457.968	0.00651454		0.00651454	0.010343	0.013146
	12.5941	186.959	617	458.712	0.00607816		0.00607816	0.010469	0.0113011
	12.6146	186.961	618	459.456	0.005962		0.005962	0.00924211	0.00849642
	12.635	186.964	619	460.2	0.00534873		0.00534873	0.0080695	0.00816217
	12.6555	186.966	620	460.944	0.005476		0.005476	0.00587589	0.00813202
	12.676	186.968	621	461.688	0.00557477		0.00557477	0.00568793	0.00801547
	12.6964	186.97	622	462.432	0.00578012		0.00578012	0.00562832	0.00804868
	12.7169	186.972	623	463.176	0.00659039		0.00659039	0.005754	0.00749805
	12.7373	186.974	624	463.92	0.0052331		0.0052331	0.00573088	0.00690019
	12.7578	186.976	625	464.664	0.00711658		0.00711658	0.00605899	0.00596744
	12.7783	186.978	626	465.408	0.0060294		0.0060294	0.00614992	0.00591892
	12.7987	186.98	627	466.152	0.00615244		0.00615244	0.00622438	0.00592635
	12.8192	186.982	628	466.896	0.00625812		0.00625812	0.00615793	0.00595596
	12.8396	186.984	629	467.64	0.00940699		0.00940699	0.00699271	0.00636179
	12.8601	186.986	630	468.384	0.0060389		0.0060389	0.00677717	0.00641808
	12.8806	186.988	631	469.128	0.00513123		0.00513123	0.00659754	0.00637373
	12.901	186.99	632	469.872	0.00505675		0.00505675	0.0063784	0.00630139
	12.9215	186.992	633	470.616	0.00605167		0.00605167	0.00633711	0.00624752
	12.9419	186.994	634	471.36	0.00641042		0.00641042	0.00573779	0.00636525
	12.9624	186.996	635	472.104	0.005127		0.005127	0.00555541	0.00616629
	12.9829	186.998	636	472.848	0.00630829		0.00630829	0.00579083	0.00619418
	13.0033	187	637	473.592	0.00605221		0.00605221	0.00598992	0.00618416
	13.0238	187.002	638	474.336	0.00658294		0.00658294	0.00609617	0.00621664
	13.0442	187.004	639	475.08	0.00827682		0.00827682	0.00646945	0.00610362
	13.0647	187.006	640	475.824	0.00792927		0.00792927	0.00702991	0.00629266
	13.0852	187.009	641	476.568	0.00492933		0.00492933	0.00675411	0.00627247
	13.1056	187.011	642	477.312	0.0062641		0.0062641	0.00679649	0.0063932
	13.1261	187.013	643	478.056	0.00594415		0.00594415	0.00666873	0.00638245
	13.1465	187.015	644	478.8	0.00605287		0.00605287	0.00622394	0.0063467
	13.167	187.017	645	479.544	0.00607789		0.00607789	0.00585367	0.00644179
	13.1875	187.019	646	480.288	0.00765242		0.00765242	0.00639829	0.0065762
	13.2079	187.021	647	481.032	0.00615057		0.00615057	0.00637558	0.00658604
	13.2284	187.023	648	481.776	0.00586613		0.00586613	0.00635998	0.00651436
	13.2488	187.025	649	482.52	0.00524537		0.00524537	0.00619848	0.00621121
	13.2693	187.027	650	483.264	0.00549284		0.00549284	0.00608147	0.00596757
	13.2898	187.029	651	484.008	0.00503544		0.00503544	0.00555807	0.00597818
	13.3102	187.031	652	484.752	0.00653388		0.00653388	0.00563473	0.00600516
	13.3307	187.033	653	485.496	0.00588123		0.00588123	0.00563775	0.00599887
	13.3511	187.035	654	486.24	0.00770671		0.00770671	0.00613002	0.00616425
	13.3716	187.037	655	486.984	0.007577		0.007577	0.00654685	0.00631416
	13.3921	187.039	656	487.728	0.00948745		0.00948745	0.00743725	0.00649766
	13.4125	187.041	657	488.472	0.0097919		0.0097919	0.00808886	0.0068618
	13.433	187.043	658	489.216	0.00897159		0.00897159	0.00870693	0.00717234
	13.4534	187.045	659	489.96	0.00540717		0.00540717	0.00824702	0.00718852
	13.4739	187.047	660	490.704	0.00561855		0.00561855	0.00785533	0.00720109
	13.4944	187.049	661	491.448	0.00607992		0.00607992	0.00717383	0.00730554
	13.5148	187.051	662	492.192	0.00669717		0.00669717	0.00655488	0.00732187
	13.5353	187.054	663	492.936	0.00549625		0.00549625	0.00585981	0.00728337
	13.5557	187.056	664	493.68	0.012732		0.012732	0.00732477	0.0077859
	13.5762	187.058	665	494.424	0.0082361		0.0082361	0.00784829	0.00785181
	13.5967	187.06	666	495.168	0.00437296		0.00437296	0.00750689	0.00734036
	13.6171	187.062	667	495.912	0.00482364		0.00482364	0.00713219	0.00684353
	13.6376	187.064	668	496.656	0.00541309		0.00541309	0.00711556	0.00648768
	13.658	187.066	669	497.4	0.00710989		0.00710989	0.00599114	0.00665796
	13.6785	187.068	670	498.144	0.0056107		0.0056107	0.00546606	0.00665717
	13.699	187.07	671	498.888	0.0837547		0.0837547	0.0213424	0.0144246
	13.7194	187.072	672	499.632	0.0452838		0.0452838	0.0294344	0.0182833
	13.7399	187.074	673	500.376	0.0630936		0.0630936	0.0409705	0.024043
	13.7603	187.076	674	501.12	0.0581504		0.0581504	0.0511786	0.0285849
	13.7808	187.078	675	501.864	0.0485128		0.0485128	0.0597591	0.0326126
	13.8013	187.08	676	502.608	0.0236293		0.0236293	0.047734	0.0345382
	13.8217	187.082	677	503.352	0.010064		0.010064	0.04069	0.0350622
	13.8422	187.084	678	504.096	0.00703046		0.00703046	0.0294774	0.035224
	13.8626	187.086	679	504.84	0.00795831		0.00795831	0.019439	0.0353088
	13.8831	187.088	680	505.584	0.0070904		0.0070904	0.0111545	0.0354568
	13.9036	187.09	681	506.328	0.00775067		0.00775067	0.00797877	0.0278564
	13.924	187.092	682	507.072	0.00915757		0.00915757	0.00779748	0.0242438
	13.9445	187.094	683	507.816	0.00638922		0.00638922	0.00766923	0.0185733
	13.9649	187.096	684	508.56	0.00588551		0.00588551	0.00725467	0.0133468
	13.9854	187.099	685	509.304	0.00464554		0.00464554	0.0067657	0.0089601
	14.0059	187.101	686	510.048	0.00534651		0.00534651	0.00628487	0.00713182
	14.0263	187.103	687	510.792	0.00388841		0.00388841	0.00523104	0.00651426
	14.0468	187.105	688	511.536	0.00564459		0.00564459	0.00508211	0.00637567
	14.0672	187.107	689	512.28	0.00638447		0.00638447	0.0051819	0.00621829
	14.0877	187.109	690	513.024	0.00613427		0.00613427	0.00547965	0.00612268
	14.1082	187.111	691	513.768	0.00520483		0.00520483	0.00545131	0.00586809
	14.1286	187.113	692	514.512	0.00510529		0.00510529	0.00569469	0.00546286
	14.1491	187.115	693	515.256	0.0066062		0.0066062	0.00588701	0.00548456
	14.1695	187.117	694	516	0.0053444		0.0053444	0.005679	0.00543045
	14.19	187.119	695	516.744	0.00641368		0.00641368	0.00573488	0.00560726
	14.2105	187.121	696	517.488	0.00556686		0.00556686	0.00580729	0.0056293
	14.2309	187.123	697	518.232	0.00497789		0.00497789	0.0057818	0.00573825
	14.2514	187.125	698	518.976	0.00575881		0.00575881	0.00561233	0.00574967
	14.2718	187.127	699	519.72	0.00517433		0.00517433	0.00557831	0.00562866
	14.2923	187.129	700	520.464	0.00532713		0.00532713	0.005361	0.00554794
	14.3128	187.131	701	521.208	0.00595861		0.00595861	0.00543935	0.00562332
	14.3332	187.133	702	521.952	0.0079975		0.0079975	0.00604328	0.00591254
	14.3537	187.135	703	522.696	0.00770057		0.00770057	0.00643163	0.00602198
	14.3741	187.137	704	523.44	0.00727602		0.00727602	0.00685197	0.00621514
	14.3946	187.139	705	524.184	0.00505368		0.00505368	0.00679728	0.00607914
	14.4151	187.142	706	524.928	0.00521865		0.00521865	0.00664928	0.00604432
	14.4355	187.144	707	525.672	0.00526306		0.00526306	0.00610239	0.00607284
	14.456	187.146	708	526.416	0.00466014		0.00466014	0.00549431	0.00596297
	14.4764	187.148	709	527.16	0.00500617		0.00500617	0.00504034	0.00594615
	14.4969	187.15	710	527.904	0.00477234		0.00477234	0.00498407	0.00589067
	14.5174	187.152	711	528.648	0.00546658		0.00546658	0.00503366	0.00584147
	14.5378	187.154	712	529.392	0.0047825		0.0047825	0.00493755	0.00551997
	14.5583	187.156	713	530.136	0.00573851		0.00573851	0.00515322	0.00532377
	14.5787	187.158	714	530.88	0.007999		0.007999	0.00575179	0.00539606
	14.5992	187.16	715	531.624	0.00607509		0.00607509	0.00601234	0.0054982
	14.6197	187.162	716	532.368	0.00483872		0.00483872	0.00588676	0.00546021
	14.6401	187.164	717	533.112	0.00622856		0.00622856	0.00617598	0.00555676
	14.6606	187.166	718	533.856	0.00537976		0.00537976	0.00610423	0.00562872
	14.681	187.168	719	534.6	0.0085882		0.0085882	0.00622207	0.00598693
	14.7015	187.17	720	535.344	0.0074761		0.0074761	0.00650227	0.0062573
	14.722	187.172	721	536.088	0.00654216		0.00654216	0.00684296	0.00636486
	14.7424	187.174	722	536.832	0.00683378		0.00683378	0.006964	0.00656999
	14.7629	187.176	723	537.576	0.00624154		0.00624154	0.00713635	0.00662029
	14.7833	187.178	724	538.32	0.00444352		0.00444352	0.00630742	0.00626474
	14.8038	187.18	725	539.064	0.00585715		0.00585715	0.00598363	0.00624295
	14.8243	187.182	726	539.808	0.00531139		0.00531139	0.00573747	0.00629021
	14.8447	187.184	727	540.552	0.00552746		0.00552746	0.00547621	0.0062201
	14.8652	187.187	728	541.296	0.00538405		0.00538405	0.00530471	0.00622053
	14.8856	187.189	729	542.04	0.00520122		0.00520122	0.00545625	0.00588183
	14.9061	187.191	730	542.784	0.0066175		0.0066175	0.00560832	0.00579597
	14.9266	187.193	731	543.528	0.0053224		0.0053224	0.00561053	0.005674
	14.947	187.195	732	544.272	0.00559872		0.00559872	0.00562478	0.00555049
	14.9675	187.197	733	545.016	0.00516014		0.00516014	0.00558	0.00544235
	14.9879	187.199	734	545.76	0.00537265		0.00537265	0.00561428	0.00553527
	15.0084	187.201	735	546.504	0.00547246		0.00547246	0.00538527	0.0054968
	15.0289	187.203	736	547.248	0.00482804		0.00482804	0.0052864	0.00544846
	15.0493	187.205	737	547.992	0.00581363		0.00581363	0.00532938	0.00547708
	15.0698	187.207	738	548.736	0.00436279		0.00436279	0.00516991	0.00537496
	15.0902	187.209	739	549.48	0.00453776		0.00453776	0.00500293	0.00530861
	15.1107	187.211	740	550.224	0.00504491		0.00504491	0.00491743	0.00515135
	15.1312	187.213	741	550.968	0.00463338		0.00463338	0.00487849	0.00508245
	15.1516	187.215	742	551.712	0.00435264		0.00435264	0.0045863	0.00495784
	15.1721	187.217	743	552.456	0.026563		0.026563	0.00902634	0.00709813
	15.1925	187.219	744	553.2	0.144034		0.144034	0.0369256	0.0209642
	15.213	187.221	745	553.944	0.319358		0.319358	0.0997882	0.0523528
	15.2335	187.223	746	554.688	0.133143		0.133143	0.12549	0.0651843
	15.2539	187.225	747	555.432	0.0608736		0.0608736	0.136794	0.0706903
	15.2744	187.227	748	556.176	0.00721449		0.00721449	0.132925	0.0709755
	15.2948	187.229	749	556.92	0.00402444		0.00402444	0.104923	0.0709241
	15.3153	187.232	750	557.664	0.0047905		0.0047905	0.0420092	0.0708987
	15.3358	187.234	751	558.408	0.00495578		0.00495578	0.0163718	0.0709309
	15.3562	187.236	752	559.152	0.00447777		0.00447777	0.00509259	0.0709434
	15.3767	187.238	753	559.896	0.00349739		0.00349739	0.00434917	0.0686369
	15.3971	187.24	754	560.64	0.00301412		0.00301412	0.00414711	0.0545349
	15.4176	187.242	755	561.384	0.00199137		0.00199137	0.00358728	0.0227983
	15.4381	187.244	756	562.128	0.00115438		0.00115438	0.00282701	0.00959938
	15.4585	187.246	757	562.872	0.00105699		0.00105699	0.00214285	0.00361772
	15.479	187.248	758	563.616	0.000981802		0.000981802	0.00163973	0.00299445
	15.4994	187.25	759	564.36	0.00602219		0.00602219	0.00224135	0.00319423
	15.5199	187.252	760	565.104	0.00720255		0.00720255	0.00328358	0.00343543
	15.5404	187.254	761	565.848	0.0230483		0.0230483	0.00766236	0.00524468
	15.5608	187.256	762	566.592	0.06335		0.06335	0.020121	0.0111319
	15.5813	187.258	763	567.336	0.0108497		0.0108497	0.0220946	0.0118671
	15.6017	187.26	764	568.08	0.00631685		0.00631685	0.0221535	0.0121974
	15.6222	187.262	765	568.824	0.00453613		0.00453613	0.0216202	0.0124519
	15.6427	187.264	766	569.568	0.00530418		0.00530418	0.0180714	0.0128669
	15.6631	187.266	767	570.312	0.00553464		0.00553464	0.0065083	0.0133146
	15.6836	187.268	768	571.056	0.00625527		0.00625527	0.00558941	0.013842
	15.704	187.27	769	571.8	0.00457336		0.00457336	0.00524072	0.0136971
	15.7245	187.272	770	572.544	0.00577824		0.00577824	0.00548914	0.0135547
	15.745	187.274	771	573.288	0.0110253		0.0110253	0.00663336	0.0123524
	15.7654	187.277	772	574.032	0.0089304		0.0089304	0.00731252	0.00691041
	15.7859	187.279	773	574.776	0.00712752		0.00712752	0.00748696	0.00653819
	15.8063	187.281	774	575.52	0.007916		0.007916	0.00815549	0.0066981
	15.8268	187.283	775	576.264	0.00650985		0.00650985	0.00830182	0.00689548
	15.8473	187.285	776	577.008	0.0059351		0.0059351	0.00728377	0.00695857
	15.8677	187.287	777	577.752	0.00687198		0.00687198	0.00687209	0.0070923
	15.8882	187.289	778	578.496	0.00946826		0.00946826	0.00734024	0.0074136
	15.9086	187.291	779	579.24	0.00700776		0.00700776	0.00715859	0.00765704
	15.9291	187.293	780	579.984	0.00790326		0.00790326	0.00743727	0.00786954
	15.9496	187.295	781	580.728	0.0072665		0.0072665	0.00770355	0.00749366
	15.97	187.297	782	581.472	0.00695821		0.00695821	0.0077208	0.00729644
	15.9905	187.299	783	582.216	0.0115661		0.0115661	0.00814037	0.0077403
	16.0109	187.301	784	582.96	0.00703854		0.00703854	0.00814652	0.00765256
	16.0314	187.303	785	583.704	0.00499718		0.00499718	0.00756531	0.00750129
	16.0519	187.305	786	584.448	0.00268174		0.00268174	0.00664836	0.00717595
	16.0723	187.307	787	585.192	0.00135281		0.00135281	0.00552727	0.00662404
	16.0928	187.309	788	585.936	-0.00455175		-0.00455175	0.0023037	0.00522204
	16.1132	187.311	789	586.68	-0.00965169		-0.00965169	-0.00103434	0.00355609
	16.1337	187.313	790	587.424	0.00622894		0.00622894	-0.000787991	0.00338866
	16.1542	187.315	791	588.168	0.00244837		0.00244837	-0.000834666	0.00290684
	16.1746	187.317	792	588.912	0.0228584		0.0228584	0.00346644	0.00449686
	16.1951	187.32	793	589.656	-0.00125539		-0.00125539	0.00412571	0.00321471
	16.2155	187.322	794	590.4	0.0066732		0.0066732	0.00739069	0.00317818
	16.236	187.324	795	591.144	0.0170482		0.0170482	0.00955455	0.00438328
	16.2565	187.326	796	591.888	0.0187105		0.0187105	0.012807	0.00598615
	16.2769	187.328	797	592.632	0.0136045		0.0136045	0.0109562	0.00721132
	16.2974	187.33	798	593.376	0.00885327		0.00885327	0.0129779	0.00855182
	16.3178	187.332	799	594.12	0.00560903		0.00560903	0.0127651	0.0100779
	16.3383	187.334	800	594.864	0.00988081		0.00988081	0.0113316	0.0104431
	16.3588	187.336	801	595.608	0.0070972		0.0070972	0.00900896	0.010908
	16.3792	187.338	802	596.352	0.0104832		0.0104832	0.00838471	0.00967045
	16.3997	187.34	803	597.096	0.00666761		0.00666761	0.00794757	0.0104628
	16.4201	187.342	804	597.84	0.00747541		0.00747541	0.00832085	0.010543
	16.4406	187.344	805	598.584	0.00686907		0.00686907	0.0077185	0.00952506
	16.4611	187.346	806	599.328	0.00592568		0.00592568	0.0074842	0.00824658
	16.4815	187.348	807	600.072	0.00862913		0.00862913	0.00711338	0.00774904
	16.502	187.35	808	600.816	0.00705402		0.00705402	0.00719066	0.00756912
	16.5224	187.352	809	601.56	0.00782712		0.00782712	0.007261	0.00779093
	16.5429	187.354	810	602.304	0.00768076		0.00768076	0.00742334	0.00757092
	16.5634	187.356	811	603.048	0.0095938		0.0095938	0.00815697	0.00782058
	16.5838	187.358	812	603.792	0.0139986		0.0139986	0.00923085	0.00817212
	16.6043	187.36	813	604.536	0.00678316		0.00678316	0.00917668	0.00818367
	16.6247	187.362	814	605.28	0.00564495		0.00564495	0.00874025	0.00800063
	16.6452	187.365	815	606.024	0.00653075		0.00653075	0.00851024	0.00796679
	16.6657	187.367	816	606.768	0.00917146		0.00917146	0.00842578	0.00829137
	16.6861	187.369	817	607.512	0.0109907		0.0109907	0.00782421	0.00852753
	16.7066	187.371	818	608.256	0.012954		0.012954	0.00905838	0.00911753
	16.727	187.373	819	609	0.0148701		0.0148701	0.0109034	0.00982183
	16.7475	187.375	820	609.744	0.0102792		0.0102792	0.0116531	0.0100817
	16.768	187.377	821	610.488	0.00779433		0.00779433	0.0113777	0.00990173
	16.7884	187.379	822	611.232	0.0059931		0.0059931	0.0103782	0.00910118
	16.8089	187.381	823	611.976	0.0052705		0.0052705	0.00884145	0.00894992
	16.8293	187.383	824	612.72	0.00538791		0.00538791	0.00694501	0.00892421
	16.8498	187.385	825	613.464	0.00502741		0.00502741	0.00589465	0.00877388
	16.8703	187.387	826	614.208	0.00474127		0.00474127	0.00528404	0.00833086
	16.8907	187.389	827	614.952	0.00644344		0.00644344	0.0053741	0.00787613
	16.9112	187.391	828	615.696	0.00577114		0.00577114	0.00547423	0.00715784
	16.9316	187.393	829	616.44	0.00528038		0.00528038	0.00545273	0.00619887
	16.9521	187.395	830	617.184	0.00468525		0.00468525	0.00538429	0.00563947
	16.9726	187.397	831	617.928	0.00541335		0.00541335	0.00551871	0.00540137
	16.993	187.399	832	618.672	0.0048331		0.0048331	0.00519664	0.00528537
	17.0135	187.401	833	619.416	0.0145995		0.0145995	0.0069623	0.00621827
	17.0339	187.403	834	620.16	0.00587119		0.00587119	0.00708047	0.0062666
	17.0544	187.405	835	620.904	0.00746841		0.00746841	0.0076371	0.0065107
	17.0749	187.407	836	621.648	0.00978545		0.00978545	0.00851152	0.00701512
	17.0953	187.41	837	622.392	0.00750192		0.00750192	0.00904528	0.00712096
	17.1158	187.412	838	623.136	0.00648477		0.00648477	0.00742235	0.00719233
	17.1362	187.414	839	623.88	0.006978		0.006978	0.00764371	0.00736209
	17.1567	187.416	840	624.624	0.00649258		0.00649258	0.00744854	0.00754282
	17.1772	187.418	841	625.368	0.0102075		0.0102075	0.00753296	0.00802224
	17.1976	187.42	842	626.112	0.0116223		0.0116223	0.00835703	0.00870116
	17.2181	187.422	843	626.856	0.00923123		0.00923123	0.00890632	0.00816434
	17.2385	187.424	844	627.6	0.00758478		0.00758478	0.00902768	0.00833569
	17.259	187.426	845	628.344	0.0066021		0.0066021	0.00904958	0.00824906
	17.2795	187.428	846	629.088	0.00747124		0.00747124	0.00850232	0.00801764
	17.2999	187.43	847	629.832	0.00808928		0.00808928	0.00779572	0.00807638
	17.3204	187.432	848	630.576	0.00701207		0.00701207	0.00735189	0.00812911
	17.3408	187.434	849	631.32	0.00506365		0.00506365	0.00684767	0.00793767
	17.3613	187.436	850	632.064	0.005685		0.005685	0.00666425	0.00785691
	17.3818	187.438	851	632.808	0.00523273		0.00523273	0.00621655	0.00735943
	17.4022	187.44	852	633.552	0.00557687		0.00557687	0.00571406	0.00675489
	17.4227	187.442	853	634.296	0.00609605		0.00609605	0.00553086	0.00644138
	17.4431	187.444	854	635.04	0.00683172		0.00683172	0.00588447	0.00636607
	17.4636	187.446	855	635.784	0.00628995		0.00628995	0.00600546	0.00633486
	17.4841	187.448	856	636.528	0.00671233		0.00671233	0.00630138	0.00625897
	17.5045	187.45	857	637.272	0.00581201		0.00581201	0.00634841	0.00603124
	17.525	187.452	858	638.016	0.00701056		0.00701056	0.00653131	0.00603109
	17.5454	187.455	859	638.76	0.00790732		0.00790732	0.00674643	0.00631545
	17.5659	187.457	860	639.504	0.00898127		0.00898127	0.0072847	0.00664508
	17.5864	187.459	861	640.248	0.00977962		0.00977962	0.00789816	0.00709977
	17.6068	187.461	862	640.992	0.00501918		0.00501918	0.00773959	0.007044
	17.6273	187.463	863	641.736	0.00503145		0.00503145	0.00734377	0.00693754
	17.6477	187.465	864	642.48	0.00585573		0.00585573	0.00693345	0.00683994
	17.6682	187.467	865	643.224	0.0083644		0.0083644	0.00681008	0.00704739
	17.6887	187.469	866	643.968	0.00741987		0.00741987	0.00633813	0.00711814
	17.7091	187.471	867	644.712	0.0112308		0.0112308	0.00758045	0.00766002
	17.7296	187.473	868	645.456	0.0110377		0.0110377	0.00878171	0.00806274
	17.75	187.475	869	646.2	0.0122533		0.0122533	0.0100612	0.00849733
	17.7705	187.477	870	646.944	0.030965		0.030965	0.0145813	0.0106957
	17.791	187.479	871	647.688	0.024031		0.024031	0.0179036	0.0121208
	17.8114	187.481	872	648.432	0.0286254		0.0286254	0.0213825	0.0144815
	17.8319	187.483	873	649.176	0.0180112		0.0180112	0.0227772	0.0157794
	17.8523	187.485	874	649.92	0.0170044		0.0170044	0.0237274	0.0168943
	17.8728	187.487	875	650.664	0.0131275		0.0131275	0.0201599	0.0173706
	17.8933	187.489	876	651.408	0.00696535		0.00696535	0.0167468	0.0173252
	17.9137	187.491	877	652.152	0.0052084		0.0052084	0.0120634	0.0167229
	17.9342	187.493	878	652.896	0.00545934		0.00545934	0.00955298	0.0161651
	17.9546	187.495	879	653.64	0.00473097		0.00473097	0.00709831	0.0154129
	17.9751	187.498	880	654.384	0.00662578		0.00662578	0.00579797	0.0129789
	17.9956	187.5	881	655.128	0.00444159		0.00444159	0.00529322	0.01102
	18.016	187.502	882	655.872	0.0044427		0.0044427	0.00514008	0.00860172
	18.0365	187.504	883	656.616	0.00460952		0.00460952	0.00497011	0.00726155
	18.0569	187.506	884	657.36	0.0052047		0.0052047	0.00506486	0.00608158
	18.0774	187.508	885	658.104	0.00482889		0.00482889	0.00470548	0.00525172
	18.0979	187.51	886	658.848	0.00518319		0.00518319	0.0048538	0.00507351
	18.1183	187.512	887	659.592	0.00490639		0.00490639	0.00494654	0.00504331
	18.1388	187.514	888	660.336	0.00548525		0.00548525	0.00512169	0.0050459
	18.1592	187.516	889	661.08	0.00662778		0.00662778	0.0054063	0.00523558
	18.1797	187.518	890	661.824	0.00495698		0.00495698	0.00543192	0.0050687
	18.2002	187.52	891	662.568	0.00533708		0.00533708	0.0054627	0.00515825
	18.2206	187.522	892	663.312	0.00421227		0.00421227	0.00532387	0.00513521
	18.2411	187.524	893	664.056	0.00495178		0.00495178	0.00521718	0.00516943
	18.2615	187.526	894	664.8	0.0151077		0.0151077	0.00691316	0.00615973
	18.282	187.528	895	665.544	0.00556331		0.00556331	0.00703443	0.00623317
	18.3025	187.53	896	666.288	0.00496479		0.00496479	0.00695997	0.00621133
	18.3229	187.532	897	667.032	0.00595869		0.00595869	0.00730925	0.00631656
	18.3434	187.534	898	667.776	0.00587689		0.00587689	0.00749428	0.00635573
	18.3638	187.536	899	668.52	0.00465548		0.00465548	0.00540383	0.0061585
	18.3843	187.538	900	669.264	0.00535006		0.00535006	0.00536118	0.00619781
	18.4048	187.54	901	670.008	0.00573922		0.00573922	0.00551607	0.00623802
	18.4252	187.543	902	670.752	0.00498402		0.00498402	0.00532113	0.00631519
	18.4457	187.545	903	671.496	0.00698096		0.00698096	0.00554195	0.00651811
	18.4661	187.547	904	672.24	0.00867068		0.00867068	0.00634499	0.00587441
	18.4866	187.549	905	672.984	0.00685133		0.00685133	0.00664524	0.00600321
	18.5071	187.551	906	673.728	0.00608584		0.00608584	0.00671456	0.00611532
	18.5275	187.553	907	674.472	0.00765967		0.00765967	0.00724969	0.00628541
	18.548	187.555	908	675.216	0.00477835		0.00477835	0.00680917	0.00617556
	18.5684	187.557	909	675.96	0.0048687		0.0048687	0.00604878	0.00619688
	18.5889	187.559	910	676.704	0.00590645		0.00590645	0.0058598	0.00625252
	18.6094	187.561	911	677.448	0.00613214		0.00613214	0.00586906	0.00629181
	18.6298	187.563	912	678.192	0.00546467		0.00546467	0.00543006	0.00633988
	18.6503	187.565	913	678.936	0.0054977		0.0054977	0.00557393	0.00619155
	18.6707	187.567	914	679.68	0.00523661		0.00523661	0.00564751	0.00584815
	18.6912	187.569	915	680.424	0.00535505		0.00535505	0.00553723	0.00569852
	18.7117	187.571	916	681.168	0.0176243		0.0176243	0.00783567	0.00685237
	18.7321	187.573	917	681.912	0.00496152		0.00496152	0.00773504	0.00658255
	18.7526	187.575	918	682.656	0.00494301		0.00494301	0.0076241	0.00659902
	18.773	187.577	919	683.4	0.00722026		0.00722026	0.00802083	0.00683417
	18.7935	187.579	920	684.144	0.00696281		0.00696281	0.00834238	0.00693981
	18.814	187.581	921	684.888	0.00603346		0.00603346	0.00602421	0.00692994
	18.8344	187.583	922	685.632	0.00598817		0.00598817	0.00622954	0.00698229
	18.8549	187.585	923	686.376	0.00629437		0.00629437	0.00649981	0.00706196
	18.8753	187.588	924	687.12	0.00460193		0.00460193	0.00597615	0.00699849
	18.8958	187.59	925	687.864	0.00480514		0.00480514	0.00554461	0.0069435
	18.9163	187.592	926	688.608	0.00481307		0.00481307	0.00530054	0.00566237
	18.9367	187.594	927	689.352	-0.0011796		-0.0011796	0.00386698	0.00504826
	18.9572	187.596	928	690.096	-0.00717896		-0.00717896	0.00117232	0.00383606
	18.9776	187.598	929	690.84	-0.0110431		-0.0110431	-0.00195669	0.00200973
	18.9981	187.6	930	691.584	-0.0167948		-0.0167948	-0.00627668	-0.000366032
	19.0186	187.602	931	692.328	-0.0182142		-0.0182142	-0.0108821	-0.0027908
	19.039	187.604	932	693.072	-0.0237763		-0.0237763	-0.0154015	-0.00576724
	19.0595	187.606	933	693.816	-0.0312765		-0.0312765	-0.020221	-0.00952434
	19.0799	187.608	934	694.56	-0.0374765		-0.0374765	-0.0255077	-0.0137322
	19.1004	187.61	935	695.304	-0.0346333		-0.0346333	-0.0290754	-0.017676
	19.1209	187.612	936	696.048	-0.0478415		-0.0478415	-0.0350008	-0.0229415
	19.1413	187.614	937	696.792	-0.0554312		-0.0554312	-0.0413318	-0.0283666
	19.1618	187.616	938	697.536	-0.0995281		-0.0995281	-0.0549821	-0.0376016
	19.1822	187.618	939	698.28	-0.145024		-0.145024	-0.0764916	-0.0509997
	19.2027	187.62	940	699.024	-0.084956		-0.084956	-0.0865562	-0.0578158
	19.2232	187.622	941	699.768	-0.082799		-0.082799	-0.0935477	-0.0642743
	19.2436	187.624	942	700.512	-0.142057		-0.142057	-0.110873	-0.0761024
	19.2641	187.626	943	701.256	-0.0478467		-0.0478467	-0.100537	-0.0777594
	19.2845	187.628	944	702	-0.144727		-0.144727	-0.100477	-0.0884844
	19.305	187.631	945	702.744	-0.17897		-0.17897	-0.11928	-0.102918
	19.3255	187.633	946	703.488	-0.261896		-0.261896	-0.155099	-0.124323
	19.3459	187.635	947	704.232	-0.128248		-0.128248	-0.152337	-0.131605
	19.3664	187.637	948	704.976	-0.173823		-0.173823	-0.177533	-0.139035
	19.3868	187.639	949	705.72	-0.207156		-0.207156	-0.190019	-0.145248
	19.4073	187.641	950	706.464	-0.120962		-0.120962	-0.178417	-0.148848
	19.4278	187.643	951	707.208	-0.17032		-0.17032	-0.160102	-0.157601
	19.4482	187.645	952	707.952	-0.263217		-0.263217	-0.187096	-0.169716
	19.4687	187.647	953	708.696	-0.0992556		-0.0992556	-0.172182	-0.174857
	19.4891	187.649	954	709.44	-0.190838		-0.190838	-0.168918	-0.179468
	19.5096	187.651	955	710.184	-0.0332541		-0.0332541	-0.151377	-0.164897
	19.5301	187.653	956	710.928	-0.0726779		-0.0726779	-0.131848	-0.145975
	19.5505	187.655	957	711.672	-0.105892		-0.105892	-0.100383	-0.143739
	19.571	187.657	958	712.416	0.00279316		0.00279316	-0.0799736	-0.126078
	19.5914	187.659	959	713.16	0.0138654		0.0138654	-0.039033	-0.103976
	19.6119	187.661	960	713.904	0.0118308		0.0118308	-0.030016	-0.0906964
	19.6324	187.663	961	714.648	0.0201222		0.0201222	-0.011456	-0.0716522
	19.6528	187.665	962	715.392	0.040123		0.040123	0.0177469	-0.0413182
	19.6733	187.667	963	716.136	0.0176652		0.0176652	0.0207213	-0.0296261
	19.6937	187.669	964	716.88	0.020544		0.020544	0.022057	-0.00848799
	19.7142	187.671	965	717.624	0.016027		0.016027	0.0228963	-0.00355988
	19.7347	187.673	966	718.368	0.0216835		0.0216835	0.0232085	0.00587627
	19.7551	187.676	967	719.112	0.0108655		0.0108655	0.017357	0.017552
	19.7756	187.678	968	719.856	0.0106576		0.0106576	0.0159555	0.0183384
	19.796	187.68	969	720.6	0.00132965		0.00132965	0.0121127	0.0170848
	19.8165	187.682	970	721.344	-0.00354255		-0.00354255	0.00819875	0.0155475
	19.837	187.684	971	722.088	0.0336716		0.0336716	0.0105964	0.0169025
	19.8574	187.686	972	722.832	0.000982855		0.000982855	0.00861983	0.0129884
	19.8779	187.688	973	723.576	0.00265526		0.00265526	0.00701936	0.0114874
	19.8983	187.69	974	724.32	0.00655262		0.00655262	0.00806396	0.0100883
	19.9188	187.692	975	725.064	-0.000136905		-0.000136905	0.00874509	0.00847192
	19.9393	187.694	976	725.808	-0.000219663		-0.000219663	0.00196683	0.0062816
	19.9597	187.696	977	726.552	0.00318667		0.00318667	0.0024076	0.00551371
	19.9802	187.698	978	727.296	0.00309021		0.00309021	0.00249459	0.00475698
	20.0006	187.7	979	728.04	0.0052382		0.0052382	0.0022317	0.00514783
	20.0211	187.702	980	728.784	0.0109358		0.0109358	0.00444624	0.00659566
	20.0416	187.704	981	729.528	0.00539221		0.00539221	0.00556861	0.00376772
	20.062	187.706	982	730.272	0.0127461		0.0127461	0.0074805	0.00494405
	20.0825	187.708	983	731.016	0.0096107		0.0096107	0.0087846	0.00563959
	20.1029	187.71	984	731.76	0.00750796		0.00750796	0.00923855	0.00573513
	20.1234	187.712	985	732.504	0.00928921		0.00928921	0.00890924	0.00667774
	20.1439	187.714	986	733.248	0.0120098		0.0120098	0.0102328	0.00790068
	20.1643	187.716	987	733.992	0.0120509		0.0120509	0.0100937	0.00878711
	20.1848	187.718	988	734.736	0.00975632		0.00975632	0.0101228	0.00945372
	20.2052	187.721	989	735.48	0.00938895		0.00938895	0.010499	0.0098688
	20.2257	187.723	990	736.224	0.0157006		0.0157006	0.0117813	0.0103453
	20.2462	187.725	991	736.968	0.01365		0.01365	0.0121094	0.0111711
	20.2666	187.727	992	737.712	0.00877591		0.00877591	0.0114544	0.010774
	20.2871	187.729	993	738.456	0.00797312		0.00797312	0.0110977	0.0106103
	20.3075	187.731	994	739.2	0.0109126		0.0109126	0.0114025	0.0109508
	20.328	187.733	995	739.944	0.00758501		0.00758501	0.00977934	0.0107803
	20.3485	187.735	996	740.688	0.00932485		0.00932485	0.0089143	0.0105118
	20.3689	187.737	997	741.432	0.00923012		0.00923012	0.00900515	0.0102298
	20.3894	187.739	998	742.176	0.00944015		0.00944015	0.00929855	0.0101981
	20.4098	187.741	999	742.92	0.00937309		0.00937309	0.00899064	0.0101966
	20.4303	187.743	1000	743.664	0.019847		0.019847	0.011443	0.0106112
	20.4508	187.745	1001	744.408	0.0131184		0.0131184	0.0122017	0.010558
	20.4712	187.747	1002	745.152	0.0511231		0.0511231	0.0205803	0.0147927
	20.4917	187.749	1003	745.896	0.0061642		0.0061642	0.0199251	0.0146118
	20.5121	187.751	1004	746.64	0.00803897		0.00803897	0.0196583	0.0143245
	20.5326	187.753	1005	747.384	0.00777535		0.00777535	0.017244	0.0143435
	20.5531	187.755	1006	748.128	0.00785133		0.00785133	0.0161906	0.0141962
	20.5735	187.757	1007	748.872	0.0127941		0.0127941	0.0085248	0.0145526
	20.594	187.759	1008	749.616	0.00614072		0.00614072	0.0085201	0.0142226
	20.6144	187.761	1009	750.36	0.00847914		0.00847914	0.00860814	0.0141332
	20.6349	187.763	1010	751.104	0.00874761		0.00874761	0.00880259	0.0130233
	20.6554	187.766	1011	751.848	0.0122257		0.0122257	0.00967747	0.012934
	20.6758	187.768	1012	752.592	0.00727366		0.00727366	0.00857337	0.00854909
	20.6963	187.77	1013	753.336	0.0114383		0.0114383	0.00963288	0.00907649
	20.7167	187.772	1014	754.08	0.00993565		0.00993565	0.00992418	0.00926616
	20.7372	187.774	1015	754.824	0.00863072		0.00863072	0.0099008	0.0093517
	20.7577	187.776	1016	755.568	0.00909667		0.00909667	0.00927499	0.00947623
	20.7781	187.778	1017	756.312	0.00820928		0.00820928	0.00946212	0.00901774
	20.7986	187.78	1018	757.056	0.0831825		0.0831825	0.023811	0.0167219
	20.819	187.782	1019	757.8	0.0108084		0.0108084	0.0239855	0.0169548
	20.8395	187.784	1020	758.544	0.00782974		0.00782974	0.0238253	0.0168631
	20.86	187.786	1021	759.288	0.00884887		0.00884887	0.0237758	0.0165254
	20.8804	187.788	1022	760.032	0.00733777		0.00733777	0.0236015	0.0165318
	20.9009	187.79	1023	760.776	0.00766545		0.00766545	0.00849805	0.0161545
	20.9213	187.792	1024	761.52	0.0078183		0.0078183	0.00790003	0.0159428
	20.9418	187.794	1025	762.264	0.00873937		0.00873937	0.00808195	0.0159536
	20.9623	187.796	1026	763.008	0.00805305		0.00805305	0.00792279	0.0158493
	20.9827	187.798	1027	763.752	0.00732103		0.00732103	0.00791944	0.0157604
	21.0032	187.8	1028	764.496	0.0154459		0.0154459	0.00947553	0.00898679
	21.0236	187.802	1029	765.24	0.00710092		0.00710092	0.00933206	0.00861604
	21.0441	187.804	1030	765.984	0.00596769		0.00596769	0.00877772	0.00842984
	21.0646	187.806	1031	766.728	0.0072572		0.0072572	0.00861855	0.00827067
	21.085	187.809	1032	767.472	0.00621829		0.00621829	0.008398	0.00815872
	21.1055	187.811	1033	768.216	0.00693406		0.00693406	0.00669563	0.00808558
	21.1259	187.813	1034	768.96	0.00616334		0.00616334	0.00650812	0.00792009
	21.1464	187.815	1035	769.704	0.00649273		0.00649273	0.00661313	0.00769542
	21.1669	187.817	1036	770.448	0.0050976		0.0050976	0.00618121	0.00739988
	21.1873	187.819	1037	771.192	0.00578712		0.00578712	0.00609497	0.00724649
	21.2078	187.821	1038	771.936	0.00557471		0.00557471	0.0058231	0.00625937
	21.2282	187.823	1039	772.68	0.00500432		0.00500432	0.0055913	0.00604971
	21.2487	187.825	1040	773.424	0.00614843		0.00614843	0.00552244	0.00606778
	21.2692	187.827	1041	774.168	0.00611335		0.00611335	0.00572559	0.0059534
	21.2896	187.829	1042	774.912	0.00941727		0.00941727	0.00645162	0.00627329
	21.3101	187.831	1043	775.656	0.00862765		0.00862765	0.00706221	0.00644265
	21.3305	187.833	1044	776.4	0.0080188		0.0080188	0.0076651	0.0066282
	21.351	187.835	1045	777.144	0.00826904		0.00826904	0.00808922	0.00680583
	21.3715	187.837	1046	777.888	0.00765535		0.00765535	0.00839762	0.0070616
	21.3919	187.839	1047	778.632	0.008215		0.008215	0.00815717	0.00730439
	21.4124	187.841	1048	779.376	0.00805838		0.00805838	0.00804331	0.00755276
	21.4328	187.843	1049	780.12	0.00668862		0.00668862	0.00777728	0.00772119
	21.4533	187.845	1050	780.864	0.00570171		0.00570171	0.00726381	0.00767652
	21.4738	187.847	1051	781.608	0.0056137		0.0056137	0.00685548	0.00762655
	21.4942	187.849	1052	782.352	0.0106301		0.0106301	0.0073385	0.00774783
	21.5147	187.851	1053	783.096	0.00388343		0.00388343	0.00650351	0.00727341
	21.5351	187.854	1054	783.84	0.00299836		0.00299836	0.00576546	0.00677137
	21.5556	187.856	1055	784.584	0.00173953		0.00173953	0.00497302	0.00611842
	21.5761	187.858	1056	785.328	0.00124099		0.00124099	0.00409848	0.00547698
	21.5965	187.86	1057	786.072	0.000750527		0.000750527	0.00212257	0.00473053
	21.617	187.862	1058	786.816	0.00156704		0.00156704	0.00165929	0.0040814
	21.6374	187.864	1059	787.56	0.00173913		0.00173913	0.00140744	0.00358645
	21.6579	187.866	1060	788.304	0.00914348		0.00914348	0.00288823	0.00393063
	21.6784	187.868	1061	789.048	0.0183743		0.0183743	0.0063149	0.00520669
	21.6988	187.87	1062	789.792	0.0213534		0.0213534	0.0104355	0.00627902
	21.7193	187.872	1063	790.536	0.0280791		0.0280791	0.0157379	0.00869859
	21.7397	187.874	1064	791.28	0.0252569		0.0252569	0.0204414	0.0109244
	21.7602	187.876	1065	792.024	0.0284813		0.0284813	0.024309	0.0135986
	21.7807	187.878	1066	792.768	0.0283807		0.0283807	0.0263103	0.0163126
	21.8011	187.88	1067	793.512	0.0317242		0.0317242	0.0283845	0.01941
	21.8216	187.882	1068	794.256	0.0302692		0.0302692	0.0288225	0.0222802
	21.842	187.884	1069	795	0.0344293		0.0344293	0.030657	0.0255492
	21.8625	187.886	1070	795.744	0.0345628		0.0345628	0.0318732	0.0280911
	21.883	187.888	1071	796.488	0.0346151		0.0346151	0.0331201	0.0297152
	21.9034	187.89	1072	797.232	0.0402295		0.0402295	0.0348212	0.0316028
	21.9239	187.892	1073	797.976	0.0566946		0.0566946	0.0401063	0.0344644
	21.9443	187.894	1074	798.72	0.0593346		0.0593346	0.0450873	0.0378721
	21.9648	187.896	1075	799.464	0.0511517		0.0511517	0.0484051	0.0401392
	21.9853	187.899	1076	800.208	0.0450424		0.0450424	0.0504906	0.0418053
	22.0057	187.901	1077	800.952	0.0359375		0.0359375	0.0496322	0.0422267
	22.0262	187.903	1078	801.696	0.0265772		0.0265772	0.0436087	0.0418575
	22.0466	187.905	1079	802.44	0.0128734		0.0128734	0.0343164	0.0397019
	22.0671	187.907	1080	803.184	0.00691595		0.00691595	0.0254693	0.0369372
	22.0876	187.909	1081	803.928	0.00364411		0.00364411	0.0171896	0.0338401
	22.108	187.911	1082	804.672	0.00239971		0.00239971	0.0104821	0.0300571
	22.1285	187.913	1083	805.416	0.00178086		0.00178086	0.00552281	0.0245657
	22.1489	187.915	1084	806.16	0.00169244		0.00169244	0.00328661	0.0188015
	22.1694	187.917	1085	806.904	0.00157905		0.00157905	0.00221923	0.0138443
	22.1899	187.919	1086	807.648	0.00144674		0.00144674	0.00177976	0.0094847
	22.2103	187.921	1087	808.392	0.001554		0.001554	0.00161062	0.00604634
	22.2308	187.923	1088	809.136	0.00138832		0.00138832	0.00153211	0.00352746
	22.2512	187.925	1089	809.88	0.00127836		0.00127836	0.0014493	0.00236795
	22.2717	187.927	1090	810.624	0.00145838		0.00145838	0.00142516	0.0018222
	22.2922	187.929	1091	811.368	0.00116634		0.00116634	0.00136908	0.00157442
	22.3126	187.931	1092	812.112	0.000789794		0.000789794	0.00121624	0.00141343
	22.3331	187.933	1093	812.856	0.000860071		0.000860071	0.00111059	0.00132135
	22.3535	187.935	1094	813.6	0.0010902		0.0010902	0.00107296	0.00126113
	22.374	187.937	1095	814.344	0.00051792		0.00051792	0.000884866	0.00115501
	22.3945	187.939	1096	815.088	0.00068571		0.00068571	0.00078874	0.00107891
	22.4149	187.941	1097	815.832	0.00054995		0.00054995	0.000740771	0.000978506
	22.4354	187.944	1098	816.576	0.000643919		0.000643919	0.000697541	0.000904065
	22.4558	187.946	1099	817.32	0.000607256		0.000607256	0.000600951	0.000836954
	22.4763	187.948	1100	818.064	0.000427451		0.000427451	0.000582857	0.000733862
	22.4968	187.95	1101	818.808	0.000409088		0.000409088	0.000527533	0.000658136
	22.5172	187.952	1102	819.552	0.000655733		0.000655733	0.000548689	0.00064473
	22.5377	187.954	1103	820.296	0.000688032		0.000688032	0.000557512	0.000627526
	22.5581	187.956	1104	821.04	0.000437938		0.000437938	0.000523648	0.0005623
	22.5786	187.958	1105	821.784	0.00165926		0.00165926	0.00077001	0.000676433
	22.5991	187.96	1106	822.528	0.000357987		0.000357987	0.00075979	0.000643661
	22.6195	187.962	1107	823.272	0.000508141		0.000508141	0.000730271	0.00063948
	22.64	187.964	1108	824.016	0.000571349		0.000571349	0.000706935	0.000632223
	22.6604	187.966	1109	824.76	0.000617296		0.000617296	0.000742806	0.000633227
	22.6809	187.968	1110	825.504	0.000723857		0.000723857	0.000555726	0.000662868
	22.7014	187.97	1111	826.248	0.000856416		0.000856416	0.000655412	0.000707601
	22.7218	187.972	1112	826.992	0.000798424		0.000798424	0.000713469	0.00072187
	22.7423	187.974	1113	827.736	0.00093477		0.00093477	0.000786153	0.000746544
	22.7627	187.976	1114	828.48	0.00126326		0.00126326	0.000915345	0.000829076
	22.7832	187.978	1115	829.224	0.00127037		0.00127037	0.00102465	0.000790187
	22.8037	187.98	1116	829.968	0.00109671		0.00109671	0.00107271	0.000864059
	22.8241	187.982	1117	830.712	0.00126816		0.00126816	0.00116665	0.000940061
	22.8446	187.984	1118	831.456	0.00119585		0.00119585	0.00121887	0.00100251
	22.865	187.987	1119	832.2	0.00117618		0.00117618	0.00120145	0.0010584
	22.8855	187.989	1120	832.944	0.000704798		0.000704798	0.00108834	0.00105649
	22.906	187.991	1121	833.688	0.000613257		0.000613257	0.000991648	0.00103218
	22.9264	187.993	1122	834.432	0.000589114		0.000589114	0.000855839	0.00101125
	22.9469	187.995	1123	835.176	0.000721071		0.000721071	0.000760883	0.000989876
	22.9673	187.997	1124	835.92	0.000574362		0.000574362	0.00064052	0.000920987
	22.9878	187.999	1125	836.664	0.000867848		0.000867848	0.00067313	0.000880735
	23.0083	188.001	1126	837.408	0.000765643		0.000765643	0.000703608	0.000847628
	23.0287	188.003	1127	838.152	0.000833023		0.000833023	0.000752389	0.000804114
	23.0492	188.005	1128	838.896	0.000865027		0.000865027	0.000781181	0.000771032
	23.0696	188.007	1129	839.64	0.000819207		0.000819207	0.00083015	0.000735335
	23.0901	188.009	1130	840.384	0.000955703		0.000955703	0.00084772	0.000760425
	23.1106	188.011	1131	841.128	0.000929227		0.000929227	0.000880437	0.000792022
	23.131	188.013	1132	841.872	0.000723104		0.000723104	0.000858453	0.000805421
	23.1515	188.015	1133	842.616	0.000782762		0.000782762	0.000842001	0.000811591
	23.1719	188.017	1134	843.36	0.00128702		0.00128702	0.000935564	0.000882857
	23.1924	188.019	1135	844.104	0.000862042		0.000862042	0.000916832	0.000882276
	23.2129	188.021	1136	844.848	0.00111137		0.00111137	0.000953261	0.000916849
	23.2333	188.023	1137	845.592	0.00121441		0.00121441	0.00105152	0.000954988
	23.2538	188.025	1138	846.336	0.00117879		0.00117879	0.00113073	0.000986364
	23.2742	188.027	1139	847.08	0.00103117		0.00103117	0.00107956	0.00100756
	23.2947	188.029	1140	847.824	0.00123026		0.00123026	0.0011532	0.00103502
	23.3152	188.032	1141	848.568	0.00109632		0.00109632	0.00115019	0.00105172
	23.3356	188.034	1142	849.312	0.00121796		0.00121796	0.0011509	0.00110121
	23.3561	188.036	1143	850.056	0.000818162		0.000818162	0.00107877	0.00110475
	23.3765	188.038	1144	850.8	0.00105426		0.00105426	0.00108339	0.00108147
	23.397	188.04	1145	851.544	0.0011658		0.0011658	0.0010705	0.00111185
	23.4175	188.042	1146	852.288	0.00107417		0.00107417	0.00106607	0.00110813
	23.4379	188.044	1147	853.032	0.000860611		0.000860611	0.000994599	0.00107275
	23.4584	188.046	1148	853.776	0.00111763		0.00111763	0.00105449	0.00106663
	23.4788	188.048	1149	854.52	0.0018993		0.0018993	0.0012235	0.00115345
	23.4993	188.05	1150	855.264	0.00222654		0.00222654	0.00143565	0.00125307
	23.5198	188.052	1151	856.008	0.00310333		0.00310333	0.00184148	0.00145378
	23.5402	188.054	1152	856.752	0.00170927		0.00170927	0.00201121	0.00150291
	23.5607	188.056	1153	857.496	0.00246979		0.00246979	0.00228165	0.00166807
	23.5811	188.058	1154	858.24	0.00210373		0.00210373	0.00232253	0.00177302
	23.6016	188.06	1155	858.984	0.00209602		0.00209602	0.00229643	0.00186604
	23.6221	188.062	1156	859.728	0.00185893		0.00185893	0.00204755	0.00194451
	23.6425	188.064	1157	860.472	0.00261999		0.00261999	0.00222969	0.00212045
	23.663	188.066	1158	861.216	0.002403		0.002403	0.00221633	0.00224899
	23.6834	188.068	1159	861.96	0.00241756		0.00241756	0.0022791	0.00230082
	23.7039	188.07	1160	862.704	0.00227153		0.00227153	0.0023142	0.00230531
	23.7244	188.072	1161	863.448	0.00354197		0.00354197	0.00265081	0.00234918
	23.7448	188.074	1162	864.192	0.00344764		0.00344764	0.00281634	0.00252302
	23.7653	188.077	1163	864.936	0.00451431		0.00451431	0.0032386	0.00272747
	23.7857	188.079	1164	865.68	0.00312388		0.00312388	0.00337987	0.00282948
	23.8062	188.081	1165	866.424	0.00218474		0.00218474	0.00336251	0.00283835
	23.8267	188.083	1166	867.168	0.00168582		0.00168582	0.00299128	0.00282104
	23.8471	188.085	1167	867.912	0.00116901		0.00116901	0.00253555	0.00267595
	23.8676	188.087	1168	868.656	0.00103218		0.00103218	0.00183913	0.00253886
	23.888	188.089	1169	869.4	0.00120946		0.00120946	0.00145624	0.00241805
	23.9085	188.091	1170	870.144	0.00104633		0.00104633	0.00122856	0.00229553
	23.929	188.093	1171	870.888	0.00078635		0.00078635	0.00104867	0.00201997
	23.9494	188.095	1172	871.632	0.000823282		0.000823282	0.00097952	0.00175754
	23.9699	188.097	1173	872.376	0.00104219		0.00104219	0.000981521	0.00141032
	23.9903	188.099	1174	873.12	0.000832501		0.000832501	0.00090613	0.00118119
	24.0108	188.101	1175	873.864	0.000993651		0.000993651	0.000895594	0.00106208
	24.0313	188.103	1176	874.608	0.000972245		0.000972245	0.000932773	0.000990719
	24.0517	188.105	1177	875.352	0.00142067		0.00142067	0.00105225	0.00101589
	24.0722	188.107	1178	876.096	0.00112487		0.00112487	0.00106879	0.00102515
	24.0926	188.109	1179	876.84	0.00114122		0.00114122	0.00113053	0.00101833
	24.1131	188.111	1180	877.584	0.00133798		0.00133798	0.0011994	0.0010475
	24.1336	188.113	1181	878.328	0.00104571		0.00104571	0.00121409	0.00107343
	24.154	188.115	1182	879.072	0.00110125		0.00110125	0.0011502	0.00110123
	24.1745	188.117	1183	879.816	0.00110515		0.00110515	0.00114626	0.00110752
	24.1949	188.119	1184	880.56	0.00112931		0.00112931	0.00114388	0.00113721
	24.2154	188.122	1185	881.304	0.000857687		0.000857687	0.00104782	0.00112361
	24.2359	188.124	1186	882.048	0.000912216		0.000912216	0.00102112	0.00111761
	24.2563	188.126	1187	882.792	0.00088899		0.00088899	0.000978671	0.00106444
	24.2768	188.128	1188	883.536	0.00086667		0.00086667	0.000930975	0.00103862
	24.2972	188.13	1189	884.28	0.000830814		0.000830814	0.000871275	0.00100758
	24.3177	188.132	1190	885.024	0.000709074		0.000709074	0.000841553	0.000944687
	24.3382	188.134	1191	885.768	0.000685058		0.000685058	0.000796121	0.000908622
	24.3586	188.136	1192	886.512	0.000595152		0.000595152	0.000737354	0.000858012
	24.3791	188.138	1193	887.256	0.000514219		0.000514219	0.000666863	0.000798919
	24.3995	188.14	1194	888	0.000513556		0.000513556	0.000603412	0.000737344
	24.42	188.142	1195	888.744	0.000449129		0.000449129	0.000551423	0.000696488
	24.4405	188.144	1196	889.488	0.000513301		0.000513301	0.000517071	0.000656596
	24.4609	188.146	1197	890.232	0.000430743		0.000430743	0.000484189	0.000610772
	24.4814	188.148	1198	890.976	0.000542619		0.000542619	0.000489869	0.000578366
	24.5018	188.15	1199	891.72	0.000503171		0.000503171	0.000487793	0.000545602
	24.5223	188.152	1200	892.464	0.00052596		0.00052596	0.000503159	0.000527291
	24.5428	188.154	1201	893.208	0.000525432		0.000525432	0.000505585	0.000511328
	24.5632	188.156	1202	893.952	0.000650681		0.000650681	0.000549573	0.000516881
	24.5837	188.158	1203	894.696	0.000611644		0.000611644	0.000563378	0.000526624
	24.6041	188.16	1204	895.44	0.000474467		0.000474467	0.000557637	0.000522715
	24.6246	188.162	1205	896.184	0.000490336		0.000490336	0.000550512	0.000526835
	24.6451	188.165	1206	896.928	0.000728823		0.000728823	0.00059119	0.000548388
	24.6655	188.167	1207	897.672	0.00108252		0.00108252	0.000677558	0.000613565
	24.686	188.169	1208	898.416	0.000756657		0.000756657	0.00070656	0.000634969
	24.7064	188.171	1209	899.16	0.000795947		0.000795947	0.000770857	0.000664247
	24.7269	188.173	1210	899.904	0.000996328		0.000996328	0.000872055	0.000711283
	24.7474	188.175	1211	900.648	0.000914421		0.000914421	0.000909175	0.000750182
	24.7678	188.177	1212	901.392	0.000659763		0.000659763	0.000824623	0.000751091
	24.7883	188.179	1213	902.136	0.00070792		0.00070792	0.000814876	0.000760718
	24.8087	188.181	1214	902.88	0.000637623		0.000637623	0.000783211	0.000777034
	24.8292	188.183	1215	903.624	0.00069934		0.00069934	0.000723814	0.000797934
	24.8497	188.185	1216	904.368	0.000667331		0.000667331	0.000674396	0.000791785
	24.8701	188.187	1217	905.112	0.000686378		0.000686378	0.000679719	0.000752171
	24.8906	188.189	1218	905.856	0.000980252		0.000980252	0.000734185	0.000774531
	24.911	188.191	1219	906.6	0.00146443		0.00146443	0.000899546	0.000841379
	24.9315	188.193	1220	907.344	0.00125786		0.00125786	0.00101125	0.000867532
	24.952	188.195	1221	908.088	0.00114958		0.00114958	0.0011077	0.000891047
	24.9724	188.197	1222	908.832	0.00110418		0.00110418	0.00119126	0.000935489
	24.9929	188.199	1223	909.576	0.000791943		0.000791943	0.0011536	0.000943891
	25.0133	188.201	1224	910.32	0.000709393		0.000709393	0.00100259	0.000951068
	25.0338	188.203	1225	911.064	0.00077334		0.00077334	0.000905687	0.000958468
	25.0543	188.205	1226	911.808	0.00401919		0.00401919	0.00147961	0.00129365
	25.0747	188.207	1227	912.552	0.00101535		0.00101535	0.00146184	0.00132655
	25.0952	188.21	1228	913.296	0.000943341		0.000943341	0.00149212	0.00132286
	25.1156	188.212	1229	914.04	0.00108934		0.00108934	0.00156811	0.00128535
	25.1361	188.214	1230	914.784	0.000957757		0.000957757	0.001605	0.00125534
	25.1566	188.216	1231	915.528	0.000978801		0.000978801	0.000996918	0.00123826
	25.177	188.218	1232	916.272	0.00122311		0.00122311	0.00103847	0.00125016
	25.1975	188.22	1233	917.016	0.00125637		0.00125637	0.00110108	0.0012966
	25.2179	188.222	1234	917.76	0.00151814		0.00151814	0.00118683	0.00137747
	25.2384	188.224	1235	918.504	0.00125433		0.00125433	0.00124615	0.00142557
	25.2589	188.226	1236	919.248	0.00122573		0.00122573	0.00129553	0.00114623
	25.2793	188.228	1237	919.992	0.00109706		0.00109706	0.00127032	0.0011544
	25.2998	188.23	1238	920.736	0.00109235		0.00109235	0.00123752	0.0011693
	25.3202	188.232	1239	921.48	0.000809796		0.000809796	0.00109585	0.00114134
	25.3407	188.234	1240	922.224	0.000870411		0.000870411	0.00101907	0.00113261
	25.3612	188.236	1241	922.968	0.000986291		0.000986291	0.000971182	0.00113336
	25.3816	188.238	1242	923.712	0.000922133		0.000922133	0.000936197	0.00110326
	25.4021	188.24	1243	924.456	0.00113877		0.00113877	0.000945481	0.0010915
	25.4225	188.242	1244	925.2	0.000966684		0.000966684	0.000976858	0.00103636
	25.443	188.244	1245	925.944	0.000930325		0.000930325	0.000988841	0.00100396
	25.4635	188.246	1246	926.688	0.000976931		0.000976931	0.000986969	0.000979076
	25.4839	188.248	1247	927.432	0.000744291		0.000744291	0.000951401	0.000943799
	25.5044	188.25	1248	928.176	0.000925658		0.000925658	0.000908778	0.000927129
	25.5248	188.252	1249	928.92	0.00178916		0.00178916	0.00107327	0.00102507
	25.5453	188.255	1250	929.664	0.000972385		0.000972385	0.00108168	0.00103526
	25.5658	188.257	1251	930.408	0.000891208		0.000891208	0.00106454	0.00102575
	25.5862	188.259	1252	931.152	0.00190243		0.00190243	0.00129617	0.00112378
	25.6067	188.261	1253	931.896	0.000937847		0.000937847	0.0012986	0.00110369
	25.6271	188.263	1254	932.64	0.00115651		0.00115651	0.00117207	0.00112267
	25.6476	188.265	1255	933.384	0.00133426		0.00133426	0.00124445	0.00116307
	25.6681	188.267	1256	934.128	0.00155098		0.00155098	0.0013764	0.00122047
	25.6885	188.269	1257	934.872	0.00190709		0.00190709	0.00137734	0.00133675
	25.709	188.271	1258	935.616	0.00118009		0.00118009	0.00142579	0.0013622
	25.7294	188.273	1259	936.36	0.000918884		0.000918884	0.00137826	0.00127517
	25.7499	188.275	1260	937.104	0.000689988		0.000689988	0.00124941	0.00124693
	25.7704	188.277	1261	937.848	0.00112651		0.00112651	0.00116451	0.00127046
	25.7908	188.279	1262	938.592	0.00147812		0.00147812	0.00107872	0.00122803
	25.8113	188.281	1263	939.336	0.000937942		0.000937942	0.00103029	0.00122804
	25.8317	188.283	1264	940.08	0.000833826		0.000833826	0.00101328	0.00119577
	25.8522	188.285	1265	940.824	0.000874103		0.000874103	0.0010501	0.00114975
	25.8727	188.287	1266	941.568	0.000883785		0.000883785	0.00100156	0.00108303
	25.8931	188.289	1267	942.312	0.000930481		0.000930481	0.000892027	0.000985373
	25.9136	188.291	1268	943.056	0.000979439		0.000979439	0.000900327	0.000965308
	25.934	188.293	1269	943.8	0.000833438		0.000833438	0.000900249	0.000956763
	25.9545	188.295	1270	944.544	0.000789399		0.000789399	0.000883308	0.000966704
	25.975	188.297	1271	945.288	0.000877223		0.000877223	0.000881996	0.000941776
	25.9954	188.3	1272	946.032	0.00109974		0.00109974	0.000915847	0.000903937
	26.0159	188.302	1273	946.776	0.000682967		0.000682967	0.000856553	0.00087844
	26.0363	188.304	1274	947.52	0.000694223		0.000694223	0.00082871	0.00086448
	26.0568	188.306	1275	948.264	0.000850891		0.000850891	0.000841008	0.000862158
	26.0773	188.308	1276	949.008	0.000849942		0.000849942	0.000835552	0.000858774
	26.0977	188.31	1277	949.752	0.000828026		0.000828026	0.00078121	0.000848529
	26.1182	188.312	1278	950.496	0.00090409		0.00090409	0.000825434	0.000840994
	26.1386	188.314	1279	951.24	0.00091893		0.00091893	0.000870376	0.000849543
	26.1591	188.316	1280	951.984	0.000786086		0.000786086	0.000857415	0.000849212
	26.1796	188.318	1281	952.728	0.000783936		0.000783936	0.000844214	0.000839883
	26.2	188.32	1282	953.472	0.000670225		0.000670225	0.000812653	0.000796932
	26.2205	188.322	1283	954.216	0.000881543		0.000881543	0.000808144	0.000816789
	26.2409	188.324	1284	954.96	0.00083918		0.00083918	0.000792194	0.000831285
	26.2614	188.326	1285	955.704	0.000844565		0.000844565	0.00080389	0.000830652
	26.2819	188.328	1286	956.448	0.000663778		0.000663778	0.000779858	0.000812036
	26.3023	188.33	1287	957.192	0.000690762		0.000690762	0.000783966	0.000798309
	26.3228	188.332	1288	957.936	0.000647267		0.000647267	0.00073711	0.000772627
	26.3432	188.334	1289	958.68	0.000555938		0.000555938	0.000680462	0.000736328
	26.3637	188.336	1290	959.424	0.000580988		0.000580988	0.000627747	0.000715818
	26.3842	188.338	1291	960.168	0.000976285		0.000976285	0.000690248	0.000735053
	26.4046	188.34	1292	960.912	0.000579669		0.000579669	0.000668029	0.000725997
	26.4251	188.343	1293	961.656	0.000733239		0.000733239	0.000685224	0.000711167
	26.4455	188.345	1294	962.4	0.000955879		0.000955879	0.000765212	0.000722837
	26.466	188.347	1295	963.144	0.00102822		0.00102822	0.000854659	0.000741203
	26.4865	188.349	1296	963.888	0.00117222		0.00117222	0.000893847	0.000792047
	26.5069	188.351	1297	964.632	0.0011612		0.0011612	0.00101015	0.000839091
	26.5274	188.353	1298	965.376	0.00101235		0.00101235	0.00106598	0.0008756
	26.5478	188.355	1299	966.12	0.00100303		0.00100303	0.00107541	0.000920309
	26.5683	188.357	1300	966.864	0.000834558		0.000834558	0.00103667	0.000945666
	26.5888	188.359	1301	967.608	0.000955808		0.000955808	0.00099339	0.000943618
	26.6092	188.361	1302	968.352	0.000875344		0.000875344	0.000936219	0.000973186
	26.6297	188.363	1303	969.096	0.000824536		0.000824536	0.000898655	0.000982315
	26.6501	188.365	1304	969.84	0.00263703		0.00263703	0.00122546	0.00115043
	26.6706	188.367	1305	970.584	0.00128451		0.00128451	0.00131545	0.00117606
	26.6911	188.369	1306	971.328	0.000910297		0.000910297	0.00130634	0.00114987
	26.7115	188.371	1307	972.072	0.000774411		0.000774411	0.00128616	0.00111119
	26.732	188.373	1308	972.816	0.000782654		0.000782654	0.00127778	0.00108822
	26.7524	188.375	1309	973.56	0.000815698		0.000815698	0.000913515	0.00106949
	26.7729	188.377	1310	974.304	0.000907055		0.000907055	0.000838023	0.00107673
	26.7934	188.379	1311	975.048	0.000983628		0.000983628	0.000852689	0.00107952
	26.8138	188.381	1312	975.792	0.00116722		0.00116722	0.000931251	0.0011087
	26.8343	188.383	1313	976.536	0.000824567		0.000824567	0.000939634	0.00110871
	26.8547	188.385	1314	977.28	0.00100329		0.00100329	0.000977152	0.000945333
	26.8752	188.388	1315	978.024	0.00159557		0.00159557	0.00111486	0.000976439
	26.8957	188.39	1316	978.768	0.00234739		0.00234739	0.00138761	0.00112015
	26.9161	188.392	1317	979.512	0.00142353		0.00142353	0.00143887	0.00118506
	26.9366	188.394	1318	980.256	0.000728191		0.000728191	0.00141959	0.00117961
	26.957	188.396	1319	981	0.0006438		0.0006438	0.0013477	0.00116242
	26.9775	188.398	1320	981.744	0.000546886		0.000546886	0.00113796	0.00112641
	26.998	188.4	1321	982.488	0.00225487		0.00225487	0.00111946	0.00125353
	27.0184	188.402	1322	983.232	0.000876293		0.000876293	0.00101001	0.00122444
	27.0389	188.404	1323	983.976	0.000830637		0.000830637	0.0010305	0.00122505
	27.0593	188.406	1324	984.72	0.000763377		0.000763377	0.00105441	0.00120105
	27.0798	188.408	1325	985.464	0.000783349		0.000783349	0.00110171	0.00111983
	27.1003	188.41	1326	986.208	0.00215276		0.00215276	0.00108128	0.00110037
	27.1207	188.412	1327	986.952	0.000837466		0.000837466	0.00107352	0.00104176
	27.1412	188.414	1328	987.696	0.000937707		0.000937707	0.00109493	0.00106271
	27.1616	188.416	1329	988.44	0.00111147		0.00111147	0.00116455	0.00110948
	27.1821	188.418	1330	989.184	0.000849969		0.000849969	0.00117787	0.00113979
	27.2026	188.42	1331	989.928	0.000868482		0.000868482	0.000921018	0.00100115
	27.223	188.422	1332	990.672	0.00097592		0.00097592	0.000948709	0.00101111
	27.2435	188.424	1333	991.416	0.000899339		0.000899339	0.000941035	0.00101798
	27.2639	188.426	1334	992.16	0.00109895		0.00109895	0.000938531	0.00105154
	27.2844	188.428	1335	992.904	0.00102093		0.00102093	0.000972724	0.0010753
	27.3049	188.43	1336	993.648	0.00103854		0.00103854	0.00100673	0.000963877
	27.3253	188.433	1337	994.392	0.000866434		0.000866434	0.000984838	0.000966773
	27.3458	188.435	1338	995.136	0.000812807		0.000812807	0.000967531	0.000954283
	27.3662	188.437	1339	995.88	0.00116637		0.00116637	0.000981016	0.000959774
	27.3867	188.439	1340	996.624	0.00130556		0.00130556	0.00103794	0.00100533
	27.4072	188.441	1341	997.368	0.00121325		0.00121325	0.00107288	0.00103981
	27.4276	188.443	1342	998.112	0.00107667		0.00107667	0.00111493	0.00104988
	27.4481	188.445	1343	998.856	0.00108559		0.00108559	0.00116949	0.00106851
	27.4685	188.447	1344	999.6	0.00115348		0.00115348	0.00116691	0.00107396
	27.489	188.449	1345	1000.34	0.00105775		0.00105775	0.00111734	0.00107764
	27.5095	188.451	1346	1001.09	0.00137013		0.00137013	0.00114872	0.0011108
	27.5299	188.453	1347	1001.83	0.000842295		0.000842295	0.00110185	0.00110839
	27.5504	188.455	1348	1002.58	0.000721513		0.000721513	0.00102903	0.00109926
	27.5708	188.457	1349	1003.32	0.00132405		0.00132405	0.00106315	0.00111503
	27.5913	188.459	1350	1004.06	0.000544055		0.000544055	0.000960409	0.00103888
	27.6118	188.461	1351	1004.81	0.000313067		0.000313067	0.000748996	0.000948859
	27.6322	188.463	1352	1005.55	5.2228e-05		5.2228e-05	0.000590982	0.000846415
	27.6527	188.465	1353	1006.3	0.00925012		0.00925012	0.0022967	0.00166287
	27.6731	188.467	1354	1007.04	0.000401935		0.000401935	0.00211228	0.00158771
	27.6936	188.469	1355	1007.78	0.000466289		0.000466289	0.00209673	0.00152857
	27.7141	188.471	1356	1008.53	0.000797801		0.000797801	0.00219367	0.00147134
	27.7345	188.473	1357	1009.27	0.000604763		0.000604763	0.00230418	0.00144758
	27.755	188.475	1358	1010.02	0.000886747		0.000886747	0.000631507	0.00146411
	27.7754	188.478	1359	1010.76	0.000856316		0.000856316	0.000722383	0.00141733
	27.7959	188.48	1360	1011.5	0.000957713		0.000957713	0.000820668	0.0014587
	27.8164	188.482	1361	1012.25	0.000892222		0.000892222	0.000839552	0.00151661
	27.8368	188.484	1362	1012.99	0.00110477		0.00110477	0.000939553	0.00162187
	27.8573	188.486	1363	1013.74	0.00107174		0.00107174	0.000976552	0.000804029
	27.8777	188.488	1364	1014.48	0.000798024		0.000798024	0.000964893	0.000843638
	27.8982	188.49	1365	1015.22	0.00108634		0.00108634	0.000990619	0.000905643
	27.9187	188.492	1366	1015.97	0.00089851		0.00089851	0.000991876	0.000915714
	27.9391	188.494	1367	1016.71	0.000830416		0.000830416	0.000937006	0.000938279
	27.9596	188.496	1368	1017.46	0.000862232		0.000862232	0.000895104	0.000935828
	27.98	188.498	1369	1018.2	0.000917553		0.000917553	0.00091901	0.000941952
	28.0005	188.5	1370	1018.94	0.000849036		0.000849036	0.000871549	0.000931084
	28.021	188.502	1371	1019.69	0.00115758		0.00115758	0.000923363	0.000957619
	28.0414	188.504	1372	1020.43	0.000872342		0.000872342	0.000931748	0.000934377
	28.0619	188.506	1373	1021.18	0.000761675		0.000761675	0.000911636	0.00090337
	28.0823	188.508	1374	1021.92	0.000902788		0.000902788	0.000908683	0.000913847
	28.1028	188.51	1375	1022.66	0.00123661		0.00123661	0.000986197	0.000928873
	28.1233	188.512	1376	1023.41	0.000813656		0.000813656	0.000917414	0.000920388
	28.1437	188.514	1377	1024.15	0.000760887		0.000760887	0.000895123	0.000913435
	28.1642	188.516	1378	1024.9	0.00218439		0.00218439	0.00117966	0.00104565
	28.1846	188.518	1379	1025.64	0.00151183		0.00151183	0.00130147	0.00110508
	28.2051	188.521	1380	1026.38	0.000660033		0.000660033	0.00118616	0.00108618
	28.2256	188.523	1381	1027.13	0.000925673		0.000925673	0.00120856	0.00106299
	28.246	188.525	1382	1027.87	0.000745132		0.000745132	0.00120541	0.00105027
	28.2665	188.527	1383	1028.62	0.000838836		0.000838836	0.000936301	0.00105798
	28.2869	188.529	1384	1029.36	0.000979837		0.000979837	0.000829902	0.00106569
	28.3074	188.531	1385	1030.1	0.000766359		0.000766359	0.000851168	0.00101866
	28.3279	188.533	1386	1030.85	0.000959674		0.000959674	0.000857968	0.00103326
	28.3483	188.535	1387	1031.59	0.0012088		0.0012088	0.000950702	0.00107806
	28.3688	188.537	1388	1032.34	0.000962621		0.000962621	0.000975459	0.00095588
	28.3892	188.539	1389	1033.08	0.00087933		0.00087933	0.000955357	0.00089263
	28.4097	188.541	1390	1033.82	0.000740365		0.000740365	0.000950159	0.000900663
	28.4302	188.543	1391	1034.57	0.000911047		0.000911047	0.000940433	0.0008992
	28.4506	188.545	1392	1035.31	0.00148925		0.00148925	0.000996522	0.000973612
	28.4711	188.547	1393	1036.06	0.0014807		0.0014807	0.00110014	0.0010378
	28.4915	188.549	1394	1036.8	0.0019364		0.0019364	0.00131155	0.00113345
	28.512	188.551	1395	1037.54	0.00161179		0.00161179	0.00148584	0.001218
	28.5325	188.553	1396	1038.29	0.00102046		0.00102046	0.00150772	0.00122408
	28.5529	188.555	1397	1039.03	0.00157923		0.00157923	0.00152571	0.00126112
	28.5734	188.557	1398	1039.78	0.00173988		0.00173988	0.00157755	0.00133884
	28.5938	188.559	1399	1040.52	0.00165092		0.00165092	0.00152046	0.001416
	28.6143	188.561	1400	1041.26	0.0014393		0.0014393	0.00148596	0.0014859
	28.6348	188.563	1401	1042.01	0.00116672		0.00116672	0.00151521	0.00151147
	28.6552	188.566	1402	1042.75	0.00109086		0.00109086	0.00141754	0.00147163
	28.6757	188.568	1403	1043.5	0.000980168		0.000980168	0.0012656	0.00142157
	28.6961	188.57	1404	1044.24	0.000861229		0.000861229	0.00110766	0.00131406
	28.7166	188.572	1405	1044.98	0.00107352		0.00107352	0.0010345	0.00126023
	28.7371	188.574	1406	1045.73	0.00105761		0.00105761	0.00101268	0.00126394
	28.7575	188.576	1407	1046.47	0.00111405		0.00111405	0.00101731	0.00121743
	28.778	188.578	1408	1047.22	0.00172952		0.00172952	0.00116718	0.00121639
	28.7984	188.58	1409	1047.96	0.00111166		0.00111166	0.00121727	0.00116246
	28.8189	188.582	1410	1048.7	0.00132316		0.00132316	0.0012672	0.00115085
	28.8394	188.584	1411	1049.45	0.0014404		0.0014404	0.00134375	0.00117822
	28.8598	188.586	1412	1050.19	0.00276975		0.00276975	0.0016749	0.00134611
	28.8803	188.588	1413	1050.94	0.00228326		0.00228326	0.00178565	0.00147641
	28.9007	188.59	1414	1051.68	0.0019222		0.0019222	0.00194775	0.00158251
	28.9212	188.592	1415	1052.42	0.00329339		0.00329339	0.0023418	0.0018045
	28.9417	188.594	1416	1053.17	0.00230196		0.00230196	0.00251411	0.00192893
	28.9621	188.596	1417	1053.91	0.00236444		0.00236444	0.00243305	0.00205397
	28.9826	188.598	1418	1054.66	0.00194105		0.00194105	0.00236461	0.00207513
	29.003	188.6	1419	1055.4	0.00208278		0.00208278	0.00239673	0.00217224
	29.0235	188.602	1420	1056.14	0.00184598		0.00184598	0.00210724	0.00222452
	29.044	188.604	1421	1056.89	0.00299553		0.00299553	0.00224596	0.00238004
	29.0644	188.606	1422	1057.63	0.0035741		0.0035741	0.00248789	0.00246047
	29.0849	188.608	1423	1058.38	0.00546229		0.00546229	0.00319214	0.00277837
	29.1053	188.611	1424	1059.12	0.0111564		0.0111564	0.00500685	0.00370179
	29.1258	188.613	1425	1059.86	0.00625112		0.00625112	0.00588788	0.00399756
	29.1463	188.615	1426	1060.61	0.00324555		0.00324555	0.00593788	0.00409192
	29.1667	188.617	1427	1061.35	0.00259504		0.00259504	0.00574207	0.00411498
	29.1872	188.619	1428	1062.1	0.00237361		0.00237361	0.00512434	0.00415824
	29.2076	188.621	1429	1062.84	0.00200993		0.00200993	0.00329505	0.00415095
	29.2281	188.623	1430	1063.58	0.00190306		0.00190306	0.00242544	0.00415666
	29.2486	188.625	1431	1064.33	0.00210904		0.00210904	0.00219814	0.00406801
	29.269	188.627	1432	1065.07	0.00184602		0.00184602	0.00204833	0.0038952
	29.2895	188.629	1433	1065.82	0.00176311		0.00176311	0.00192623	0.00352528
	29.3099	188.631	1434	1066.56	0.00189101		0.00189101	0.00190245	0.00259875
	29.3304	188.633	1435	1067.3	0.00168395		0.00168395	0.00185863	0.00214203
	29.3509	188.635	1436	1068.05	0.00205025		0.00205025	0.00184687	0.0020225
	29.3713	188.637	1437	1068.79	0.00604959		0.00604959	0.00268758	0.00236796
	29.3918	188.639	1438	1069.54	0.00232165		0.00232165	0.00279929	0.00236276
	29.4122	188.641	1439	1070.28	0.00324598		0.00324598	0.00307028	0.00248637
	29.4327	188.643	1440	1071.02	0.00187036		0.00187036	0.00310756	0.00248309
	29.4532	188.645	1441	1071.77	0.0016861		0.0016861	0.00303473	0.0024408
	29.4736	188.647	1442	1072.51	0.00147245		0.00147245	0.00211931	0.00240344
	29.4941	188.649	1443	1073.26	0.00118675		0.00118675	0.00189233	0.00234581
	29.5145	188.651	1444	1074	0.00107647		0.00107647	0.00145843	0.00226435
	29.535	188.654	1445	1074.74	0.00468303		0.00468303	0.00202096	0.00256426
	29.5555	188.656	1446	1075.49	0.00119802		0.00119802	0.00192335	0.00247904
	29.5759	188.658	1447	1076.23	0.00116673		0.00116673	0.0018622	0.00199075
	29.5964	188.66	1448	1076.98	0.00131485		0.00131485	0.00188782	0.00189007
	29.6168	188.662	1449	1077.72	0.00150601		0.00150601	0.00197373	0.00171608
	29.6373	188.664	1450	1078.46	0.00149274		0.00149274	0.00133567	0.00167832
	29.6578	188.666	1451	1079.21	0.00164039		0.00164039	0.00142414	0.00167375
	29.6782	188.668	1452	1079.95	0.0013867		0.0013867	0.00146814	0.00166517
	29.6987	188.67	1453	1080.7	0.00166582		0.00166582	0.00153833	0.00171308
	29.7191	188.672	1454	1081.44	0.00165134		0.00165134	0.0015674	0.00177056
	29.7396	188.674	1455	1082.18	0.00151269		0.00151269	0.00157139	0.00145353
	29.7601	188.676	1456	1082.93	0.00128392		0.00128392	0.00150009	0.00146212
	29.7805	188.678	1457	1083.67	0.0014348		0.0014348	0.00150971	0.00148893
	29.801	188.68	1458	1084.42	0.00142694		0.00142694	0.00146194	0.00150014
	29.8214	188.682	1459	1085.16	0.00142059		0.00142059	0.00141579	0.00149159
	29.8419	188.684	1460	1085.9	0.00148213		0.00148213	0.00140968	0.00149053
	29.8624	188.686	1461	1086.65	0.00135477		0.00135477	0.00142385	0.00146197
	29.8828	188.688	1462	1087.39	0.00145707		0.00145707	0.0014283	0.00146901
	29.9033	188.69	1463	1088.14	0.00121578		0.00121578	0.00138607	0.001424
	29.9237	188.692	1464	1088.88	0.00125421		0.00125421	0.00135279	0.00138429
	29.9442	188.694	1465	1089.62	0.00109733		0.00109733	0.00127583	0.00134275
	29.9647	188.696	1466	1090.37	0.00154116		0.00154116	0.00131311	0.00136848
	29.9851	188.699	1467	1091.11	0.00148699		0.00148699	0.00131909	0.0013737
	30.0056	188.701	1468	1091.86	0.0017455		0.0017455	0.00142504	0.00140555
	30.026	188.703	1469	1092.6	0.00170471		0.00170471	0.00151514	0.00143396
	30.0465	188.705	1470	1093.34	0.00151822		0.00151822	0.00159931	0.00143757
	30.067	188.707	1471	1094.09	0.00238224		0.00238224	0.00176753	0.00154032
	30.0874	188.709	1472	1094.83	0.0018192		0.0018192	0.00183397	0.00157653
	30.1079	188.711	1473	1095.58	0.00313746		0.00313746	0.00211236	0.0017687
	30.1283	188.713	1474	1096.32	0.00256146		0.00256146	0.00228372	0.00189943
	30.1488	188.715	1475	1097.06	0.00131728		0.00131728	0.00224353	0.00192142
	30.1693	188.717	1476	1097.81	0.00173226		0.00173226	0.00211353	0.00194053
	30.1897	188.719	1477	1098.55	0.00138091		0.00138091	0.00202588	0.00192992
	30.2102	188.721	1478	1099.3	0.00141797		0.00141797	0.00168198	0.00189717
	30.2306	188.723	1479	1100.04	0.00142505		0.00142505	0.00145469	0.0018692
	30.2511	188.725	1480	1100.78	0.00134887		0.00134887	0.00146101	0.00185227
	30.2716	188.727	1481	1101.53	0.00105804		0.00105804	0.00132617	0.00171985
	30.292	188.729	1482	1102.27	0.000872383		0.000872383	0.00122446	0.00162517
	30.3125	188.731	1483	1103.02	0.000838483		0.000838483	0.00110857	0.00139527
	30.3329	188.733	1484	1103.76	0.0014239		0.0014239	0.00110834	0.00128151
	30.3534	188.735	1485	1104.5	0.00170215		0.00170215	0.00117899	0.00132
	30.3739	188.737	1486	1105.25	0.00137774		0.00137774	0.00124293	0.00128455
	30.3943	188.739	1487	1105.99	0.00219553		0.00219553	0.00150756	0.00136601
	30.4148	188.741	1488	1106.74	0.00347815		0.00347815	0.00203549	0.00157203
	30.4352	188.744	1489	1107.48	0.00367974		0.00367974	0.00248666	0.0017975
	30.4557	188.746	1490	1108.22	0.00232952		0.00232952	0.00261213	0.00189556
	30.4762	188.748	1491	1108.97	0.00250328		0.00250328	0.00283724	0.00204009
	30.4966	188.75	1492	1109.71	0.00167323		0.00167323	0.00273278	0.00212017
	30.5171	188.752	1493	1110.46	0.00151709		0.00151709	0.00234057	0.00218803
	30.5375	188.754	1494	1111.2	0.0014638		0.0014638	0.00189738	0.00219202
	30.558	188.756	1495	1111.94	0.000984854		0.000984854	0.00162845	0.00212029
	30.5785	188.758	1496	1112.69	0.00102545		0.00102545	0.00133289	0.00208506
	30.5989	188.76	1497	1113.43	0.00101572		0.00101572	0.00120138	0.00196708
	30.6194	188.762	1498	1114.18	0.0007529		0.0007529	0.00104855	0.00169456
	30.6398	188.764	1499	1114.92	0.00100052		0.00100052	0.000955888	0.00142664
	30.6603	188.766	1500	1115.66	0.00430743		0.00430743	0.0016204	0.00162443
	30.6808	188.768	1501	1116.41	0.0012605		0.0012605	0.00166741	0.00150015
	30.7012	188.77	1502	1117.15	0.0019557		0.0019557	0.00185541	0.0015284
	30.7217	188.772	1503	1117.9	0.00125107		0.00125107	0.00195504	0.00150179
	30.7421	188.774	1504	1118.64	0.0010434		0.0010434	0.00196362	0.00145975
	30.7626	188.776	1505	1119.38	0.000977914		0.000977914	0.00129772	0.00145906
	30.7831	188.778	1506	1120.13	0.000876809		0.000876809	0.00122098	0.0014442
	30.8035	188.78	1507	1120.87	0.00119592		0.00119592	0.00106902	0.00146221
	30.824	188.782	1508	1121.62	0.00136074		0.00136074	0.00109096	0.001523
	30.8444	188.784	1509	1122.36	0.00162393		0.00162393	0.00120706	0.00158534
	30.8649	188.786	1510	1123.1	0.00167378		0.00167378	0.00134623	0.00132198
	30.8854	188.789	1511	1123.85	0.00144222		0.00144222	0.00145932	0.00134015
	30.9058	188.791	1512	1124.59	0.00122507		0.00122507	0.00146515	0.00126708
	30.9263	188.793	1513	1125.34	0.00102721		0.00102721	0.00139844	0.0012447
	30.9467	188.795	1514	1126.08	0.00109803		0.00109803	0.00129326	0.00125016
	30.9672	188.797	1515	1126.82	0.00475412		0.00475412	0.00190933	0.00162778
	30.9877	188.799	1516	1127.57	0.000818673		0.000818673	0.00178462	0.00162197
	31.0081	188.801	1517	1128.31	0.00121607		0.00121607	0.00178282	0.00162398
	31.0286	188.803	1518	1129.06	0.00111662		0.00111662	0.0018007	0.00159957
	31.049	188.805	1519	1129.8	0.0011275		0.0011275	0.0018066	0.00154993
	31.0695	188.807	1520	1130.54	0.00178551		0.00178551	0.00121288	0.0015611
	31.09	188.809	1521	1131.29	0.00143654		0.00143654	0.00133645	0.00156053
	31.1104	188.811	1522	1132.03	0.00252921		0.00252921	0.00159908	0.00169095
	31.1309	188.813	1523	1132.78	0.00132685		0.00132685	0.00164112	0.00172091
	31.1513	188.815	1524	1133.52	0.00166882		0.00166882	0.00174939	0.00177799
	31.1718	188.817	1525	1134.26	0.00139875		0.00139875	0.00167203	0.00144245
	31.1923	188.819	1526	1135.01	0.00137694		0.00137694	0.00166012	0.00149828
	31.2127	188.821	1527	1135.75	0.00159126		0.00159126	0.00147253	0.0015358
	31.2332	188.823	1528	1136.5	0.00151948		0.00151948	0.00151105	0.00157609
	31.2536	188.825	1529	1137.24	0.00114364		0.00114364	0.00140601	0.0015777
	31.2741	188.827	1530	1137.98	0.00153985		0.00153985	0.00143424	0.00155313
	31.2946	188.829	1531	1138.73	0.0012632		0.0012632	0.00141149	0.0015358
	31.315	188.832	1532	1139.47	0.00152381		0.00152381	0.001398	0.00143526
	31.3355	188.834	1533	1140.22	0.00114455		0.00114455	0.00132301	0.00141703
	31.3559	188.836	1534	1140.96	0.00119057		0.00119057	0.0013324	0.00136921
	31.3764	188.838	1535	1141.7	0.00170281		0.00170281	0.00136499	0.00139961
	31.3969	188.84	1536	1142.45	0.00129489		0.00129489	0.00137133	0.00139141
	31.4173	188.842	1537	1143.19	0.0014976		0.0014976	0.00136608	0.00138204
	31.4378	188.844	1538	1143.94	0.00124137		0.00124137	0.00138545	0.00135423
	31.4582	188.846	1539	1144.68	0.00122114		0.00122114	0.00139156	0.00136198
	31.4787	188.848	1540	1145.42	0.00150044		0.00150044	0.00135109	0.00135804
	31.4992	188.85	1541	1146.17	0.00192076		0.00192076	0.00147626	0.00142379
	31.5196	188.852	1542	1146.91	0.0016192		0.0016192	0.00150058	0.00143333
	31.5401	188.854	1543	1147.66	0.00215342		0.00215342	0.00168299	0.00153422
	31.5605	188.856	1544	1148.4	0.00227324		0.00227324	0.00189341	0.00164249
	31.581	188.858	1545	1149.14	0.00222865		0.00222865	0.00203905	0.00169507
	31.6015	188.86	1546	1149.89	0.00184915		0.00184915	0.00202473	0.0017505
	31.6219	188.862	1547	1150.63	0.00256333		0.00256333	0.00221356	0.00185707
	31.6424	188.864	1548	1151.38	0.00345013		0.00345013	0.0024729	0.00207794
	31.6628	188.866	1549	1152.12	0.00198172		0.00198172	0.00241459	0.002154
	31.6833	188.868	1550	1152.86	0.00158326		0.00158326	0.00228552	0.00216228
	31.7038	188.87	1551	1153.61	0.00137057		0.00137057	0.0021898	0.00210727
	31.7242	188.872	1552	1154.35	0.00152199		0.00152199	0.00198153	0.00209755
	31.7447	188.874	1553	1155.1	0.00126698		0.00126698	0.00154491	0.0020089
	31.7651	188.877	1554	1155.84	0.0010623		0.0010623	0.00136102	0.00188781
	31.7856	188.879	1555	1156.58	0.00106243		0.00106243	0.00125685	0.00177118
	31.8061	188.881	1556	1157.33	0.00115884		0.00115884	0.00121451	0.00170215
	31.8265	188.883	1557	1158.07	0.00103905		0.00103905	0.00111792	0.00154973
	31.847	188.885	1558	1158.82	0.00126616		0.00126616	0.00111775	0.00133133
	31.8674	188.887	1559	1159.56	0.00123549		0.00123549	0.00115239	0.00125671
	31.8879	188.889	1560	1160.3	0.00133073		0.00133073	0.00120605	0.00123145
	31.9084	188.891	1561	1161.05	0.00144687		0.00144687	0.00126366	0.00123908
	31.9288	188.893	1562	1161.79	0.00208343		0.00208343	0.00147254	0.00129523
	31.9493	188.895	1563	1162.54	0.00247166		0.00247166	0.00171364	0.0014157
	31.9697	188.897	1564	1163.28	0.00296659		0.00296659	0.00205986	0.00160613
	31.9902	188.899	1565	1164.02	0.00404446		0.00404446	0.0026026	0.00190433
	32.0107	188.901	1566	1164.77	0.00539296		0.00539296	0.00339182	0.00232774
	32.0311	188.903	1567	1165.51	0.00653633		0.00653633	0.0042824	0.00287747
	32.0516	188.905	1568	1166.26	0.0176761		0.0176761	0.0073233	0.00451847
	32.072	188.907	1569	1167	0.00952403		0.00952403	0.00863478	0.00534732
	32.0925	188.909	1570	1167.74	0.00786246		0.00786246	0.00939838	0.00600049
	32.113	188.911	1571	1168.49	0.00759122		0.00759122	0.00983803	0.00661493
	32.1334	188.913	1572	1169.23	0.0053497		0.0053497	0.00960071	0.00694156
	32.1539	188.915	1573	1169.98	0.00497239		0.00497239	0.00705996	0.00719163
	32.1743	188.917	1574	1170.72	0.00442972		0.00442972	0.0060411	0.00733794
	32.1948	188.919	1575	1171.46	0.0045465		0.0045465	0.00537791	0.00738814
	32.2153	188.922	1576	1172.21	0.0056576		0.0056576	0.00499118	0.00741461
	32.2357	188.924	1577	1172.95	0.00500063		0.00500063	0.00492137	0.00726104
	32.2562	188.926	1578	1173.7	0.00620495		0.00620495	0.00516788	0.00611392
	32.2766	188.928	1579	1174.44	0.00883473		0.00883473	0.00604888	0.00604499
	32.2971	188.93	1580	1175.18	0.00725246		0.00725246	0.00659007	0.00598399
	32.3176	188.932	1581	1175.93	0.00836091		0.00836091	0.00713074	0.00606096
	32.338	188.934	1582	1176.67	0.00792496		0.00792496	0.0077156	0.00631848
	32.3585	188.936	1583	1177.42	0.00580286		0.00580286	0.00763518	0.00640153
	32.3789	188.938	1584	1178.16	0.00476182		0.00476182	0.0068206	0.00643474
	32.3994	188.94	1585	1178.9	0.00404134		0.00404134	0.00617838	0.00638423
	32.4199	188.942	1586	1179.65	0.00375699		0.00375699	0.00525759	0.00619416
	32.4403	188.944	1587	1180.39	0.00345361		0.00345361	0.00436332	0.00603946
	32.4608	188.946	1588	1181.14	0.0033733		0.0033733	0.00387741	0.0057563
	32.4812	188.948	1589	1181.88	0.00373435		0.00373435	0.00367192	0.00524626
	32.5017	188.95	1590	1182.62	0.00516667		0.00516667	0.00389698	0.00503768
	32.5222	188.952	1591	1183.37	0.00475356		0.00475356	0.0040963	0.00467695
	32.5426	188.954	1592	1184.11	0.00459139		0.00459139	0.00432386	0.00434359
	32.5631	188.956	1593	1184.86	0.0185049		0.0185049	0.00735018	0.0056138
	32.5835	188.958	1594	1185.6	0.0103171		0.0103171	0.00866674	0.00616933
	32.604	188.96	1595	1186.34	0.0161344		0.0161344	0.0108603	0.00737863
	32.6245	188.962	1596	1187.09	0.00808655		0.00808655	0.0115269	0.00781159
	32.6449	188.964	1597	1187.83	0.00814291		0.00814291	0.0122372	0.00828052
	32.6654	188.967	1598	1188.58	0.00767458		0.00767458	0.0100711	0.00871065
	32.6858	188.969	1599	1189.32	0.00648277		0.00648277	0.00930424	0.00898549
	32.7063	188.971	1600	1190.06	0.00389966		0.00389966	0.0068573	0.00885879
	32.7268	188.973	1601	1190.81	0.00439176		0.00439176	0.00611834	0.00882261
	32.7472	188.975	1602	1191.55	0.0029429		0.0029429	0.00507834	0.00865776
	32.7677	188.977	1603	1192.3	0.00285206		0.00285206	0.00411383	0.00709247
	32.7881	188.979	1604	1193.04	0.00376039		0.00376039	0.00356935	0.0064368
	32.8086	188.981	1605	1193.78	0.00316944		0.00316944	0.00342331	0.0051403
	32.8291	188.983	1606	1194.53	0.002604		0.002604	0.00306576	0.00459205
	32.8495	188.985	1607	1195.27	0.00243545		0.00243545	0.00296427	0.0040213
	32.87	188.987	1608	1196.02	0.00363828		0.00363828	0.00312151	0.00361767
	32.8904	188.989	1609	1196.76	0.00227721		0.00227721	0.00282488	0.00319711
	32.9109	188.991	1610	1197.5	0.00293741		0.00293741	0.00277847	0.00310089
	32.9314	188.993	1611	1198.25	0.00240068		0.00240068	0.0027378	0.00290178
	32.9518	188.995	1612	1198.99	0.00267616		0.00267616	0.00278595	0.00287511
	32.9723	188.997	1613	1199.74	0.00258053		0.00258053	0.0025744	0.00284795
	32.9927	188.999	1614	1200.48	0.00206344		0.00206344	0.00253164	0.00267826
	33.0132	189.001	1615	1201.22	0.00238423		0.00238423	0.00242101	0.00259974
	33.0337	189.003	1616	1201.97	0.00219537		0.00219537	0.00237995	0.00255888
	33.0541	189.005	1617	1202.71	0.00192279		0.00192279	0.00222927	0.00250761
	33.0746	189.007	1618	1203.46	0.00224192		0.00224192	0.00216155	0.00236797
	33.095	189.01	1619	1204.2	0.00217714		0.00217714	0.00218429	0.00235797
	33.1155	189.012	1620	1204.94	0.00234909		0.00234909	0.00217726	0.00229914
	33.136	189.014	1621	1205.69	0.00233876		0.00233876	0.00220594	0.00229294
	33.1564	189.016	1622	1206.43	0.00325579		0.00325579	0.00247254	0.00235091
	33.1769	189.018	1623	1207.18	0.00375963		0.00375963	0.00277608	0.00246882
	33.1973	189.02	1624	1207.92	0.00346014		0.00346014	0.00303268	0.00260849
	33.2178	189.022	1625	1208.66	0.00332843		0.00332843	0.00322855	0.00270291
	33.2383	189.024	1626	1209.41	0.00466511		0.00466511	0.00369382	0.00294988
	33.2587	189.026	1627	1210.15	0.0021123		0.0021123	0.00346512	0.00296883
	33.2792	189.028	1628	1210.9	0.00202288		0.00202288	0.00311777	0.00294693
	33.2996	189.03	1629	1211.64	0.00162434		0.00162434	0.00275061	0.00289165
	33.3201	189.032	1630	1212.38	0.0017436		0.0017436	0.00243365	0.0028311
	33.3406	189.034	1631	1213.13	0.0014131		0.0014131	0.00178324	0.00273853
	33.361	189.036	1632	1213.87	0.00159636		0.00159636	0.00168006	0.00257259
	33.3815	189.038	1633	1214.62	0.00184747		0.00184747	0.00164497	0.00238137
	33.4019	189.04	1634	1215.36	0.00267222		0.00267222	0.00185455	0.00230258
	33.4224	189.042	1635	1216.1	0.00222701		0.00222701	0.00195123	0.00219244
	33.4429	189.044	1636	1216.85	0.00303473		0.00303473	0.00227556	0.0020294
	33.4633	189.046	1637	1217.59	0.00320767		0.00320767	0.00259782	0.00213894
	33.4838	189.048	1638	1218.34	0.00362917		0.00362917	0.00295416	0.00229957
	33.5042	189.05	1639	1219.08	0.00369545		0.00369545	0.0031588	0.00250668
	33.5247	189.052	1640	1219.82	0.00367098		0.00367098	0.0034476	0.00269942
	33.5452	189.055	1641	1220.57	0.00555315		0.00555315	0.00395128	0.00311342
	33.5656	189.057	1642	1221.31	0.00416011		0.00416011	0.00414177	0.0033698
	33.5861	189.059	1643	1222.06	0.00328539		0.00328539	0.00407302	0.00351359
	33.6065	189.061	1644	1222.8	0.00389807		0.00389807	0.00411354	0.00363617
	33.627	189.063	1645	1223.54	0.00313174		0.00313174	0.00400569	0.00372665
	33.6475	189.065	1646	1224.29	0.00326685		0.00326685	0.00354843	0.00374986
	33.6679	189.067	1647	1225.03	0.00299444		0.00299444	0.0033153	0.00372853
	33.6884	189.069	1648	1225.78	0.00323073		0.00323073	0.00330437	0.00368869
	33.7088	189.071	1649	1226.52	0.00236659		0.00236659	0.00299807	0.0035558
	33.7293	189.073	1650	1227.26	0.00261141		0.00261141	0.002894	0.00344985
	33.7498	189.075	1651	1228.01	0.00257317		0.00257317	0.00275527	0.00315185
	33.7702	189.077	1652	1228.75	0.00291603		0.00291603	0.00273959	0.00302744
	33.7907	189.079	1653	1229.5	0.00336469		0.00336469	0.00276638	0.00303537
	33.8111	189.081	1654	1230.24	0.00279531		0.00279531	0.00285212	0.0029251
	33.8316	189.083	1655	1230.98	0.00283895		0.00283895	0.00289763	0.00289582
	33.8521	189.085	1656	1231.73	0.00267106		0.00267106	0.00291721	0.00283624
	33.8725	189.087	1657	1232.47	0.00220177		0.00220177	0.00277436	0.00275697
	33.893	189.089	1658	1233.22	0.00222421		0.00222421	0.00254626	0.00265632
	33.9134	189.091	1659	1233.96	0.00254835		0.00254835	0.00249687	0.00267449
	33.9339	189.093	1660	1234.7	0.0021524		0.0021524	0.00235956	0.00262859
	33.9544	189.095	1661	1235.45	0.00218899		0.00218899	0.00226314	0.00259018
	33.9748	189.097	1662	1236.19	0.00184207		0.00184207	0.0021912	0.00248278
	33.9953	189.1	1663	1236.94	0.00193554		0.00193554	0.00213347	0.00233986
	34.0157	189.102	1664	1237.68	0.00247847		0.00247847	0.00211949	0.00230818
	34.0362	189.104	1665	1238.42	0.00258476		0.00258476	0.00220597	0.00228276
	34.0567	189.106	1666	1239.17	0.00404684		0.00404684	0.00257754	0.00242034
	34.0771	189.108	1667	1239.91	0.00457855		0.00457855	0.00312483	0.00265802
	34.0976	189.11	1668	1240.66	0.00782702		0.00782702	0.00430313	0.0032183
	34.118	189.112	1669	1241.4	0.00823608		0.00823608	0.00545465	0.00378707
	34.1385	189.114	1670	1242.14	0.00699397		0.00699397	0.00633649	0.00427123
	34.159	189.116	1671	1242.89	0.00734035		0.00734035	0.00699519	0.00478636
	34.1794	189.118	1672	1243.63	0.00677395		0.00677395	0.00743427	0.00527955
	34.1999	189.12	1673	1244.38	0.00613739		0.00613739	0.00709635	0.00569974
	34.2203	189.122	1674	1245.12	0.00743591		0.00743591	0.00693631	0.00619548
	34.2408	189.124	1675	1245.86	0.00788335		0.00788335	0.00711419	0.00672534
	34.2613	189.126	1676	1246.61	0.00624948		0.00624948	0.00689601	0.0069456
	34.2817	189.128	1677	1247.35	0.00778321		0.00778321	0.00709787	0.00726607
	34.3022	189.13	1678	1248.1	0.00584964		0.00584964	0.00704032	0.00706833
	34.3226	189.132	1679	1248.84	0.0049904		0.0049904	0.00655122	0.00674376
	34.3431	189.134	1680	1249.58	0.00486919		0.00486919	0.00594838	0.00653129
	34.3636	189.136	1681	1250.33	0.00642707		0.00642707	0.0059839	0.00643996
	34.384	189.138	1682	1251.07	0.00618883		0.00618883	0.00566503	0.00638145
	34.4045	189.14	1683	1251.82	0.00489137		0.00489137	0.00547337	0.00625685
	34.4249	189.142	1684	1252.56	0.00643472		0.00643472	0.00576224	0.00615673
	34.4454	189.145	1685	1253.3	0.00624779		0.00624779	0.00603795	0.00599317
	34.4659	189.147	1686	1254.05	0.0058664		0.0058664	0.00592582	0.00595486
	34.4863	189.149	1687	1254.79	0.00510912		0.00510912	0.00570988	0.00568745
	34.5068	189.151	1688	1255.54	0.0138841		0.0138841	0.00750843	0.0064909
	34.5272	189.153	1689	1256.28	0.00932808		0.00932808	0.00808711	0.00692467
	34.5477	189.155	1690	1257.02	0.00723417		0.00723417	0.00828438	0.00716117
	34.5682	189.157	1691	1257.77	0.00967785		0.00967785	0.00904667	0.00748625
	34.5886	189.159	1692	1258.51	0.00817676		0.00817676	0.0096602	0.00768504
	34.6091	189.161	1693	1259.26	0.00662765		0.00662765	0.0082089	0.00785867
	34.6295	189.163	1694	1260	0.00732733		0.00732733	0.00780875	0.00794793
	34.65	189.165	1695	1260.74	0.00641788		0.00641788	0.00764549	0.00796494
	34.6705	189.167	1696	1261.49	0.00784583		0.00784583	0.00727909	0.00816288
	34.6909	189.169	1697	1262.23	0.00567724		0.00567724	0.00677919	0.00821969
	34.7114	189.171	1698	1262.98	0.00608538		0.00608538	0.00667073	0.00743982
	34.7318	189.173	1699	1263.72	0.0061295		0.0061295	0.00643117	0.00711996
	34.7523	189.175	1700	1264.46	0.00681012		0.00681012	0.00650961	0.00707755
	34.7728	189.177	1701	1265.21	0.00569528		0.00569528	0.0060795	0.0066793
	34.7932	189.179	1702	1265.95	0.00622669		0.00622669	0.00618939	0.00648429
	34.8137	189.181	1703	1266.7	0.00729362		0.00729362	0.00643104	0.00655089
	34.8341	189.183	1704	1267.44	0.00734037		0.00734037	0.00667321	0.00655219
	34.8546	189.185	1705	1268.18	0.00625798		0.00625798	0.00656279	0.0065362
	34.8751	189.188	1706	1268.93	0.00718556		0.00718556	0.00686084	0.00647017
	34.8955	189.19	1707	1269.67	0.0066973		0.0066973	0.00695496	0.00657218
	34.916	189.192	1708	1270.42	0.00938924		0.00938924	0.00737409	0.00690257
	34.9364	189.194	1709	1271.16	0.00978265		0.00978265	0.00786255	0.00726788
	34.9569	189.196	1710	1271.9	0.00855097		0.00855097	0.00832114	0.00744197
	34.9774	189.198	1711	1272.65	0.0081258		0.0081258	0.00850919	0.00768502
	34.9978	189.2	1712	1273.39	0.00770654		0.00770654	0.00871104	0.007833
	35.0183	189.202	1713	1274.14	0.00625795		0.00625795	0.00808478	0.00772944
	35.0387	189.204	1714	1274.88	0.00940426		0.00940426	0.0080091	0.00793583
	35.0592	189.206	1715	1275.62	0.00923917		0.00923917	0.00814674	0.00823394
	35.0797	189.208	1716	1276.37	0.0104388		0.0104388	0.00860935	0.00855927
	35.1001	189.21	1717	1277.11	0.0096925		0.0096925	0.00900654	0.00885879
	35.1206	189.212	1718	1277.86	0.00909214		0.00909214	0.00957338	0.00882908
	35.141	189.214	1719	1278.6	0.00931429		0.00931429	0.00955538	0.00878224
	35.1615	189.216	1720	1279.34	0.00831258		0.00831258	0.00937007	0.00875841
	35.182	189.218	1721	1280.09	0.0072078		0.0072078	0.00872386	0.00866661
	35.2024	189.22	1722	1280.83	0.00694698		0.00694698	0.00817476	0.00859065
	35.2229	189.222	1723	1281.58	0.00581352		0.00581352	0.00751903	0.00854621
	35.2433	189.224	1724	1282.32	0.00674938		0.00674938	0.00700605	0.00828072
	35.2638	189.226	1725	1283.06	0.00627437		0.00627437	0.00659841	0.00798424
	35.2843	189.228	1726	1283.81	0.00570231		0.00570231	0.00629731	0.00751059
	35.3047	189.23	1727	1284.55	0.00613048		0.00613048	0.00613401	0.00715438
	35.3252	189.233	1728	1285.3	0.00635316		0.00635316	0.00624194	0.00688049
	35.3456	189.235	1729	1286.04	0.00646079		0.00646079	0.00618422	0.00659514
	35.3661	189.237	1730	1286.78	0.00719304		0.00719304	0.00636796	0.00648318
	35.3866	189.239	1731	1287.53	0.00521625		0.00521625	0.00627074	0.00628403
	35.407	189.241	1732	1288.27	0.00767747		0.00767747	0.00658014	0.00635708
	35.4275	189.243	1733	1289.02	0.0073435		0.0073435	0.00677821	0.00651007
	35.4479	189.245	1734	1289.76	0.0084178		0.0084178	0.00716961	0.00667692
	35.4684	189.247	1735	1290.5	0.00742302		0.00742302	0.00721561	0.00679178
	35.4889	189.249	1736	1291.25	0.00665121		0.00665121	0.0075026	0.00688667
	35.5093	189.251	1737	1291.99	0.00740468		0.00740468	0.00744804	0.00701409
	35.5298	189.253	1738	1292.74	0.00620183		0.00620183	0.00721971	0.00699896
	35.5502	189.255	1739	1293.48	0.00588373		0.00588373	0.00671289	0.00694125
	35.5707	189.257	1740	1294.22	0.00547589		0.00547589	0.00632347	0.00676954
	35.5912	189.259	1741	1294.97	0.022799		0.022799	0.00955302	0.00852781
	35.6116	189.261	1742	1295.71	0.00507953		0.00507953	0.00908799	0.00826802
	35.6321	189.263	1743	1296.46	0.00536782		0.00536782	0.00892119	0.00807045
	35.6525	189.265	1744	1297.2	0.00649706		0.00649706	0.00904386	0.00787838
	35.673	189.267	1745	1297.94	0.00527313		0.00527313	0.00900331	0.00766339
	35.6935	189.269	1746	1298.69	0.0050008		0.0050008	0.00544367	0.00749835
	35.7139	189.271	1747	1299.43	0.00490737		0.00490737	0.00540924	0.00724862
	35.7344	189.273	1748	1300.18	0.00718302		0.00718302	0.00577228	0.00734674
	35.7548	189.275	1749	1300.92	0.00587481		0.00587481	0.00564783	0.00734584
	35.7753	189.278	1750	1301.66	0.010369		0.010369	0.00666701	0.00783516
	35.7958	189.28	1751	1302.41	0.00561625		0.00561625	0.0067901	0.00611688
	35.8162	189.282	1752	1303.15	0.00532362		0.00532362	0.00687334	0.00614129
	35.8367	189.284	1753	1303.9	0.00502797		0.00502797	0.00644234	0.00610731
	35.8571	189.286	1754	1304.64	0.00598019		0.00598019	0.00646341	0.00605562
	35.8776	189.288	1755	1305.38	0.00691553		0.00691553	0.00577271	0.00621986
	35.8981	189.29	1756	1306.13	0.00599605		0.00599605	0.00584867	0.00631938
	35.9185	189.292	1757	1306.87	0.00651633		0.00651633	0.00608722	0.00648028
	35.939	189.294	1758	1307.62	0.00597588		0.00597588	0.0062768	0.00635957
	35.9594	189.296	1759	1308.36	0.00466234		0.00466234	0.00601323	0.00623832
	35.9799	189.298	1760	1309.1	0.00619853		0.00619853	0.00586983	0.00582127
	36.0004	189.3	1761	1309.85	0.00677403		0.00677403	0.00602542	0.00593705
	36.0208	189.302	1762	1310.59	0.0114102		0.0114102	0.0070042	0.00654571
	36.0413	189.304	1763	1311.34	0.0043749		0.0043749	0.00668401	0.0064804
	36.0617	189.306	1764	1312.08	0.00420643		0.00420643	0.00659282	0.00630303
	36.0822	189.308	1765	1312.82	0.00577357		0.00577357	0.00650783	0.00618883
	36.1027	189.31	1766	1313.57	0.00626231		0.00626231	0.00640549	0.00621546
	36.1231	189.312	1767	1314.31	0.00707141		0.00707141	0.00553772	0.00627096
	36.1436	189.314	1768	1315.06	0.00896568		0.00896568	0.00645588	0.00656994
	36.164	189.316	1769	1315.8	0.00689058		0.00689058	0.00699271	0.00679277
	36.1845	189.318	1770	1316.54	0.00590756		0.00590756	0.00701951	0.00676367
	36.205	189.32	1771	1317.29	0.00641591		0.00641591	0.00705023	0.00672786
	36.2254	189.323	1772	1318.03	0.00512416		0.00512416	0.00666078	0.00609925
	36.2459	189.325	1773	1318.78	0.00594028		0.00594028	0.0060557	0.00625579
	36.2663	189.327	1774	1319.52	0.0068623		0.0068623	0.00605004	0.00652138
	36.2868	189.329	1775	1320.26	0.00466893		0.00466893	0.00580232	0.00641091
	36.3073	189.331	1776	1321.01	0.00544467		0.00544467	0.00560807	0.00632915
	36.3277	189.333	1777	1321.75	0.00588042		0.00588042	0.00575932	0.00621005
	36.3482	189.335	1778	1322.5	0.00695141		0.00695141	0.00596155	0.00600862
	36.3686	189.337	1779	1323.24	0.00604788		0.00604788	0.00579866	0.00592435
	36.3891	189.339	1780	1323.98	0.00536651		0.00536651	0.00593818	0.00587025
	36.4096	189.341	1781	1324.73	0.00776575		0.00776575	0.00640239	0.00600523
	36.43	189.343	1782	1325.47	0.00798487		0.00798487	0.00682328	0.0062913
	36.4505	189.345	1783	1326.22	0.00875838		0.00875838	0.00718468	0.00657311
	36.4709	189.347	1784	1326.96	0.0108277		0.0108277	0.00814065	0.00696965
	36.4914	189.349	1785	1327.7	0.00803778		0.00803778	0.0086749	0.00730654
	36.5119	189.351	1786	1328.45	0.00919692		0.00919692	0.00896114	0.00768176
	36.5323	189.353	1787	1329.19	0.015742		0.015742	0.0105126	0.00866792
	36.5528	189.355	1788	1329.94	0.0141094		0.0141094	0.0115828	0.00938372
	36.5732	189.357	1789	1330.68	0.00672709		0.00672709	0.0107626	0.00945164
	36.5937	189.359	1790	1331.42	0.00577061		0.00577061	0.0103092	0.00949205
	36.6142	189.361	1791	1332.17	0.0061637		0.0061637	0.00970256	0.00933185
	36.6346	189.363	1792	1332.91	0.0332269		0.0332269	0.0131995	0.0118561
	36.6551	189.366	1793	1333.66	0.00693277		0.00693277	0.0117642	0.0116735
	36.6755	189.368	1794	1334.4	0.0162964		0.0162964	0.0136781	0.0122204
	36.696	189.37	1795	1335.14	0.00605201		0.00605201	0.0137344	0.0120218
	36.7165	189.372	1796	1335.89	0.00688955		0.00688955	0.0138795	0.011791
	36.7369	189.374	1797	1336.63	0.00917093		0.00917093	0.00906833	0.0111339
	36.7574	189.376	1798	1337.38	0.0120737		0.0120737	0.0100965	0.0109304
	36.7778	189.378	1799	1338.12	0.0132844		0.0132844	0.00949411	0.0115861
	36.7983	189.38	1800	1338.86	0.0317844		0.0317844	0.0146406	0.0141875
	36.8188	189.382	1801	1339.61	0.016182		0.016182	0.0164991	0.0151893
	36.8392	189.384	1802	1340.35	0.0159334		0.0159334	0.0178516	0.01346
	36.8597	189.386	1803	1341.1	0.0148631		0.0148631	0.0184095	0.014253
	36.8801	189.388	1804	1341.84	0.0147912		0.0147912	0.0187108	0.0141025
	36.9006	189.39	1805	1342.58	0.00985099		0.00985099	0.0143241	0.0144824
	36.9211	189.392	1806	1343.33	0.0138668		0.0138668	0.0138611	0.0151801
	36.9415	189.394	1807	1344.07	0.0086641		0.0086641	0.0124072	0.0151294
	36.962	189.396	1808	1344.82	0.0059059		0.0059059	0.0106158	0.0145126
	36.9824	189.398	1809	1345.56	0.00545406		0.00545406	0.00874836	0.0137296
	37.0029	189.4	1810	1346.3	0.0055052		0.0055052	0.00787921	0.0111017
	37.0234	189.402	1811	1347.05	0.00679676		0.00679676	0.0064652	0.0101631
	37.0438	189.404	1812	1347.79	0.0110558		0.0110558	0.00694355	0.00967539
	37.0643	189.406	1813	1348.54	0.00503865		0.00503865	0.0067701	0.00869295
	37.0847	189.408	1814	1349.28	0.00665001		0.00665001	0.00700929	0.00787883
	37.1052	189.411	1815	1350.02	0.00904843		0.00904843	0.00771794	0.00779857
	37.1257	189.413	1816	1350.77	0.0188016		0.0188016	0.0101189	0.00829205
	37.1461	189.415	1817	1351.51	0.0206015		0.0206015	0.012028	0.00948579
	37.1666	189.417	1818	1352.26	0.0123322		0.0123322	0.0134868	0.0101284
	37.187	189.419	1819	1353	0.00961654		0.00961654	0.0140801	0.0105447
	37.2075	189.421	1820	1353.74	0.00707265		0.00707265	0.0136849	0.0107014
	37.228	189.423	1821	1354.49	0.00758005		0.00758005	0.0114406	0.0107798
	37.2484	189.425	1822	1355.23	0.00755189		0.00755189	0.00883068	0.0104294
	37.2689	189.427	1823	1355.98	0.00681241		0.00681241	0.00772671	0.0106067
	37.2893	189.429	1824	1356.72	0.00740279		0.00740279	0.00728396	0.010682
	37.3098	189.431	1825	1357.46	0.00838694		0.00838694	0.00754682	0.0106159
	37.3303	189.433	1826	1358.21	0.0074529		0.0074529	0.00752138	0.00948099
	37.3507	189.435	1827	1358.95	0.0125013		0.0125013	0.00851126	0.00867097
	37.3712	189.437	1828	1359.7	0.00692512		0.00692512	0.00853381	0.00813026
	37.3916	189.439	1829	1360.44	0.00852501		0.00852501	0.00875825	0.0080211
	37.4121	189.441	1830	1361.18	0.00756424		0.00756424	0.00859371	0.00807026
	37.4326	189.443	1831	1361.93	0.00595599		0.00595599	0.00829433	0.00790786
	37.453	189.445	1832	1362.67	0.0070796		0.0070796	0.00720999	0.00786063
	37.4735	189.447	1833	1363.42	0.00700129		0.00700129	0.00722523	0.00787952
	37.4939	189.449	1834	1364.16	0.0093593		0.0093593	0.00739209	0.00807517
	37.5144	189.451	1835	1364.9	0.00818783		0.00818783	0.0075168	0.00805526
	37.5349	189.453	1836	1365.65	0.00648219		0.00648219	0.00762204	0.00795819
	37.5553	189.456	1837	1366.39	0.00884897		0.00884897	0.00797592	0.00759296
	37.5758	189.458	1838	1367.14	0.00625938		0.00625938	0.00782754	0.00752638
	37.5962	189.46	1839	1367.88	0.00572396		0.00572396	0.00710047	0.00724628
	37.6167	189.462	1840	1368.62	0.0064694		0.0064694	0.00675678	0.00713679
	37.6372	189.464	1841	1369.37	0.00597443		0.00597443	0.00665523	0.00713864
	37.6576	189.466	1842	1370.11	0.00533463		0.00533463	0.00595236	0.00696414
	37.6781	189.468	1843	1370.86	0.00702352		0.00702352	0.00610519	0.00696636
	37.6985	189.47	1844	1371.6	0.00666344		0.00666344	0.00629308	0.00669677
	37.719	189.472	1845	1372.34	0.00647816		0.00647816	0.00629483	0.00652581
	37.7395	189.474	1846	1373.09	0.00511595		0.00511595	0.00612314	0.00638918
	37.7599	189.476	1847	1373.83	0.00618976		0.00618976	0.00629417	0.00612326
	37.7804	189.478	1848	1374.58	0.00704453		0.00704453	0.00629837	0.00620178
	37.8008	189.48	1849	1375.32	0.0215555		0.0215555	0.00927678	0.00778493
	37.8213	189.482	1850	1376.06	0.0124133		0.0124133	0.0104638	0.00837932
	37.8418	189.484	1851	1376.81	0.00685029		0.00685029	0.0108107	0.0084669
	37.8622	189.486	1852	1377.55	0.00770475		0.00770475	0.0111137	0.00870392
	37.8827	189.488	1853	1378.3	0.0104336		0.0104336	0.0117915	0.00904493
	37.9031	189.49	1854	1379.04	0.00693175		0.00693175	0.00886674	0.00907176
	37.9236	189.492	1855	1379.78	0.00735337		0.00735337	0.00785476	0.00915928
	37.9441	189.494	1856	1380.53	0.00706351		0.00706351	0.0078974	0.00935404
	37.9645	189.496	1857	1381.27	0.00607908		0.00607908	0.00757227	0.00934297
	37.985	189.498	1858	1382.02	0.00629161		0.00629161	0.00674386	0.00926768
	38.0054	189.501	1859	1382.76	0.00652719		0.00652719	0.00666295	0.00776484
	38.0259	189.503	1860	1383.5	0.00700532		0.00700532	0.00659334	0.00722405
	38.0464	189.505	1861	1384.25	0.00818805		0.00818805	0.00681825	0.00735783
	38.0668	189.507	1862	1384.99	0.00797256		0.00797256	0.00719695	0.00738461
	38.0873	189.509	1863	1385.74	0.0076981		0.0076981	0.00747824	0.00711105
	38.1077	189.511	1864	1386.48	0.00608425		0.00608425	0.00738966	0.0070263
	38.1282	189.513	1865	1387.22	0.00778475		0.00778475	0.00754554	0.00706944
	38.1487	189.515	1866	1387.97	0.00710799		0.00710799	0.00732953	0.00707389
	38.1691	189.517	1867	1388.71	0.00680357		0.00680357	0.00709573	0.00714634
	38.1896	189.519	1868	1389.46	0.00700252		0.00700252	0.00695662	0.00721743
	38.21	189.521	1869	1390.2	0.00580433		0.00580433	0.00690063	0.00714514
	38.2305	189.523	1870	1390.94	0.00579627		0.00579627	0.00650294	0.00702424
	38.251	189.525	1871	1391.69	0.00671043		0.00671043	0.00642342	0.00687648
	38.2714	189.527	1872	1392.43	0.00711635		0.00711635	0.00648598	0.00679085
	38.2919	189.529	1873	1393.18	0.00712676		0.00712676	0.00651083	0.00673372
	38.3123	189.531	1874	1393.92	0.00647624		0.00647624	0.00664521	0.00677292
	38.3328	189.533	1875	1394.66	0.00642954		0.00642954	0.00677186	0.0066374
	38.3533	189.535	1876	1395.41	0.00710687		0.00710687	0.00685115	0.00663729
	38.3737	189.537	1877	1396.15	0.00690063		0.00690063	0.00680801	0.00664699
	38.3942	189.539	1878	1396.9	0.00718753		0.00718753	0.00682016	0.00666549
	38.4146	189.541	1879	1397.64	0.00669552		0.00669552	0.00686401	0.00675461
	38.4351	189.544	1880	1398.38	0.008662		0.008662	0.00731051	0.00704118
	38.4556	189.546	1881	1399.13	0.00819743		0.00819743	0.00752862	0.00718988
	38.476	189.548	1882	1399.87	0.0114023		0.0114023	0.00842894	0.00761848
	38.4965	189.55	1883	1400.62	0.0078814		0.0078814	0.00856772	0.00769394
	38.5169	189.552	1884	1401.36	0.00697099		0.00697099	0.00862282	0.00774341
	38.5374	189.554	1885	1402.1	0.00688502		0.00688502	0.00826742	0.00778896
	38.5579	189.556	1886	1402.85	0.00753273		0.00753273	0.00813448	0.00783155
	38.5783	189.558	1887	1403.59	0.00790968		0.00790968	0.00743596	0.00793245
	38.5988	189.56	1888	1404.34	0.00795281		0.00795281	0.00745024	0.00800898
	38.6192	189.562	1889	1405.08	0.00937121		0.00937121	0.00793029	0.00827655
	38.6397	189.564	1890	1405.82	0.00936622		0.00936622	0.00842653	0.00834697
	38.6602	189.566	1891	1406.57	0.0101185		0.0101185	0.00894369	0.00853908
	38.6806	189.568	1892	1407.31	0.0103257		0.0103257	0.00942689	0.00843143
	38.7011	189.57	1893	1408.06	0.0124206		0.0124206	0.0103204	0.00888534
	38.7215	189.572	1894	1408.8	0.0123356		0.0123356	0.0109133	0.00942181
	38.742	189.574	1895	1409.54	0.0148024		0.0148024	0.0120006	0.0102135
	38.7625	189.576	1896	1410.29	0.00913026		0.00913026	0.0118029	0.0103733
	38.7829	189.578	1897	1411.03	0.00777104		0.00777104	0.011292	0.0103594
	38.8034	189.58	1898	1411.78	0.00746038		0.00746038	0.0102999	0.0103102
	38.8238	189.582	1899	1412.52	0.00710886		0.00710886	0.00925459	0.010084
	38.8443	189.584	1900	1413.26	0.00678507		0.00678507	0.00765112	0.00982584
	38.8648	189.586	1901	1414.01	0.00627605		0.00627605	0.00708028	0.0094416
	38.8852	189.589	1902	1414.75	0.00665756		0.00665756	0.00685759	0.00907478
	38.9057	189.591	1903	1415.5	0.00699066		0.00699066	0.00676364	0.00853179
	38.9261	189.593	1904	1416.24	0.00724993		0.00724993	0.00679185	0.00802322
	38.9466	189.595	1905	1416.98	0.00767021		0.00767021	0.00696888	0.00731
	38.9671	189.597	1906	1417.73	0.00739458		0.00739458	0.00719259	0.00713643
	38.9875	189.599	1907	1418.47	0.00763857		0.00763857	0.00738879	0.00712319
	39.008	189.601	1908	1419.22	0.00762097		0.00762097	0.00751485	0.00713925
	39.0284	189.603	1909	1419.96	0.00663096		0.00663096	0.00739106	0.00709146
	39.0489	189.605	1910	1420.7	0.006946		0.006946	0.00724622	0.00710755
	39.0694	189.607	1911	1421.45	0.00734311		0.00734311	0.00723592	0.00721425
	39.0898	189.609	1912	1422.19	0.0076696		0.0076696	0.00724213	0.00731546
	39.1103	189.611	1913	1422.94	0.00660443		0.00660443	0.00703882	0.00727684
	39.1307	189.613	1914	1423.68	0.00668839		0.00668839	0.0070503	0.00722068
	39.1512	189.615	1915	1424.42	0.00702783		0.00702783	0.00706667	0.00715644
	39.1717	189.617	1916	1425.17	0.00744285		0.00744285	0.00708662	0.00716127
	39.1921	189.619	1917	1425.91	0.00647853		0.00647853	0.0068484	0.00704527
	39.2126	189.621	1918	1426.66	0.00673966		0.00673966	0.00687545	0.00695714
	39.233	189.623	1919	1427.4	0.0086133		0.0086133	0.00726043	0.00715537
	39.2535	189.625	1920	1428.14	0.0103451		0.0103451	0.00792389	0.00749528
	39.274	189.627	1921	1428.89	0.00814152		0.00814152	0.00806362	0.00757512
	39.2944	189.629	1922	1429.63	0.00755732		0.00755732	0.00827938	0.00756389
	39.3149	189.631	1923	1430.38	0.00653421		0.00653421	0.00823829	0.00755687
	39.3353	189.634	1924	1431.12	0.00633435		0.00633435	0.0077825	0.00752147
	39.3558	189.636	1925	1431.86	0.00680533		0.00680533	0.00707455	0.00749922
	39.3763	189.638	1926	1432.61	0.0102846		0.0102846	0.00750316	0.00778339
	39.3967	189.64	1927	1433.35	0.00849986		0.00849986	0.00769167	0.00798552
	39.4172	189.642	1928	1434.1	0.00885287		0.00885287	0.0081554	0.00819684
	39.4376	189.644	1929	1434.84	0.00896732		0.00896732	0.008682	0.00823225
	39.4581	189.646	1930	1435.58	0.00690318		0.00690318	0.00870156	0.00788806
	39.4786	189.648	1931	1436.33	0.0073096		0.0073096	0.00810656	0.00780486
	39.499	189.65	1932	1437.07	0.00803495		0.00803495	0.00801358	0.00785263
	39.5195	189.652	1933	1437.82	0.00732028		0.00732028	0.00770706	0.00793123
	39.5399	189.654	1934	1438.56	0.0073165		0.0073165	0.0073769	0.00802945
	39.5604	189.656	1935	1439.3	0.00563613		0.00563613	0.00712349	0.00791253
	39.5809	189.658	1936	1440.05	0.00605325		0.00605325	0.00687222	0.00748939
	39.6013	189.66	1937	1440.79	0.00721787		0.00721787	0.00670881	0.00736119
	39.6218	189.662	1938	1441.54	0.00538215		0.00538215	0.00632118	0.00701412
	39.6422	189.664	1939	1442.28	0.00793769		0.00793769	0.00644542	0.00691116
	39.6627	189.666	1940	1443.02	0.00627353		0.00627353	0.0065729	0.0068482
	39.6832	189.668	1941	1443.77	0.0061195		0.0061195	0.00658615	0.00672919
	39.7036	189.67	1942	1444.51	0.00568333		0.00568333	0.00627924	0.00649402
	39.7241	189.672	1943	1445.26	0.00794291		0.00794291	0.00679139	0.00655629
	39.7445	189.674	1944	1446	0.00632062		0.00632062	0.00646798	0.0064567
	39.765	189.677	1945	1446.74	0.00647853		0.00647853	0.00650898	0.00654094
	39.7855	189.679	1946	1447.49	0.00854503		0.00854503	0.00699408	0.00679012
	39.8059	189.681	1947	1448.23	0.00776455		0.00776455	0.00741033	0.00684478
	39.8264	189.683	1948	1448.98	0.00634678		0.00634678	0.0070911	0.00694125
	39.8468	189.685	1949	1449.72	0.00572723		0.00572723	0.00697242	0.0067202
	39.8673	189.687	1950	1450.46	0.0053859		0.0053859	0.0067539	0.00663144
	39.8878	189.689	1951	1451.21	0.00513786		0.00513786	0.00607246	0.00653327
	39.9082	189.691	1952	1451.95	0.00554165		0.00554165	0.00562788	0.00651911
	39.9287	189.693	1953	1452.7	0.00650627		0.00650627	0.00565978	0.00637544
	39.9491	189.695	1954	1453.44	0.00550403		0.00550403	0.00561514	0.00629378
	39.9696	189.697	1955	1454.18	0.00550303		0.00550303	0.00563857	0.00619623
	39.9901	189.699	1956	1454.93	0.00574033		0.00574033	0.00575906	0.00591576
	40.0105	189.701	1957	1455.67	0.00688273		0.00688273	0.00602728	0.00582758
	40.031	189.703	1958	1456.42	0.00697322		0.00697322	0.00612067	0.00589022
	40.0514	189.705	1959	1457.16	0.00676309		0.00676309	0.00637248	0.00599381
	40.0719	189.707	1960	1457.9	0.00651303		0.00651303	0.00657448	0.00610652
	40.0924	189.709	1961	1458.65	0.00712812		0.00712812	0.00685204	0.00630555
	40.1128	189.711	1962	1459.39	0.0078117		0.0078117	0.00703783	0.00653256
	40.1333	189.713	1963	1460.14	0.0076633		0.0076633	0.00717585	0.00664826
	40.1537	189.715	1964	1460.88	0.00837585		0.00837585	0.0074984	0.00693544
	40.1742	189.717	1965	1461.62	0.0242905		0.0242905	0.0110539	0.00881419
	40.1947	189.719	1966	1462.37	0.0113764		0.0113764	0.0119036	0.0093778
	40.2151	189.722	1967	1463.11	0.011052		0.011052	0.0125516	0.00979473
	40.2356	189.724	1968	1463.86	0.00994682		0.00994682	0.0130083	0.0100921
	40.256	189.726	1969	1464.6	0.00832215		0.00832215	0.0129976	0.010248
	40.2765	189.728	1970	1465.34	0.00721668		0.00721668	0.00958282	0.0103184
	40.297	189.73	1971	1466.09	0.00965173		0.00965173	0.00923787	0.0105707
	40.3174	189.732	1972	1466.83	0.00912018		0.00912018	0.00885151	0.0107016
	40.3379	189.734	1973	1467.58	0.00985291		0.00985291	0.00883273	0.0109205
	40.3583	189.736	1974	1468.32	0.010556		0.010556	0.0092795	0.0111385
	40.3788	189.738	1975	1469.06	0.00937284		0.00937284	0.00971074	0.00964678
	40.3993	189.74	1976	1469.81	0.00819626		0.00819626	0.00941964	0.00932876
	40.4197	189.742	1977	1470.55	0.00667598		0.00667598	0.0089308	0.00889116
	40.4402	189.744	1978	1471.3	0.0073179		0.0073179	0.0084238	0.00862827
	40.4606	189.746	1979	1472.04	0.00653172		0.00653172	0.00761894	0.00844922
	40.4811	189.748	1980	1472.78	0.00690519		0.00690519	0.00712541	0.00841807
	40.5016	189.75	1981	1473.53	0.00533155		0.00533155	0.00655247	0.00798606
	40.522	189.752	1982	1474.27	0.00625937		0.00625937	0.00646915	0.00769998
	40.5425	189.754	1983	1475.02	0.00482515		0.00482515	0.0059706	0.0071972
	40.5629	189.756	1984	1475.76	0.0059551		0.0059551	0.00585527	0.00673711
	40.5834	189.758	1985	1476.5	0.00574085		0.00574085	0.00562241	0.00637391
	40.6039	189.76	1986	1477.25	0.0072742		0.0072742	0.00601094	0.0062817
	40.6243	189.762	1987	1477.99	0.00525599		0.00525599	0.00581026	0.0061397
	40.6448	189.764	1988	1478.74	0.0164773		0.0164773	0.00814069	0.00705564
	40.6652	189.767	1989	1479.48	0.0308142		0.0308142	0.0131125	0.00948389
	40.6857	189.769	1990	1480.22	0.15056		0.15056	0.0420763	0.0238493
	40.7062	189.771	1991	1480.97	0.0315396		0.0315396	0.0469294	0.0264702
	40.7266	189.773	1992	1481.71	0.0113024		0.0113024	0.0481387	0.0269745
	40.7471	189.775	1993	1482.46	0.0131309		0.0131309	0.0474694	0.027805
	40.7675	189.777	1994	1483.2	0.0188843		0.0188843	0.0450834	0.029098
	40.788	189.779	1995	1483.94	0.010646		0.010646	0.0171006	0.0295885
	40.8085	189.781	1996	1484.69	0.0102848		0.0102848	0.0128497	0.0298895
	40.8289	189.783	1997	1485.43	0.00874557		0.00874557	0.0123383	0.0302385
	40.8494	189.785	1998	1486.18	0.0114655		0.0114655	0.0120052	0.0297373
	40.8698	189.787	1999	1486.92	0.0342958		0.0342958	0.0150875	0.0300855
	40.8903	189.789	2000	1487.66	0.0424244		0.0424244	0.0214432	0.0192719
	40.9108	189.791	2001	1488.41	0.0476777		0.0476777	0.0289218	0.0208857
	40.9312	189.793	2002	1489.15	0.0439248		0.0439248	0.0359576	0.024148
	40.9517	189.795	2003	1489.9	0.0399247		0.0399247	0.0416495	0.0268274
	40.9721	189.797	2004	1490.64	0.0215796		0.0215796	0.0391062	0.0270969
	40.9926	189.799	2005	1491.38	0.0281012		0.0281012	0.0362416	0.0288424
	41.0131	189.801	2006	1492.13	0.00979946		0.00979946	0.028666	0.0287939
	41.0335	189.803	2007	1492.87	0.0127289		0.0127289	0.0224268	0.0291922
	41.054	189.805	2008	1493.62	0.00868492		0.00868492	0.0161788	0.0289141
	41.0744	189.807	2009	1494.36	0.00799514		0.00799514	0.0134619	0.0262841
	41.0949	189.809	2010	1495.1	0.0121338		0.0121338	0.0102684	0.023255
	41.1154	189.812	2011	1495.85	0.0127546		0.0127546	0.0108595	0.0197627
	41.1358	189.814	2012	1496.59	0.0127655		0.0127655	0.0108668	0.0166468
	41.1563	189.816	2013	1497.34	0.0147033		0.0147033	0.0120705	0.0141246
	41.1767	189.818	2014	1498.08	0.0142972		0.0142972	0.0133309	0.0133964
	41.1972	189.82	2015	1498.82	0.0103678		0.0103678	0.0129777	0.0116231
	41.2177	189.822	2016	1499.57	0.00868464		0.00868464	0.0121637	0.0115116
	41.2381	189.824	2017	1500.31	0.0067869		0.0067869	0.010968	0.0109174
	41.2586	189.826	2018	1501.06	0.00753855		0.00753855	0.00953502	0.0108027
	41.279	189.828	2019	1501.8	0.00768771		0.00768771	0.00821312	0.010772
	41.2995	189.83	2020	1502.54	0.00898121		0.00898121	0.0079358	0.0104567
	41.32	189.832	2021	1503.29	0.00984265		0.00984265	0.0081674	0.0101656
	41.3404	189.834	2022	1504.03	0.00975641		0.00975641	0.00876131	0.00986464
	41.3609	189.836	2023	1504.78	0.00944333		0.00944333	0.00914226	0.00933864
	41.3813	189.838	2024	1505.52	0.0094132		0.0094132	0.00948736	0.00885024
	41.4018	189.84	2025	1506.26	0.00863233		0.00863233	0.00941758	0.00867669
	41.4223	189.842	2026	1507.01	0.00754505		0.00754505	0.00895806	0.00856273
	41.4427	189.844	2027	1507.75	0.00900661		0.00900661	0.0088081	0.0087847
	41.4632	189.846	2028	1508.5	0.00894736		0.00894736	0.00870891	0.00892559
	41.4836	189.848	2029	1509.24	0.00679534		0.00679534	0.00818534	0.00883635
	41.5041	189.85	2030	1509.98	0.00665322		0.00665322	0.00778952	0.00860355
	41.5246	189.852	2031	1510.73	0.00709249		0.00709249	0.007699	0.00832853
	41.545	189.855	2032	1511.47	0.00749482		0.00749482	0.00739665	0.00810237
	41.5655	189.857	2033	1512.22	0.0083452		0.0083452	0.00727621	0.00799256
	41.5859	189.859	2034	1512.96	0.0703182		0.0703182	0.0199808	0.0140831
	41.6064	189.861	2035	1513.7	0.00973925		0.00973925	0.020598	0.0141938
	41.6269	189.863	2036	1514.45	0.0113111		0.0113111	0.0214417	0.0145704
	41.6473	189.865	2037	1515.19	0.0113575		0.0113575	0.0222143	0.0148055
	41.6678	189.867	2038	1515.94	0.0105386		0.0105386	0.0226529	0.0149646
	41.6882	189.869	2039	1516.68	0.012574		0.012574	0.0111041	0.0155424
	41.7087	189.871	2040	1517.42	0.0117405		0.0117405	0.0115044	0.0160512
	41.7292	189.873	2041	1518.17	0.0143016		0.0143016	0.0121024	0.0167721
	41.7496	189.875	2042	1518.91	0.0168295		0.0168295	0.0131968	0.0177055
	41.7701	189.877	2043	1519.66	0.0146141		0.0146141	0.0140119	0.0183324
	41.7905	189.879	2044	1520.4	0.0126391		0.0126391	0.014025	0.0125645
	41.811	189.881	2045	1521.14	0.0133651		0.0133651	0.0143499	0.0129271
	41.8315	189.883	2046	1521.89	0.0111384		0.0111384	0.0137172	0.0129098
	41.8519	189.885	2047	1522.63	0.0104576		0.0104576	0.0124429	0.0128198
[truncated: 2,332 more rows]

## Sheet: Ca43Al
	Distance (mm)	Approximate depth in core (cm)	Spectrum	Time (sec)	Ca43/Al 1b	Ca43/Al 2c	media AC	Media MM5	Media MM10
	0	185.7	49	36.366			#DIV/0!	#N/A	#N/A
	1.00007	185.8	50	37.108			#DIV/0!	#N/A	#N/A
	1.02047	185.802	51	37.85			#DIV/0!	#N/A	#N/A
	1.04087	185.804	52	38.593			#DIV/0!	#N/A	#N/A
	1.06131	185.806	53	39.335			#DIV/0!	#DIV/0!	#N/A
	1.08171	185.808	54	40.077			#DIV/0!	#DIV/0!	#N/A
	1.10212	185.81	55	40.819			#DIV/0!	#DIV/0!	#N/A
	1.12252	185.812	56	41.561			#DIV/0!	#DIV/0!	#N/A
	1.14293	185.814	57	42.303			#DIV/0!	#DIV/0!	#N/A
	1.16333	185.816	58	43.045			#DIV/0!	#DIV/0!	#DIV/0!
	1.18374	185.818	59	43.787			#DIV/0!	#DIV/0!	#DIV/0!
	1.20414	185.82	60	44.53			#DIV/0!	#DIV/0!	#DIV/0!
	1.22457	185.822	61	45.272			#DIV/0!	#DIV/0!	#DIV/0!
	1.24498	185.824	62	46.014			#DIV/0!	#DIV/0!	#DIV/0!
	1.26538	185.827	63	46.756			#DIV/0!	#DIV/0!	#DIV/0!
	1.28579	185.829	64	47.498			#DIV/0!	#DIV/0!	#DIV/0!
	1.3062	185.831	65	48.24			#DIV/0!	#DIV/0!	#DIV/0!
	1.3266	185.833	66	48.982			#DIV/0!	#DIV/0!	#DIV/0!
	1.347	185.835	67	49.724			#DIV/0!	#DIV/0!	#DIV/0!
	1.36741	185.837	68	50.467			#DIV/0!	#DIV/0!	#DIV/0!
	1.38784	185.839	69	51.209			#DIV/0!	#DIV/0!	#DIV/0!
	1.40825	185.841	70	51.951			#DIV/0!	#DIV/0!	#DIV/0!
	1.42865	185.843	71	52.693			#DIV/0!	#DIV/0!	#DIV/0!
	1.44906	185.845	72	53.435			#DIV/0!	#DIV/0!	#DIV/0!
	1.46946	185.847	73	54.177			#DIV/0!	#DIV/0!	#DIV/0!
	1.48987	185.849	74	54.919			#DIV/0!	#DIV/0!	#DIV/0!
	1.51027	185.851	75	55.661			#DIV/0!	#DIV/0!	#DIV/0!
	1.53068	185.853	76	56.403			#DIV/0!	#DIV/0!	#DIV/0!
	1.55108	185.855	77	57.146			#DIV/0!	#DIV/0!	#DIV/0!
	1.57151	185.857	78	57.888			#DIV/0!	#DIV/0!	#DIV/0!
	1.59192	185.859	79	58.63			#DIV/0!	#DIV/0!	#DIV/0!
	1.61233	185.861	80	59.372			#DIV/0!	#DIV/0!	#DIV/0!
	1.63273	185.863	81	60.114			#DIV/0!	#DIV/0!	#DIV/0!
	1.65313	185.865	82	60.856			#DIV/0!	#DIV/0!	#DIV/0!
	1.67354	185.867	83	61.598			#DIV/0!	#DIV/0!	#DIV/0!
	1.69394	185.869	84	62.34			#DIV/0!	#DIV/0!	#DIV/0!
	1.71435	185.871	85	63.083			#DIV/0!	#DIV/0!	#DIV/0!
	1.73478	185.873	86	63.825			#DIV/0!	#DIV/0!	#DIV/0!
	1.75519	185.876	87	64.567			#DIV/0!	#DIV/0!	#DIV/0!
	1.77559	185.878	88	65.309			#DIV/0!	#DIV/0!	#DIV/0!
	1.796	185.88	89	66.051			#DIV/0!	#DIV/0!	#DIV/0!
	1.8164	185.882	90	66.793			#DIV/0!	#DIV/0!	#DIV/0!
	1.83681	185.884	91	67.535			#DIV/0!	#DIV/0!	#DIV/0!
	1.85721	185.886	92	68.277			#DIV/0!	#DIV/0!	#DIV/0!
	1.87762	185.888	93	69.02			#DIV/0!	#DIV/0!	#DIV/0!
	1.89805	185.89	94	69.762			#DIV/0!	#DIV/0!	#DIV/0!
	1.91846	185.892	95	70.504			#DIV/0!	#DIV/0!	#DIV/0!
	1.93886	185.894	96	71.246			#DIV/0!	#DIV/0!	#DIV/0!
	1.95927	185.896	97	71.988			#DIV/0!	#DIV/0!	#DIV/0!
	1.97967	185.898	98	72.73			#DIV/0!	#DIV/0!	#DIV/0!
	2.00008	185.9	99	73.472			#DIV/0!	#DIV/0!	#DIV/0!
	2.02048	185.902	100	74.214			#DIV/0!	#DIV/0!	#DIV/0!
	2.04088	185.904	101	74.956			#DIV/0!	#DIV/0!	#DIV/0!
	2.06129	185.906	102	75.699			#DIV/0!	#DIV/0!	#DIV/0!
	2.08172	185.908	103	76.441			#DIV/0!	#DIV/0!	#DIV/0!
	2.10213	185.91	104	77.183			#DIV/0!	#DIV/0!	#DIV/0!
	2.12253	185.912	105	77.925			#DIV/0!	#DIV/0!	#DIV/0!
	2.14294	185.914	106	78.667			#DIV/0!	#DIV/0!	#DIV/0!
	2.16334	185.916	107	79.409			#DIV/0!	#DIV/0!	#DIV/0!
	2.18375	185.918	108	80.151			#DIV/0!	#DIV/0!	#DIV/0!
	2.20415	185.92	109	80.893			#DIV/0!	#DIV/0!	#DIV/0!
	2.22456	185.922	110	81.636			#DIV/0!	#DIV/0!	#DIV/0!
	2.24499	185.924	111	82.378			#DIV/0!	#DIV/0!	#DIV/0!
	2.26539	185.927	112	83.12			#DIV/0!	#DIV/0!	#DIV/0!
	2.2858	185.929	113	83.862			#DIV/0!	#DIV/0!	#DIV/0!
	2.3062	185.931	114	84.604			#DIV/0!	#DIV/0!	#DIV/0!
	2.32661	185.933	115	85.346			#DIV/0!	#DIV/0!	#DIV/0!
	2.34702	185.935	116	86.088			#DIV/0!	#DIV/0!	#DIV/0!
	2.36742	185.937	117	86.83			#DIV/0!	#DIV/0!	#DIV/0!
	2.38783	185.939	118	87.573			#DIV/0!	#DIV/0!	#DIV/0!
	2.40826	185.941	119	88.315			#DIV/0!	#DIV/0!	#DIV/0!
	2.42866	185.943	120	89.057			#DIV/0!	#DIV/0!	#DIV/0!
	2.44907	185.945	121	89.799			#DIV/0!	#DIV/0!	#DIV/0!
	2.46947	185.947	122	90.541			#DIV/0!	#DIV/0!	#DIV/0!
	2.48988	185.949	123	91.283			#DIV/0!	#DIV/0!	#DIV/0!
	2.51028	185.951	124	92.025			#DIV/0!	#DIV/0!	#DIV/0!
	2.53069	185.953	125	92.767			#DIV/0!	#DIV/0!	#DIV/0!
	2.55109	185.955	126	93.51			#DIV/0!	#DIV/0!	#DIV/0!
	2.57153	185.957	127	94.252			#DIV/0!	#DIV/0!	#DIV/0!
	2.59193	185.959	128	94.994			#DIV/0!	#DIV/0!	#DIV/0!
	2.61234	185.961	129	95.736			#DIV/0!	#DIV/0!	#DIV/0!
	2.63274	185.963	130	96.478			#DIV/0!	#DIV/0!	#DIV/0!
	2.65314	185.965	131	97.22			#DIV/0!	#DIV/0!	#DIV/0!
	2.67355	185.967	132	97.962			#DIV/0!	#DIV/0!	#DIV/0!
	2.69395	185.969	133	98.704			#DIV/0!	#DIV/0!	#DIV/0!
	2.71436	185.971	134	99.446			#DIV/0!	#DIV/0!	#DIV/0!
	2.73476	185.973	135	100.189			#DIV/0!	#DIV/0!	#DIV/0!
	2.7552	185.976	136	100.931			#DIV/0!	#DIV/0!	#DIV/0!
	2.7756	185.978	137	101.673			#DIV/0!	#DIV/0!	#DIV/0!
	2.79601	185.98	138	102.415			#DIV/0!	#DIV/0!	#DIV/0!
	2.81641	185.982	139	103.157			#DIV/0!	#DIV/0!	#DIV/0!
	2.83682	185.984	140	103.899			#DIV/0!	#DIV/0!	#DIV/0!
	2.85722	185.986	141	104.641			#DIV/0!	#DIV/0!	#DIV/0!
	2.87763	185.988	142	105.383			#DIV/0!	#DIV/0!	#DIV/0!
	2.89803	185.99	143	106.126			#DIV/0!	#DIV/0!	#DIV/0!
	2.91846	185.992	144	106.868			#DIV/0!	#DIV/0!	#DIV/0!
	2.93887	185.994	145	107.61			#DIV/0!	#DIV/0!	#DIV/0!
	2.95928	185.996	146	108.352			#DIV/0!	#DIV/0!	#DIV/0!
	2.97968	185.998	147	109.094			#DIV/0!	#DIV/0!	#DIV/0!
	3.00009	186	148	109.836			#DIV/0!	#DIV/0!	#DIV/0!
	3.02049	186.002	149	110.578			#DIV/0!	#DIV/0!	#DIV/0!
	3.0409	186.004	150	111.32			#DIV/0!	#DIV/0!	#DIV/0!
	3.0613	186.006	151	112.063			#DIV/0!	#DIV/0!	#DIV/0!
	3.08173	186.008	152	112.805			#DIV/0!	#DIV/0!	#DIV/0!
	3.10214	186.01	153	113.547			#DIV/0!	#DIV/0!	#DIV/0!
	3.12254	186.012	154	114.289			#DIV/0!	#DIV/0!	#DIV/0!
	3.14295	186.014	155	115.031			#DIV/0!	#DIV/0!	#DIV/0!
	3.16335	186.016	156	115.773			#DIV/0!	#DIV/0!	#DIV/0!
	3.18376	186.018	157	116.515			#DIV/0!	#DIV/0!	#DIV/0!
	3.20416	186.02	158	117.257			#DIV/0!	#DIV/0!	#DIV/0!
	3.22457	186.022	159	117.999			#DIV/0!	#DIV/0!	#DIV/0!
	3.24497	186.024	160	118.742			#DIV/0!	#DIV/0!	#DIV/0!
	3.2654	186.027	161	119.484			#DIV/0!	#DIV/0!	#DIV/0!
	3.28581	186.029	162	120.226			#DIV/0!	#DIV/0!	#DIV/0!
	3.30621	186.031	163	120.968			#DIV/0!	#DIV/0!	#DIV/0!
	3.32662	186.033	164	121.71			#DIV/0!	#DIV/0!	#DIV/0!
	3.34702	186.035	165	122.452			#DIV/0!	#DIV/0!	#DIV/0!
	3.36743	186.037	166	123.194			#DIV/0!	#DIV/0!	#DIV/0!
	3.38784	186.039	167	123.936			#DIV/0!	#DIV/0!	#DIV/0!
	3.40824	186.041	168	124.679			#DIV/0!	#DIV/0!	#DIV/0!
	3.42867	186.043	169	125.421			#DIV/0!	#DIV/0!	#DIV/0!
	3.44908	186.045	170	126.163			#DIV/0!	#DIV/0!	#DIV/0!
	3.46948	186.047	171	126.905			#DIV/0!	#DIV/0!	#DIV/0!
	3.48989	186.049	172	127.647			#DIV/0!	#DIV/0!	#DIV/0!
	3.51029	186.051	173	128.389			#DIV/0!	#DIV/0!	#DIV/0!
	3.5307	186.053	174	129.131			#DIV/0!	#DIV/0!	#DIV/0!
	3.5511	186.055	175	129.873			#DIV/0!	#DIV/0!	#DIV/0!
	3.57151	186.057	176	130.616			#DIV/0!	#DIV/0!	#DIV/0!
	3.59194	186.059	177	131.358			#DIV/0!	#DIV/0!	#DIV/0!
	3.61235	186.061	178	132.1			#DIV/0!	#DIV/0!	#DIV/0!
	3.63275	186.063	179	132.842			#DIV/0!	#DIV/0!	#DIV/0!
	3.65315	186.065	180	133.584			#DIV/0!	#DIV/0!	#DIV/0!
	3.67356	186.067	181	134.328			#DIV/0!	#DIV/0!	#DIV/0!
	3.69402	186.069	182	135.072			#DIV/0!	#DIV/0!	#DIV/0!
	3.71448	186.071	183	135.816			#DIV/0!	#DIV/0!	#DIV/0!
	3.73494	186.073	184	136.56			#DIV/0!	#DIV/0!	#DIV/0!
	3.7554	186.076	185	137.304			#DIV/0!	#DIV/0!	#DIV/0!
	3.77586	186.078	186	138.048			#DIV/0!	#DIV/0!	#DIV/0!
	3.79632	186.08	187	138.792			#DIV/0!	#DIV/0!	#DIV/0!
	3.81678	186.082	188	139.536			#DIV/0!	#DIV/0!	#DIV/0!
	3.83724	186.084	189	140.28			#DIV/0!	#DIV/0!	#DIV/0!
	3.8577	186.086	190	141.024			#DIV/0!	#DIV/0!	#DIV/0!
	3.87816	186.088	191	141.768			#DIV/0!	#DIV/0!	#DIV/0!
	3.89862	186.09	192	142.512			#DIV/0!	#DIV/0!	#DIV/0!
	3.91908	186.092	193	143.256			#DIV/0!	#DIV/0!	#DIV/0!
	3.93954	186.094	194	144			#DIV/0!	#DIV/0!	#DIV/0!
	3.96	186.096	195	144.744			#DIV/0!	#DIV/0!	#DIV/0!
	3.98046	186.098	196	145.488			#DIV/0!	#DIV/0!	#DIV/0!
	4.00092	186.1	197	146.232			#DIV/0!	#DIV/0!	#DIV/0!
	4.02138	186.102	198	146.976			#DIV/0!	#DIV/0!	#DIV/0!
	4.04184	186.104	199	147.72			#DIV/0!	#DIV/0!	#DIV/0!
	4.0623	186.106	200	148.464			#DIV/0!	#DIV/0!	#DIV/0!
	4.08276	186.108	201	149.208			#DIV/0!	#DIV/0!	#DIV/0!
	4.10322	186.11	202	149.952			#DIV/0!	#DIV/0!	#DIV/0!
	4.12368	186.112	203	150.696			#DIV/0!	#DIV/0!	#DIV/0!
	4.14414	186.114	204	151.44			#DIV/0!	#DIV/0!	#DIV/0!
	4.1646	186.116	205	152.184			#DIV/0!	#DIV/0!	#DIV/0!
	4.18506	186.119	206	152.928			#DIV/0!	#DIV/0!	#DIV/0!
	4.20552	186.121	207	153.672			#DIV/0!	#DIV/0!	#DIV/0!
	4.22598	186.123	208	154.416			#DIV/0!	#DIV/0!	#DIV/0!
	4.24644	186.125	209	155.16			#DIV/0!	#DIV/0!	#DIV/0!
	4.2669	186.127	210	155.904			#DIV/0!	#DIV/0!	#DIV/0!
	4.28736	186.129	211	156.648			#DIV/0!	#DIV/0!	#DIV/0!
	4.30782	186.131	212	157.392			#DIV/0!	#DIV/0!	#DIV/0!
	4.32828	186.133	213	158.136			#DIV/0!	#DIV/0!	#DIV/0!
	4.34874	186.135	214	158.88			#DIV/0!	#DIV/0!	#DIV/0!
	4.3692	186.137	215	159.624			#DIV/0!	#DIV/0!	#DIV/0!
	4.38966	186.139	216	160.368			#DIV/0!	#DIV/0!	#DIV/0!
	4.41012	186.141	217	161.112			#DIV/0!	#DIV/0!	#DIV/0!
	4.43058	186.143	218	161.856			#DIV/0!	#DIV/0!	#DIV/0!
	4.45104	186.145	219	162.6			#DIV/0!	#DIV/0!	#DIV/0!
	4.4715	186.147	220	163.344			#DIV/0!	#DIV/0!	#DIV/0!
	4.49196	186.149	221	164.088			#DIV/0!	#DIV/0!	#DIV/0!
	4.51242	186.151	222	164.832			#DIV/0!	#DIV/0!	#DIV/0!
	4.53288	186.153	223	165.576			#DIV/0!	#DIV/0!	#DIV/0!
	4.55334	186.155	224	166.32			#DIV/0!	#DIV/0!	#DIV/0!
	4.5738	186.157	225	167.064			#DIV/0!	#DIV/0!	#DIV/0!
	4.59426	186.159	226	167.808			#DIV/0!	#DIV/0!	#DIV/0!
	4.61472	186.161	227	168.552			#DIV/0!	#DIV/0!	#DIV/0!
	4.63518	186.164	228	169.296			#DIV/0!	#DIV/0!	#DIV/0!
	4.65564	186.166	229	170.04			#DIV/0!	#DIV/0!	#DIV/0!
	4.6761	186.168	230	170.784			#DIV/0!	#DIV/0!	#DIV/0!
	4.69656	186.17	231	171.528			#DIV/0!	#DIV/0!	#DIV/0!
	4.71702	186.172	232	172.272			#DIV/0!	#DIV/0!	#DIV/0!
	4.73748	186.174	233	173.016			#DIV/0!	#DIV/0!	#DIV/0!
	4.75794	186.176	234	173.76			#DIV/0!	#DIV/0!	#DIV/0!
	4.7784	186.178	235	174.504			#DIV/0!	#DIV/0!	#DIV/0!
	4.79886	186.18	236	175.248			#DIV/0!	#DIV/0!	#DIV/0!
	4.81932	186.182	237	175.992			#DIV/0!	#DIV/0!	#DIV/0!
	4.83978	186.184	238	176.736			#DIV/0!	#DIV/0!	#DIV/0!
	4.86024	186.186	239	177.48			#DIV/0!	#DIV/0!	#DIV/0!
	4.8807	186.188	240	178.224			#DIV/0!	#DIV/0!	#DIV/0!
	4.90116	186.19	241	178.968			#DIV/0!	#DIV/0!	#DIV/0!
	4.92162	186.192	242	179.712			#DIV/0!	#DIV/0!	#DIV/0!
	4.94208	186.194	243	180.456			#DIV/0!	#DIV/0!	#DIV/0!
	4.96254	186.196	244	181.2			#DIV/0!	#DIV/0!	#DIV/0!
	4.983	186.198	245	181.944			#DIV/0!	#DIV/0!	#DIV/0!
	5.00346	186.2	246	182.688			#DIV/0!	#DIV/0!	#DIV/0!
	5.02392	186.202	247	183.432			#DIV/0!	#DIV/0!	#DIV/0!
	5.04438	186.204	248	184.176			#DIV/0!	#DIV/0!	#DIV/0!
	5.06484	186.206	249	184.92			#DIV/0!	#DIV/0!	#DIV/0!
	5.0853	186.209	250	185.664			#DIV/0!	#DIV/0!	#DIV/0!
	5.10576	186.211	251	186.408			#DIV/0!	#DIV/0!	#DIV/0!
	5.12622	186.213	252	187.152			#DIV/0!	#DIV/0!	#DIV/0!
	5.14668	186.215	253	187.896			#DIV/0!	#DIV/0!	#DIV/0!
	5.16714	186.217	254	188.64			#DIV/0!	#DIV/0!	#DIV/0!
	5.1876	186.219	255	189.384			#DIV/0!	#DIV/0!	#DIV/0!
	5.20806	186.221	256	190.128			#DIV/0!	#DIV/0!	#DIV/0!
	5.22852	186.223	257	190.872			#DIV/0!	#DIV/0!	#DIV/0!
	5.24898	186.225	258	191.616			#DIV/0!	#DIV/0!	#DIV/0!
	5.26944	186.227	259	192.36			#DIV/0!	#DIV/0!	#DIV/0!
	5.2899	186.229	260	193.104			#DIV/0!	#DIV/0!	#DIV/0!
	5.31036	186.231	261	193.848			#DIV/0!	#DIV/0!	#DIV/0!
	5.33082	186.233	262	194.592			#DIV/0!	#DIV/0!	#DIV/0!
	5.35128	186.235	263	195.336			#DIV/0!	#DIV/0!	#DIV/0!
	5.37174	186.237	264	196.08			#DIV/0!	#DIV/0!	#DIV/0!
	5.3922	186.239	265	196.824			#DIV/0!	#DIV/0!	#DIV/0!
	5.41266	186.241	266	197.568	2.9025		2.9025	#DIV/0!	#DIV/0!
	5.43312	186.243	267	198.312	2.12816		2.12816	#DIV/0!	#DIV/0!
	5.45358	186.245	268	199.056	1.87012		1.87012	#DIV/0!	#DIV/0!
	5.47404	186.247	269	199.8	1.53867		1.53867	#DIV/0!	#DIV/0!
	5.4945	186.249	270	200.544	1.81111		1.81111	2.05011	#DIV/0!
	5.51496	186.251	271	201.288	2.06197		2.06197	1.88201	#DIV/0!
	5.53542	186.254	272	202.032	2.99136		2.99136	2.05465	#DIV/0!
	5.55588	186.256	273	202.776	4.09174		4.09174	2.49897	#DIV/0!
	5.57634	186.258	274	203.52	5.53697		5.53697	3.29863	#DIV/0!
	5.5968	186.26	275	204.264	5.44356		5.44356	4.02512	3.03762
	5.61726	186.262	276	205.008	6.0275		6.0275	4.81823	3.35012
	5.63772	186.264	277	205.752	5.56229		5.56229	5.33241	3.69353
	5.65818	186.266	278	206.496	5.70655		5.70655	5.65537	4.07717
	5.67864	186.268	279	207.24	5.23942		5.23942	5.59586	4.44725
	5.6991	186.27	280	207.984	5.06286		5.06286	5.51973	4.77242
	5.71956	186.272	281	208.728	5.0299		5.0299	5.32021	5.06922
	5.74002	186.274	282	209.472	6.06892		6.06892	5.42153	5.37697
	5.76048	186.276	283	210.216	5.91961		5.91961	5.46414	5.55976
	5.78094	186.278	284	210.96	7.09565		7.09565	5.83539	5.71563
	5.8014	186.28	285	211.704	6.71812		6.71812	6.16644	5.84308
	5.82186	186.282	286	212.448	6.5523		6.5523	6.47092	5.89556
	5.84232	186.284	287	213.192	6.60934		6.60934	6.579	6.00027
	5.86278	186.286	288	213.936	7.47697		7.47697	6.89047	6.17731
	5.88324	186.288	289	214.68	6.69594		6.69594	6.81053	6.32296
	5.9037	186.29	290	215.424	6.22057		6.22057	6.71102	6.43873
	5.92416	186.292	291	216.168	5.48916		5.48916	6.49839	6.48466
	5.94462	186.294	292	216.912	5.26289		5.26289	6.2291	6.40405
	5.96508	186.297	293	217.656	5.97349		5.97349	5.92841	6.40944
	5.98554	186.299	294	218.4	5.73227		5.73227	5.73568	6.2731
	6.006	186.301	295	219.144	6.74811		6.74811	5.84118	6.2761
	6.02646	186.303	296	219.888	6.32495		6.32495	6.00834	6.25337
	6.04692	186.305	297	220.632	5.40325		5.40325	6.03641	6.13276
	6.06738	186.307	298	221.376	5.57411		5.57411	5.95654	5.94247
	6.08784	186.309	299	222.12	5.61749		5.61749	5.93358	5.83463
	6.1083	186.311	300	222.864	5.26175		5.26175	5.63631	5.73875
	6.12876	186.313	301	223.608	5.505		5.505	5.47232	5.74033
	6.14922	186.315	302	224.352	5.49552		5.49552	5.49077	5.76359
	6.16968	186.317	303	225.096	5.57064		5.57064	5.49008	5.72331
	6.19014	186.319	304	225.84	5.04364		5.04364	5.37531	5.65445
	6.2106	186.321	305	226.584	5.46766		5.46766	5.41649	5.5264
	6.23106	186.323	306	227.328	5.42714		5.42714	5.40092	5.43662
	6.25152	186.325	307	228.072	5.89649		5.89649	5.48112	5.48594
	6.27198	186.327	308	228.816	5.32289		5.32289	5.43157	5.46082
	6.29244	186.329	309	229.56	4.64666		4.64666	5.35217	5.36374
	6.3129	186.331	310	230.304	5.30846		5.30846	5.32033	5.36841
	6.33336	186.333	311	231.048	5.68429		5.68429	5.37176	5.38634
	6.35382	186.335	312	231.792	5.50292		5.50292	5.29305	5.38708
	6.37428	186.337	313	232.536	5.65849		5.65849	5.36017	5.39587
	6.39474	186.339	314	233.28	5.65423		5.65423	5.56168	5.45692
	6.4152	186.342	315	234.024	6.91939		6.91939	5.88387	5.6021
	6.43566	186.344	316	234.768	6.38028		6.38028	6.02306	5.69741
	6.45612	186.346	317	235.512	6.86783		6.86783	6.29604	5.79454
	6.47658	186.348	318	236.256	6.87095		6.87095	6.53854	5.94935
	6.49704	186.35	319	237	5.8749		5.8749	6.58267	6.07217
	6.5175	186.352	320	237.744	5.08065		5.08065	6.21492	6.04939
	6.53796	186.354	321	238.488	4.84794		4.84794	5.90845	5.96576
	6.55842	186.356	322	239.232	4.94772		4.94772	5.52443	5.91024
	6.57888	186.358	323	239.976	5.07407		5.07407	5.16506	5.8518
	6.59934	186.36	324	240.72	5.09737		5.09737	5.00955	5.79611
	6.6198	186.362	325	241.464	5.54258		5.54258	5.10194	5.65843
	6.64026	186.364	326	242.208	5.35512		5.35512	5.20337	5.55591
	6.66072	186.366	327	242.952	5.92314		5.92314	5.39846	5.46144
	6.68118	186.368	328	243.696	6.98371		6.98371	5.78039	5.47272
	6.70164	186.37	329	244.44	6.78189		6.78189	6.11729	5.56342
	6.7221	186.372	330	245.184	6.59494		6.59494	6.32776	5.71485
	6.74256	186.374	331	245.928	6.25048		6.25048	6.50683	5.8551
	6.76302	186.376	332	246.672	5.66257		5.66257	6.45472	5.92659
	6.78348	186.378	333	247.416	5.59157		5.59157	6.17629	5.97834
	6.80394	186.38	334	248.16	6.5415		6.5415	6.12821	6.12275
	6.8244	186.382	335	248.904	5.81926		5.81926	5.97308	6.15042
	6.84486	186.384	336	249.648	5.6244		5.6244	5.84786	6.17735
	6.86532	186.387	337	250.392	5.86953		5.86953	5.88925	6.17199
	6.88578	186.389	338	251.136	6.32273		6.32273	6.03548	6.10589
	6.90624	186.391	339	251.88	5.04071		5.04071	5.73533	5.93177
	6.9267	186.393	340	252.624	5.40323		5.40323	5.65212	5.8126
	6.94716	186.395	341	253.368	5.77614		5.77614	5.68247	5.76516
	6.96762	186.397	342	254.112	4.98999		4.98999	5.50656	5.69791
	6.98808	186.399	343	254.856	5.57625		5.57625	5.35726	5.69637
	7.00854	186.401	344	255.6	5.83892		5.83892	5.5169	5.62612
	7.029	186.403	345	256.344	5.4746		5.4746	5.53118	5.59165
	7.04946	186.405	346	257.088	6.18295		6.18295	5.61254	5.6475
	7.06992	186.407	347	257.832	7.06414		7.06414	6.02737	5.76696
	7.09038	186.409	348	258.576	6.51908		6.51908	6.21594	5.7866
	7.11084	186.411	349	259.32	7.81391		7.81391	6.61093	6.06392
	7.1313	186.413	350	260.064	8.41252		8.41252	7.19852	6.36485
	7.15176	186.415	351	260.808	8.90843		8.90843	7.74362	6.67808
	7.17222	186.417	352	261.552	8.13079		8.13079	7.95695	6.99216
	7.19268	186.419	353	262.296	6.70251		6.70251	7.99363	7.10478
	7.21314	186.421	354	263.04	6.12428		6.12428	7.65571	7.13332
	7.2336	186.423	355	263.784	5.62489		5.62489	7.09818	7.14835
	7.25406	186.425	356	264.528	4.88142		4.88142	6.29278	7.0182
	7.27452	186.427	357	265.272	5.43779		5.43779	5.75418	6.85556
	7.29498	186.429	358	266.016	5.41414		5.41414	5.4965	6.74507
	7.31544	186.432	359	266.76	5.89717		5.89717	5.45108	6.55339
	7.3359	186.434	360	267.504	5.11515		5.11515	5.34913	6.22366
	7.35636	186.436	361	268.248	5.42847		5.42847	5.45854	5.87566
	7.37682	186.438	362	268.992	4.81897		4.81897	5.33478	5.54448
	7.39728	186.44	363	269.736	5.65721		5.65721	5.38339	5.43995
	7.41774	186.442	364	270.48	5.0091		5.0091	5.20578	5.32843
	7.4382	186.444	365	271.224	4.37394		4.37394	5.05754	5.20334
	7.45866	186.446	366	271.968	4.80079		4.80079	4.932	5.19527
	7.47912	186.448	367	272.712	4.67324		4.67324	4.90286	5.11882
	7.49958	186.45	368	273.456	4.38009		4.38009	4.64743	5.01541
	7.52004	186.452	369	274.2	4.73991		4.73991	4.59359	4.89969
	7.5405	186.454	370	274.944	4.594		4.594	4.63761	4.84757
	7.56096	186.456	371	275.688	4.34924		4.34924	4.54729	4.73965
	7.58142	186.458	372	276.432	4.20237		4.20237	4.45312	4.67799
	7.60188	186.46	373	277.176	4.42456		4.42456	4.46202	4.55472
	7.62234	186.462	374	277.92	4.884		4.884	4.49083	4.54221
	7.6428	186.464	375	278.664	4.75585		4.75585	4.5232	4.5804
	7.66326	186.466	376	279.408	5.47343		5.47343	4.74804	4.64767
	7.68372	186.468	377	280.152	5.21023		5.21023	4.94961	4.70137
	7.70418	186.47	378	280.896	5.20007		5.20007	5.10472	4.78337
	7.72464	186.472	379	281.64	4.76547		4.76547	5.08101	4.78592
	7.7451	186.475	380	282.384	5.00442		5.00442	5.13072	4.82696
	7.76556	186.477	381	283.128	5.50246		5.50246	5.13653	4.94229
	7.78602	186.479	382	283.872	6.84752		6.84752	5.46399	5.2068
	7.80648	186.481	383	284.616	6.19452		6.19452	5.66288	5.3838
	7.82694	186.483	384	285.36	5.58981		5.58981	5.82775	5.45438
	7.8474	186.485	385	286.104	5.31669		5.31669	5.8902	5.51046
	7.86786	186.487	386	286.848	5.24839		5.24839	5.83939	5.48796
	7.88832	186.489	387	287.592	5.41687		5.41687	5.55326	5.50862
	7.90878	186.491	388	288.336	5.27251		5.27251	5.36885	5.51587
	7.92924	186.493	389	289.08	4.99249		4.99249	5.24939	5.53857
	7.9497	186.495	390	289.824	5.02965		5.02965	5.19198	5.54109
	7.97016	186.497	391	290.568	6.14805		6.14805	5.37191	5.60565
	7.99062	186.499	392	291.312	7.52995		7.52995	5.79453	5.67389
	8.01108	186.501	393	292.056	7.65371		7.65371	6.27077	5.81981
	8.03154	186.503	394	292.8	6.87394		6.87394	6.64706	5.94822
	8.052	186.505	395	293.544	7.70139		7.70139	7.18141	6.18669
	8.07246	186.507	396	294.288	6.87074		6.87074	7.32594	6.34893
	8.09292	186.509	397	295.032	6.1873		6.1873	7.05742	6.42597
	8.11338	186.511	398	295.776	5.58098		5.58098	6.64287	6.45682
	8.13384	186.513	399	296.52	5.19209		5.19209	6.3065	6.47678
	8.1543	186.515	400	297.264	3.98791		3.98791	5.56381	6.37261
	8.17476	186.517	401	298.008	3.44173		3.44173	4.878	6.10197
	8.19522	186.52	402	298.752	3.21283		3.21283	4.28311	5.67026
	8.21568	186.522	403	299.496	4.20273		4.20273	4.00746	5.32516
	8.23614	186.524	404	300.24	3.89649		3.89649	3.74834	5.02742
	8.2566	186.526	405	300.984	3.98573		3.98573	3.7479	4.65585
	8.27706	186.528	406	301.728	3.40947		3.40947	3.74145	4.30973
	8.29752	186.53	407	302.472	4.40628		4.40628	3.98014	4.13162
	8.31798	186.532	408	303.216	4.14446		4.14446	3.96848	3.98797
	8.33844	186.534	409	303.96	4.20545		4.20545	4.03028	3.88931
	8.3589	186.536	410	304.704	5.27573		5.27573	4.28828	4.01809
	8.37936	186.538	411	305.448	4.22374		4.22374	4.45113	4.09629
	8.39982	186.54	412	306.192	4.18921		4.18921	4.40772	4.19393
	8.42028	186.542	413	306.936	3.66984		3.66984	4.31279	4.14064
	8.44074	186.544	414	307.68	3.93782		3.93782	4.25927	4.14477
	8.4612	186.546	415	308.424	4.72534		4.72534	4.14919	4.21873
	8.48166	186.548	416	309.168	4.32819		4.32819	4.17008	4.31061
	8.50212	186.55	417	309.912	8.45899		8.45899	5.02404	4.71588
	8.52258	186.552	418	310.656	7.65542		7.65542	5.82115	5.06697
	8.54304	186.554	419	311.4	10.8624		10.8624	7.20607	5.73267
	8.5635	186.556	420	312.144	10.4165		10.4165	8.3443	6.24675
	8.58396	186.558	421	312.888	10.2065		10.2065	9.51996	6.84502
	8.60442	186.56	422	313.632	9.44426		9.44426	9.71702	7.37053
	8.62488	186.562	423	314.376	9.73172		9.73172	10.1323	7.97671
	8.64534	186.565	424	315.12	10.0029		10.0029	9.96037	8.58322
	8.6658	186.567	425	315.864	7.6532		7.6532	9.40771	8.876
	8.68626	186.569	426	316.608	7.83917		7.83917	8.93424	9.2271
	8.70672	186.571	427	317.352	6.66823		6.66823	8.37904	9.04803
	8.72718	186.573	428	318.096	8.47907		8.47907	8.12851	9.13039
	8.74764	186.575	429	318.84	6.39451		6.39451	7.40684	8.6836
	8.7681	186.577	430	319.584	7.15652		7.15652	7.3075	8.3576
	8.78856	186.579	431	320.328	7.21668		7.21668	7.183	8.05862
	8.80902	186.581	432	321.072	5.6605		5.6605	6.98146	7.68025
	8.82948	186.583	433	321.816	8.0434		8.0434	6.89432	7.51142
	8.84994	186.585	434	322.56	8.62542		8.62542	7.34051	7.37367
	8.8704	186.587	435	323.304	10.8394		10.8394	8.07708	7.69229
	8.89086	186.589	436	324.048	5.41891		5.41891	7.71753	7.45027
	8.91132	186.591	437	324.792	7.18149		7.18149	8.02173	7.50159
	8.93178	186.593	438	325.536	5.17763		5.17763	7.44857	7.17145
	8.95224	186.595	439	326.28	2.3247		2.3247	6.18843	6.76447
	8.9727	186.597	440	327.024	6.85631		6.85631	5.39181	6.73445
	8.99316	186.599	441	327.768	6.67645		6.67645	5.64332	6.68042
	9.01362	186.601	442	328.512	7.23434		7.23434	5.65389	6.83781
	9.03408	186.603	443	329.256	0.957391		0.957391	4.80984	6.12921
	9.05454	186.605	444	330	3.57639		3.57639	5.06018	5.6243
	9.075	186.608	445	330.744	1.70619		1.70619	4.03015	4.71098
	9.09546	186.61	446	331.488	4.6649		4.6649	3.62784	4.63558
	9.11592	186.612	447	332.232	2.87027		2.87027	2.75503	4.20446
	9.13638	186.614	448	332.976	4.68684		4.68684	3.50092	4.15538
	9.15684	186.616	449	333.72	4.47256		4.47256	3.68015	4.37016
	9.1773	186.618	450	334.464	5.2476		5.2476	4.38843	4.20929
	9.19776	186.62	451	335.208	5.95129		5.95129	4.64571	4.13678
	9.21822	186.622	452	335.952	5.69456		5.69456	5.21057	3.9828
	9.23868	186.624	453	336.696	5.43787		5.43787	5.36078	4.43085
	9.25914	186.626	454	337.44	6.03751		6.03751	5.67377	4.67696
	9.2796	186.628	455	338.184	4.79903		4.79903	5.58405	4.98624
	9.30006	186.63	456	338.928	4.61953		4.61953	5.3177	4.98171
	9.32052	186.632	457	339.672	4.7556		4.7556	5.12991	5.17024
	9.34098	186.634	458	340.416	4.68884		4.68884	4.9801	5.17044
	9.36144	186.636	459	341.16	4.62906		4.62906	4.69841	5.18609
	9.3819	186.638	460	341.904	5.15177		5.15177	4.76896	5.17651
	9.40236	186.64	461	342.648	4.54639		4.54639	4.75433	5.03602
	9.42282	186.642	462	343.392	4.64006		4.64006	4.73122	4.93057
	9.44328	186.644	463	344.136	4.84089		4.84089	4.76163	4.87087
	9.46374	186.646	464	344.88	4.60051		4.60051	4.75592	4.72717
	9.4842	186.648	465	345.624	4.52562		4.52562	4.63069	4.69983
	9.50466	186.65	466	346.368	4.69584		4.69584	4.66058	4.70746
	9.52512	186.653	467	347.112	5.14601		5.14601	4.76178	4.7465
	9.54558	186.655	468	347.856	5.84236		5.84236	4.96207	4.86185
	9.56604	186.657	469	348.6	5.90343		5.90343	5.22265	4.98929
	9.5865	186.659	470	349.344	6.83982		6.83982	5.6855	5.15809
	9.60696	186.661	471	350.088	6.44998		6.44998	6.03632	5.34845
	9.62742	186.663	472	350.832	6.22332		6.22332	6.25178	5.50678
	9.64788	186.665	473	351.576	4.68509		4.68509	6.02033	5.4912
	9.66834	186.667	474	352.32	4.776		4.776	5.79484	5.50875
	9.6888	186.669	475	353.064	4.7836		4.7836	5.3836	5.53455
	9.70926	186.671	476	353.808	4.82461		4.82461	5.05852	5.54742
	9.72972	186.673	477	354.552	5.26409		5.26409	4.86668	5.55923
	9.75018	186.675	478	355.296	4.5624		4.5624	4.84214	5.43123
	9.77064	186.677	479	356.04	4.36046		4.36046	4.75903	5.27694
	9.7911	186.679	480	356.784	4.91759		4.91759	4.78583	5.08471
	9.81156	186.681	481	357.528	4.65528		4.65528	4.75196	4.90524
	9.83202	186.683	482	358.272	4.61744		4.61744	4.62263	4.74466
	9.85248	186.685	483	359.016	4.56824		4.56824	4.6238	4.73297
	9.87294	186.687	484	359.76	4.24623		4.24623	4.60096	4.67999
	9.8934	186.689	485	360.504	4.55356		4.55356	4.52815	4.65699
	9.91386	186.691	486	361.248	4.91059		4.91059	4.57921	4.66559
	9.93432	186.693	487	361.992	5.06965		5.06965	4.66965	4.64614
	9.95478	186.695	488	362.736	5.10568		5.10568	4.77714	4.70047
	9.97524	186.698	489	363.48	4.82652		4.82652	4.8932	4.74708
	9.9957	186.7	490	364.224	5.12407		5.12407	5.0073	4.76773
	10.0162	186.702	491	364.968	5.42616		5.42616	5.11042	4.84481
	10.0366	186.704	492	365.712	4.45754		4.45754	4.98799	4.82882
	10.0571	186.706	493	366.456	4.83477		4.83477	4.93381	4.85548
	10.0775	186.708	494	367.2	4.653		4.653	4.89911	4.89615
	10.098	186.71	495	367.944	4.42091		4.42091	4.75847	4.88289
	10.1185	186.712	496	368.688	4.31587		4.31587	4.53642	4.82342
	10.1389	186.714	497	369.432	4.55397		4.55397	4.5557	4.77185
	10.1594	186.716	498	370.176	4.26451		4.26451	4.44165	4.68773
	10.1798	186.718	499	370.92	5.08478		5.08478	4.52801	4.71356
	10.2003	186.72	500	371.664	4.63441		4.63441	4.57071	4.66459
	10.2208	186.722	501	372.408	4.56757		4.56757	4.62105	4.57873
	10.2412	186.724	502	373.152	4.76303		4.76303	4.66286	4.60928
	10.2617	186.726	503	373.896	4.43414		4.43414	4.69679	4.56922
	10.2821	186.728	504	374.64	4.99423		4.99423	4.67868	4.60334
	10.3026	186.73	505	375.384	5.26091		5.26091	4.80398	4.68734
	10.3231	186.732	506	376.128	4.94626		4.94626	4.87971	4.75038
	10.3435	186.734	507	376.872	5.8556		5.8556	5.09823	4.88054
	10.364	186.736	508	377.616	5.54967		5.54967	5.32133	5.00906
	10.3844	186.738	509	378.36	6.0178		6.0178	5.52605	5.10236
	10.4049	186.74	510	379.104	5.46044		5.46044	5.56595	5.18496
	10.4254	186.743	511	379.848	6.1879		6.1879	5.81428	5.347
	10.4458	186.745	512	380.592	5.29608		5.29608	5.70238	5.4003
	10.4663	186.747	513	381.336	4.92855		4.92855	5.57815	5.44974
	10.4867	186.749	514	382.08	3.86824		3.86824	5.14824	5.33714
	10.5072	186.751	515	382.824	4.00542		4.00542	4.85724	5.21159
	10.5277	186.753	516	383.568	4.20143		4.20143	4.45994	5.13711
	10.5481	186.755	517	384.312	4.82699		4.82699	4.36613	5.03425
	10.5686	186.757	518	385.056	4.56118		4.56118	4.29265	4.9354
	10.589	186.759	519	385.8	5.20035		5.20035	4.55908	4.85366
	10.6095	186.761	520	386.544	4.65286		4.65286	4.68856	4.7729
	10.63	186.763	521	387.288	5.25511		5.25511	4.8993	4.67962
	10.6504	186.765	522	388.032	4.90819		4.90819	4.91554	4.64083
	10.6709	186.767	523	388.776	5.13188		5.13188	5.02968	4.66117
	10.6913	186.769	524	389.52	5.09835		5.09835	5.00928	4.78418
	10.7118	186.771	525	390.264	4.64666		4.64666	5.00804	4.8483
	10.7323	186.773	526	391.008	4.69024		4.69024	4.89506	4.89718
	10.7527	186.775	527	391.752	5.02177		5.02177	4.91778	4.91666
	10.7732	186.777	528	392.496	4.75933		4.75933	4.84327	4.93647
	10.7936	186.779	529	393.24	5.22029		5.22029	4.86766	4.93847
	10.8141	186.781	530	393.984	4.57473		4.57473	4.85327	4.93065
	10.8346	186.783	531	394.728	4.80715		4.80715	4.87665	4.88586
	10.855	186.786	532	395.472	4.84299		4.84299	4.8409	4.87934
	10.8755	186.788	533	396.216	4.7595		4.7595	4.84093	4.8421
	10.8959	186.79	534	396.96	4.84429		4.84429	4.76573	4.81669
	10.9164	186.792	535	397.704	4.65253		4.65253	4.78129	4.81728
	10.9369	186.794	536	398.448	4.33339		4.33339	4.68654	4.7816
	10.9573	186.796	537	399.192	4.84505		4.84505	4.68695	4.76392
	10.9778	186.798	538	399.936	5.10325		5.10325	4.7557	4.79832
	10.9982	186.8	539	400.68	5.10681		5.10681	4.80821	4.78697
	11.0187	186.802	540	401.424	4.80401		4.80401	4.8385	4.8099
	11.0392	186.804	541	402.168	5.09793		5.09793	4.99141	4.83898
	11.0596	186.806	542	402.912	5.07725		5.07725	5.03785	4.8624
	11.0801	186.808	543	403.656	4.72377		4.72377	4.96196	4.85883
	11.1005	186.81	544	404.4	4.6123		4.6123	4.86305	4.83563
	11.121	186.812	545	405.144	4.48634		4.48634	4.79952	4.81901
	11.1415	186.814	546	405.888	4.38338		4.38338	4.65661	4.82401
	11.1619	186.816	547	406.632	4.4917		4.4917	4.5395	4.78868
	11.1824	186.818	548	407.376	4.51312		4.51312	4.49737	4.72966
	11.2028	186.82	549	408.12	4.49418		4.49418	4.47374	4.6684
	11.2233	186.822	550	408.864	5.08725		5.08725	4.59393	4.69672
	11.2438	186.824	551	409.608	5.38471		5.38471	4.79419	4.7254
	11.2642	186.826	552	410.352	5.38696		5.38696	4.97324	4.75637
	11.2847	186.828	553	411.096	5.90224		5.90224	5.25107	4.87422
	11.3051	186.831	554	411.84	6.22054		6.22054	5.59634	5.03504
	11.3256	186.833	555	412.584	6.17833		6.17833	5.81455	5.20424
	11.3461	186.835	556	413.328	5.93606		5.93606	5.92482	5.35951
	11.3665	186.837	557	414.072	5.15206		5.15206	5.87785	5.42554
	11.387	186.839	558	414.816	4.80102		4.80102	5.6576	5.45433
	11.4074	186.841	559	415.56	4.73443		4.73443	5.36038	5.47836
	11.4279	186.843	560	416.304	4.63248		4.63248	5.05121	5.43288
	11.4484	186.845	561	417.048	4.74305		4.74305	4.81261	5.36872
	11.4688	186.847	562	417.792	4.76673		4.76673	4.73554	5.30669
	11.4893	186.849	563	418.536	4.60011		4.60011	4.69536	5.17648
	11.5097	186.851	564	419.28	4.70594		4.70594	4.68966	5.02502
	11.5302	186.853	565	420.024	4.90656		4.90656	4.74448	4.89784
	11.5507	186.855	566	420.768	5.03162		5.03162	4.80219	4.8074
	11.5711	186.857	567	421.512	5.088		5.088	4.86645	4.80099
	11.5916	186.859	568	422.256	4.59208		4.59208	4.86484	4.7801
	11.612	186.861	569	423	3.91351		3.91351	4.70636	4.69801
	11.6325	186.863	570	423.744	4.55006		4.55006	4.63505	4.68977
	11.653	186.865	571	424.488	4.4183		4.4183	4.51239	4.65729
	11.6734	186.867	572	425.232	4.7729		4.7729	4.44937	4.65791
	11.6939	186.869	573	425.976	5.07909		5.07909	4.54677	4.70581
	11.7143	186.871	574	426.72	4.80561		4.80561	4.72519	4.71577
	11.7348	186.873	575	427.464	5.46106		5.46106	4.90739	4.77122
	11.7553	186.876	576	428.208	5.00527		5.00527	5.02479	4.76859
	11.7757	186.878	577	428.952	4.96154		4.96154	5.06252	4.75594
	11.7962	186.88	578	429.696	4.49648		4.49648	4.94599	4.74638
	11.8166	186.882	579	430.44	4.52754		4.52754	4.89038	4.80779
	11.8371	186.884	580	431.184	4.62723		4.62723	4.72361	4.8155
	11.8576	186.886	581	431.928	4.55992		4.55992	4.63454	4.82966
	11.878	186.888	582	432.672	4.59049		4.59049	4.56033	4.81142
	11.8985	186.89	583	433.416	5.53455		5.53455	4.76794	4.85697
	11.9189	186.892	584	434.16	5.39476		5.39476	4.94139	4.91588
	11.9394	186.894	585	434.904	4.48086		4.48086	4.91212	4.81786
	11.9599	186.896	586	435.648	4.22535		4.22535	4.8452	4.73987
	11.9803	186.898	587	436.392	4.70293		4.70293	4.86769	4.71401
	12.0008	186.9	588	437.136	5.71967		5.71967	4.90472	4.83633
	12.0212	186.902	589	437.88	8.39268		8.39268	5.5043	5.22284
	12.0417	186.904	590	438.624	11.6513		11.6513	6.93838	5.92525
	12.0622	186.906	591	439.368	13.0599		13.0599	8.70529	6.77524
	12.0826	186.908	592	440.112	15.8306		15.8306	10.9308	7.89926
	12.1031	186.91	593	440.856	11.6709		11.6709	12.1211	8.51289
	12.1235	186.912	594	441.6	8.54793		8.54793	12.1521	8.82821
	12.144	186.914	595	442.344	5.99936		5.99936	11.0217	8.98006
	12.1645	186.916	596	443.088	4.57226		4.57226	9.32421	9.01475
	12.1849	186.918	597	443.832	4.32672		4.32672	7.02343	8.97713
	12.2054	186.921	598	444.576	4.40043		4.40043	5.56934	8.8452
	12.2258	186.923	599	445.32	5.07647		5.07647	4.87505	8.51358
	12.2463	186.925	600	446.064	4.79819		4.79819	4.63481	7.82827
	12.2668	186.927	601	446.808	4.72084		4.72084	4.66453	6.99437
	12.2872	186.929	602	447.552	4.6753		4.6753	4.73425	5.87884
	12.3077	186.931	603	448.296	5.04282		5.04282	4.86272	5.21603
	12.3281	186.933	604	449.04	4.63787		4.63787	4.77501	4.82503
	12.3486	186.935	605	449.784	4.81952		4.81952	4.77927	4.70704
	12.3691	186.937	606	450.528	4.92244		4.92244	4.81959	4.74206
	12.3895	186.939	607	451.272	5.09658		5.09658	4.90385	4.81905
	12.41	186.941	608	452.016	5.82611		5.82611	5.0605	4.96161
	12.4304	186.943	609	452.76	4.60435		4.60435	5.0538	4.9144
	12.4509	186.945	610	453.504	4.48841		4.48841	4.98758	4.88343
	12.4714	186.947	611	454.248	4.6493		4.6493	4.93295	4.87627
	12.4918	186.949	612	454.992	4.66221		4.66221	4.84608	4.87496
	12.5123	186.951	613	455.736	4.22052		4.22052	4.52496	4.79273
	12.5327	186.953	614	456.48	4.56435		4.56435	4.51696	4.78538
	12.5532	186.955	615	457.224	4.11594		4.11594	4.44247	4.71502
	12.5737	186.957	616	457.968	3.84309		3.84309	4.28122	4.60709
	12.5941	186.959	617	458.712	4.18136		4.18136	4.18505	4.51557
	12.6146	186.961	618	459.456	4.27354		4.27354	4.19566	4.36031
	12.635	186.964	619	460.2	4.02897		4.02897	4.08858	4.30277
	12.6555	186.966	620	460.944	4.04416		4.04416	4.07423	4.25835
	12.676	186.968	621	461.688	4.37366		4.37366	4.18034	4.23078
	12.6964	186.97	622	462.432	4.12133		4.12133	4.16833	4.17669
	12.7169	186.972	623	463.176	4.00479		4.00479	4.11458	4.15512
	12.7373	186.974	624	463.92	4.8238		4.8238	4.27355	4.18106
	12.7578	186.976	625	464.664	4.78696		4.78696	4.42211	4.24817
	12.7783	186.978	626	465.408	5.02256		5.02256	4.55189	4.36611
	12.7987	186.98	627	466.152	5.44327		5.44327	4.81628	4.4923
	12.8192	186.982	628	466.896	3.98419		3.98419	4.81216	4.46337
	12.8396	186.984	629	467.64	4.50116		4.50116	4.74763	4.51059
	12.8601	186.986	630	468.384	4.26743		4.26743	4.64372	4.53292
	12.8806	186.988	631	469.128	4.50877		4.50877	4.54096	4.54643
	12.901	186.99	632	469.872	4.55886		4.55886	4.36408	4.59018
	12.9215	186.992	633	470.616	4.94485		4.94485	4.55622	4.68419
	12.9419	186.994	634	471.36	5.54638		5.54638	4.76526	4.75644
	12.9624	186.996	635	472.104	5.57109		5.57109	5.02599	4.83486
	12.9829	186.998	636	472.848	4.93679		4.93679	5.1116	4.82628
	13.0033	187	637	473.592	5.01231		5.01231	5.20229	4.78318
	13.0238	187.002	638	474.336	5.16252		5.16252	5.24582	4.90102
	13.0442	187.004	639	475.08	4.52183		4.52183	5.04091	4.90308
	13.0647	187.006	640	475.824	4.73305		4.73305	4.8733	4.94965
	13.0852	187.009	641	476.568	5.13589		5.13589	4.91312	5.01236
	13.1056	187.011	642	477.312	4.65878		4.65878	4.84241	5.02235
	13.1261	187.013	643	478.056	4.63334		4.63334	4.73658	4.9912
	13.1465	187.015	644	478.8	4.49093		4.49093	4.7304	4.88565
	13.167	187.017	645	479.544	3.4492		3.4492	4.47363	4.67346
	13.1875	187.019	646	480.288	3.77756		3.77756	4.20196	4.55754
	13.2079	187.021	647	481.032	3.96749		3.96749	4.0637	4.45306
	13.2284	187.023	648	481.776	3.62126		3.62126	3.86129	4.29893
	13.2488	187.025	649	482.52	3.63107		3.63107	3.68931	4.20986
	13.2693	187.027	650	483.264	3.99692		3.99692	3.79886	4.13624
	13.2898	187.029	651	484.008	3.7664		3.7664	3.79663	3.9993
	13.3102	187.031	652	484.752	4.21277		4.21277	3.84568	3.95469
	13.3307	187.033	653	485.496	4.96877		4.96877	4.11519	3.98824
	13.3511	187.035	654	486.24	7.01167		7.01167	4.79131	4.24031
	13.3716	187.037	655	486.984	8.3683		8.3683	5.66558	4.73222
	13.3921	187.039	656	487.728	9.59079		9.59079	6.83046	5.31354
	13.4125	187.041	657	488.472	8.95075		8.95075	7.77806	5.81187
	13.433	187.043	658	489.216	6.47151		6.47151	8.0786	6.09689
	13.4534	187.045	659	489.96	5.56314		5.56314	7.7889	6.2901
	13.4739	187.047	660	490.704	4.14009		4.14009	6.94325	6.30442
	13.4944	187.049	661	491.448	3.56891		3.56891	5.73888	6.28467
	13.5148	187.051	662	492.192	3.30839		3.30839	4.61041	6.19423
	13.5353	187.054	663	492.936	3.53722		3.53722	4.02355	6.05108
	13.5557	187.056	664	493.68	4.09592		4.09592	3.73011	5.7595
	13.5762	187.058	665	494.424	4.84923		4.84923	3.87193	5.40759
	13.5967	187.06	666	495.168	4.12096		4.12096	3.98234	4.86061
	13.6171	187.062	667	495.912	4.05943		4.05943	4.13255	4.37148
	13.6376	187.064	668	496.656	4.16914		4.16914	4.25894	4.14124
	13.658	187.066	669	497.4	4.26066		4.26066	4.29189	4.011
	13.6785	187.068	670	498.144	4.05915		4.05915	4.13387	4.0029
	13.699	187.07	671	498.888	4.5445		4.5445	4.21858	4.10046
	13.7194	187.072	672	499.632	4.54085		4.54085	4.31486	4.22371
	13.7399	187.074	673	500.376	4.84657		4.84657	4.45035	4.35464
	13.7603	187.076	674	501.12	4.13396		4.13396	4.42501	4.35845
	13.7808	187.078	675	501.864	3.63652		3.63652	4.34048	4.23718
	13.8013	187.08	676	502.608	3.76525		3.76525	4.18463	4.2016
	13.8217	187.082	677	503.352	3.4654		3.4654	3.96954	4.1422
	13.8422	187.084	678	504.096	3.88734		3.88734	3.7777	4.11402
	13.8626	187.086	679	504.84	4.17615		4.17615	3.78613	4.10557
	13.8831	187.088	680	505.584	5.43656		5.43656	4.14614	4.24331
	13.9036	187.09	681	506.328	6.94169		6.94169	4.78143	4.48303
	13.924	187.092	682	507.072	7.79951		7.79951	5.64825	4.8089
	13.9445	187.094	683	507.816	7.06527		7.06527	6.28384	5.03077
	13.9649	187.096	684	508.56	5.99884		5.99884	6.64838	5.21725
	13.9854	187.099	685	509.304	4.90536		4.90536	6.54213	5.34414
	14.0059	187.101	686	510.048	5.3019		5.3019	6.21418	5.4978
	14.0263	187.103	687	510.792	5.23419		5.23419	5.70111	5.67468
	14.0468	187.105	688	511.536	6.49568		6.49568	5.5872	5.93552
	14.0672	187.107	689	512.28	3.81843		3.81843	5.15111	5.89974
	14.0877	187.109	690	513.024	3.70511		3.70511	4.91106	5.7266
	14.1082	187.111	691	513.768	3.48225		3.48225	4.54713	5.38066
	14.1286	187.113	692	514.512	3.80498		3.80498	4.26129	4.9812
	14.1491	187.115	693	515.256	4.54827		4.54827	3.87181	4.7295
	14.1695	187.117	694	516	5.01298		5.01298	4.11072	4.63092
	14.19	187.119	695	516.744	5.78492		5.78492	4.52668	4.71887
	14.2105	187.121	696	517.488	6.04265		6.04265	5.03876	4.79295
	14.2309	187.123	697	518.232	5.51803		5.51803	5.38137	4.82133
	14.2514	187.125	698	518.976	5.61688		5.61688	5.59509	4.73345
	14.2718	187.127	699	519.72	4.74111		4.74111	5.54072	4.82572
	14.2923	187.129	700	520.464	4.16429		4.16429	5.21659	4.87164
	14.3128	187.131	701	521.208	3.50824		3.50824	4.70971	4.87423
	14.3332	187.133	702	521.952	3.73888		3.73888	4.35388	4.86762
	14.3537	187.135	703	522.696	3.47116		3.47116	3.92473	4.75991
	14.3741	187.137	704	523.44	4.7623		4.7623	3.92897	4.73484
	14.3946	187.139	705	524.184	4.23007		4.23007	3.94213	4.57936
	14.4151	187.142	706	524.928	4.16427		4.16427	4.07334	4.39152
	14.4355	187.144	707	525.672	4.21727		4.21727	4.16902	4.26145
	14.456	187.146	708	526.416	3.87349		3.87349	4.24948	4.08711
	14.4764	187.148	709	527.16	4.17604		4.17604	4.13223	4.0306
	14.4969	187.15	710	527.904	3.93832		3.93832	4.07388	4.008
	14.5174	187.152	711	528.648	4.36892		4.36892	4.11481	4.09407
	14.5378	187.154	712	529.392	4.30839		4.30839	4.13303	4.15102
	14.5583	187.156	713	530.136	3.88542		3.88542	4.13542	4.19245
	14.5787	187.158	714	530.88	4.87287		4.87287	4.27479	4.20351
	14.5992	187.16	715	531.624	3.85133		3.85133	4.25739	4.16563
	14.6197	187.162	716	532.368	3.34146		3.34146	4.05189	4.08335
	14.6401	187.164	717	533.112	4.268		4.268	4.04381	4.08842
	14.6606	187.166	718	533.856	4.651		4.651	4.19693	4.16618
	14.681	187.168	719	534.6	6.20081		6.20081	4.46252	4.36865
	14.7015	187.17	720	535.344	8.0428		8.0428	5.30082	4.7791
	14.722	187.172	721	536.088	7.57359		7.57359	6.14724	5.09957
	14.7424	187.174	722	536.832	7.16717		7.16717	6.72708	5.38545
	14.7629	187.176	723	537.576	5.3448		5.3448	6.86584	5.53138
	14.7833	187.178	724	538.32	5.072		5.072	6.64008	5.5513
	14.8038	187.18	725	539.064	4.24931		4.24931	5.88138	5.5911
	14.8243	187.182	726	539.808	3.99559		3.99559	5.16577	5.65651
	14.8447	187.184	727	540.552	4.116		4.116	4.55554	5.64131
	14.8652	187.187	728	541.296	3.49751		3.49751	4.18608	5.52596
	14.8856	187.189	729	542.04	4.0803		4.0803	3.98774	5.31391
	14.9061	187.191	730	542.784	4.17971		4.17971	3.97382	4.9276
	14.9266	187.193	731	543.528	4.13126		4.13126	4.00096	4.58337
	14.947	187.195	732	544.272	3.71993		3.71993	3.92174	4.23864
	14.9675	187.197	733	545.016	3.4457		3.4457	3.91138	4.04873
	14.9879	187.199	734	545.76	3.67474		3.67474	3.83027	3.909
	15.0084	187.201	735	546.504	3.35599		3.35599	3.66552	3.81967
	15.0289	187.203	736	547.248	3.63328		3.63328	3.56593	3.78344
	15.0493	187.205	737	547.992	3.35504		3.35504	3.49295	3.70735
	15.0698	187.207	738	548.736	3.62244		3.62244	3.5283	3.71984
	15.0902	187.209	739	549.48	3.70561		3.70561	3.53447	3.68237
	15.1107	187.211	740	550.224	3.58652		3.58652	3.58058	3.62305
	15.1312	187.213	741	550.968	4.66059		4.66059	3.78604	3.67598
	15.1516	187.215	742	551.712	5.18273		5.18273	4.15158	3.82226
	15.1721	187.217	743	552.456	6.5597		6.5597	4.73903	4.13366
	15.1925	187.219	744	553.2	7.61258		7.61258	5.52042	4.52745
	15.213	187.221	745	553.944	8.83254		8.83254	6.56963	5.0751
	15.2335	187.223	746	554.688	7.72241		7.72241	7.18199	5.48402
	15.2539	187.225	747	555.432	6.70197		6.70197	7.48584	5.81871
	15.2744	187.227	748	556.176	5.69503		5.69503	7.31291	6.02597
	15.2948	187.229	749	556.92	4.28377		4.28377	6.64715	6.08378
	15.3153	187.232	750	557.664	4.30038		4.30038	5.74071	6.15517
	15.3358	187.234	751	558.408	4.04777		4.04777	5.00578	6.09389
	15.3562	187.236	752	559.152	3.28474		3.28474	4.32234	5.90409
	15.3767	187.238	753	559.896	3.21523		3.21523	3.82638	5.56964
	15.3971	187.24	754	560.64	2.43243		2.43243	3.45611	5.05163
	15.4176	187.242	755	561.384	1.47245		1.47245	2.89052	4.31562
	15.4381	187.244	756	562.128	0.384092		0.384092	2.15779	3.58179
	15.4585	187.246	757	562.872	0.338408		0.338408	1.56852	2.94543
	15.479	187.248	758	563.616	0.637624		0.637624	1.053	2.43969
	15.4994	187.25	759	564.36	1.7729		1.7729	0.921095	2.1886
	15.5199	187.252	760	565.104	2.48373		2.48373	1.12335	2.00694
	15.5404	187.254	761	565.848	3.29465		3.29465	1.70546	1.93163
	15.5608	187.256	762	566.592	4.57236		4.57236	2.55225	2.06039
	15.5813	187.258	763	567.336	4.71754		4.71754	3.36824	2.21062
	15.6017	187.26	764	568.08	5.67904		5.67904	4.14946	2.53528
	15.6222	187.262	765	568.824	5.24876		5.24876	4.70247	2.91291
	15.6427	187.264	766	569.568	4.90119		4.90119	5.02378	3.36462
	15.6631	187.266	767	570.312	5.01317		5.01317	5.11194	3.8321
	15.6836	187.268	768	571.056	5.22822		5.22822	5.21408	4.29116
	15.704	187.27	769	571.8	5.68635		5.68635	5.21554	4.6825
	15.7245	187.272	770	572.544	5.86735		5.86735	5.33926	5.02086
	15.745	187.274	771	573.288	4.74519		4.74519	5.30806	5.16592
	15.7654	187.277	772	574.032	4.60099		4.60099	5.22562	5.16878
	15.7859	187.279	773	574.776	4.36723		4.36723	5.05342	5.13375
	15.8063	187.281	774	575.52	3.77444		3.77444	4.67104	4.94329
	15.8268	187.283	775	576.264	3.92366		3.92366	4.2823	4.81078
	15.8473	187.285	776	577.008	4.29633		4.29633	4.19253	4.75029
	15.8677	187.287	777	577.752	3.70875		3.70875	4.01408	4.61985
	15.8882	187.289	778	578.496	2.84269		2.84269	3.70917	4.3813
	15.9086	187.291	779	579.24	2.20179		2.20179	3.39464	4.03284
	15.9291	187.293	780	579.984	2.10637		2.10637	3.03118	3.65674
	15.9496	187.295	781	580.728	2.11376		2.11376	2.59467	3.3936
	15.97	187.297	782	581.472	2.09946		2.09946	2.27281	3.14345
	15.9905	187.299	783	582.216	1.5404		1.5404	2.01236	2.86076
	16.0109	187.301	784	582.96	1.6692		1.6692	1.90584	2.65024
	16.0314	187.303	785	583.704	1.23173		1.23173	1.73091	2.38105
	16.0519	187.305	786	584.448	1.5958		1.5958	1.62732	2.111
	16.0723	187.307	787	585.192	0.900455		0.900455	1.38752	1.83017
	16.0928	187.309	788	585.936	1.22034		1.22034	1.32351	1.66793
	16.1132	187.311	789	586.68	1.9092		1.9092	1.37151	1.63867
	16.1337	187.313	790	587.424	1.69169		1.69169	1.4635	1.5972
	16.1542	187.315	791	588.168	2.5612		2.5612	1.65657	1.64195
	16.1746	187.317	792	588.912	2.11898		2.11898	1.90028	1.6439
	16.1951	187.32	793	589.656	3.42465		3.42465	2.34114	1.83232
	16.2155	187.322	794	590.4	4.48737		4.48737	2.85678	2.11414
	16.236	187.324	795	591.144	2.55587		2.55587	3.02961	2.24656
	16.2565	187.326	796	591.888	4.2695		4.2695	3.37127	2.51392
	16.2769	187.328	797	592.632	4.75927		4.75927	3.89933	2.89981
	16.2974	187.33	798	593.376	3.83976		3.83976	3.98235	3.16175
	16.3178	187.332	799	594.12	3.55864		3.55864	3.79661	3.32669
	16.3383	187.334	800	594.864	3.5282		3.5282	3.99107	3.51034
	16.3588	187.336	801	595.608	3.4927		3.4927	3.83572	3.6035
	16.3792	187.338	802	596.352	3.35878		3.35878	3.55562	3.72748
	16.3997	187.34	803	597.096	2.98959		2.98959	3.38558	3.68397
	16.4201	187.342	804	597.84	2.9493		2.9493	3.26371	3.53016
	16.4406	187.344	805	598.584	4.58891		4.58891	3.47586	3.73347
	16.4611	187.346	806	599.328	3.86584		3.86584	3.55048	3.6931
	16.4815	187.348	807	600.072	3.37001		3.37001	3.55273	3.55417
	16.502	187.35	808	600.816	3.04844		3.04844	3.5645	3.47504
	16.5224	187.352	809	601.56	2.87747		2.87747	3.55013	3.40692
	16.5429	187.354	810	602.304	3.0264		3.0264	3.23763	3.35674
	16.5634	187.356	811	603.048	3.38889		3.38889	3.14224	3.34636
	16.5838	187.358	812	603.792	3.1403		3.1403	3.0963	3.32451
	16.6043	187.36	813	604.536	3.0285		3.0285	3.09231	3.32841
	16.6247	187.362	814	605.28	2.77771		2.77771	3.07236	3.31125
	16.6452	187.365	815	606.024	3.81248		3.81248	3.22958	3.2336
	16.6657	187.367	816	606.768	4.14506		4.14506	3.38081	3.26153
	16.6861	187.369	817	607.512	4.28588		4.28588	3.60993	3.35311
	16.7066	187.371	818	608.256	4.67546		4.67546	3.93932	3.51582
	16.727	187.373	819	609	5.14985		5.14985	4.41375	3.74305
	16.7475	187.375	820	609.744	3.75838		3.75838	4.40293	3.81625
	16.768	187.377	821	610.488	4.64422		4.64422	4.50276	3.94178
	16.7884	187.379	822	611.232	3.89499		3.89499	4.42458	4.01725
	16.8089	187.381	823	611.976	4.24656		4.24656	4.3388	4.13906
	16.8293	187.383	824	612.72	4.21275		4.21275	4.15138	4.28256
	16.8498	187.385	825	613.464	4.73744		4.73744	4.34719	4.37506
	16.8703	187.387	826	614.208	4.49167		4.49167	4.31668	4.40972
	16.8907	187.389	827	614.952	4.92148		4.92148	4.52198	4.47328
	16.9112	187.391	828	615.696	4.73615		4.73615	4.6199	4.47935
	16.9316	187.393	829	616.44	5.17098		5.17098	4.81154	4.48146
	16.9521	187.395	830	617.184	5.54136		5.54136	4.97233	4.65976
	16.9726	187.397	831	617.928	6.33654		6.33654	5.3413	4.82899
	16.993	187.399	832	618.672	5.70094		5.70094	5.49719	5.00959
	17.0135	187.401	833	619.416	5.74679		5.74679	5.69932	5.15961
	17.0339	187.403	834	620.16	5.7669		5.7669	5.81851	5.31502
	17.0544	187.405	835	620.904	6.28348		6.28348	5.96693	5.46963
	17.0749	187.407	836	621.648	5.92137		5.92137	5.8839	5.6126
	17.0953	187.41	837	622.392	6.43896		6.43896	6.0315	5.76435
	17.1158	187.412	838	623.136	5.89485		5.89485	6.06111	5.88022
	17.1362	187.414	839	623.88	5.75382		5.75382	6.0585	5.9385
	17.1567	187.416	840	624.624	5.65469		5.65469	5.93274	5.94983
	17.1772	187.418	841	625.368	4.90181		4.90181	5.72883	5.80636
	17.1976	187.42	842	626.112	5.45467		5.45467	5.53197	5.78173
	17.2181	187.422	843	626.856	5.54213		5.54213	5.46142	5.76127
	17.2385	187.424	844	627.6	4.57222		4.57222	5.2251	5.6418
	17.259	187.426	845	628.344	4.94174		4.94174	5.08251	5.50763
	17.2795	187.428	846	629.088	4.96614		4.96614	5.09538	5.4121
	17.2999	187.43	847	629.832	4.88008		4.88008	4.98046	5.25621
	17.3204	187.432	848	630.576	4.90957		4.90957	4.85395	5.15769
	17.3408	187.434	849	631.32	3.99934		3.99934	4.73938	4.98224
	17.3613	187.436	850	632.064	4.09751		4.09751	4.57053	4.82652
	17.3818	187.438	851	632.808	3.33969		3.33969	4.24524	4.67031
	17.4022	187.44	852	633.552	4.02017		4.02017	4.07326	4.52686
	17.4227	187.442	853	634.296	3.97102		3.97102	3.88555	4.36975
	17.4431	187.444	854	635.04	4.00241		4.00241	3.88616	4.31277
	17.4636	187.446	855	635.784	3.68339		3.68339	3.80334	4.18693
	17.4841	187.448	856	636.528	3.67614		3.67614	3.87062	4.05793
	17.5045	187.45	857	637.272	4.10695		4.10695	3.88798	3.98062
	17.525	187.452	858	638.016	3.87038		3.87038	3.86785	3.8767
	17.5454	187.455	859	638.76	4.53581		4.53581	3.97453	3.93035
	17.5659	187.457	860	639.504	4.48773		4.48773	4.1354	3.96937
	17.5864	187.459	861	640.248	4.71922		4.71922	4.34402	4.10732
	17.6068	187.461	862	640.992	4.47612		4.47612	4.41785	4.15292
	17.6273	187.463	863	641.736	5.21227		5.21227	4.68623	4.27704
	17.6477	187.465	864	642.48	5.7696		5.7696	4.93299	4.45376
	17.6682	187.467	865	643.224	6.20798		6.20798	5.27704	4.70622
	17.6887	187.469	866	643.968	5.67226		5.67226	5.46765	4.90583
	17.7091	187.471	867	644.712	5.54418		5.54418	5.68126	5.04956
	17.7296	187.473	868	645.456	6.87894		6.87894	6.01459	5.35041
	17.75	187.475	869	646.2	7.71873		7.71873	6.40442	5.6687
	17.7705	187.477	870	646.944	10.2705		10.2705	7.21693	6.24698
	17.791	187.479	871	647.688	9.40028		9.40028	7.96253	6.71509
	17.8114	187.481	872	648.432	9.72943		9.72943	8.79958	7.24042
	17.8319	187.483	873	649.176	8.84219		8.84219	9.19223	7.60341
	17.8523	187.485	874	649.92	8.79035		8.79035	9.40656	7.90549
	17.8728	187.487	875	650.664	7.0597		7.0597	8.76439	7.99066
	17.8933	187.489	876	651.408	4.62474		4.62474	7.80928	7.88591
	17.9137	187.491	877	652.152	2.71393		2.71393	6.40618	7.60288
	17.9342	187.493	878	652.896	5.24627		5.24627	5.687	7.43962
	17.9546	187.495	879	653.64	2.97256		2.97256	4.52344	6.965
	17.9751	187.498	880	654.384	2.84156		2.84156	3.67981	6.2221
	17.9956	187.5	881	655.128	2.93052		2.93052	3.34097	5.57513
	18.016	187.502	882	655.872	3.18953		3.18953	3.43609	4.92114
	18.0365	187.504	883	656.616	3.7589		3.7589	3.13862	4.41281
	18.0569	187.506	884	657.36	3.7658		3.7658	3.29726	3.91035
	18.0774	187.508	885	658.104	3.6357		3.6357	3.45609	3.56795
	18.0979	187.51	886	658.848	3.86906		3.86906	3.6438	3.49239
	18.1183	187.512	887	659.592	3.07934		3.07934	3.62176	3.52893
	18.1388	187.514	888	660.336	3.36372		3.36372	3.54273	3.34067
	18.1592	187.516	889	661.08	3.47904		3.47904	3.48537	3.39132
	18.1797	187.518	890	661.824	3.67614		3.67614	3.49346	3.47478
	18.2002	187.52	891	662.568	3.34038		3.34038	3.38773	3.51576
	18.2206	187.522	892	663.312	2.75206		2.75206	3.32227	3.47202
	18.2411	187.524	893	664.056	2.24962		2.24962	3.09945	3.32109
	18.2615	187.526	894	664.8	2.81865		2.81865	2.96737	3.22637
	18.282	187.528	895	665.544	2.8169		2.8169	2.79552	3.14449
	18.3025	187.53	896	666.288	3.41407		3.41407	2.81026	3.09899
	18.3229	187.532	897	667.032	2.63928		2.63928	2.7877	3.05499
	18.3434	187.534	898	667.776	3.28857		3.28857	2.99549	3.04747
	18.3638	187.536	899	668.52	2.67849		2.67849	2.96746	2.96742
	18.3843	187.538	900	669.264	2.46864		2.46864	2.89781	2.84667
	18.4048	187.54	901	670.008	3.17342		3.17342	2.84968	2.82997
	18.4252	187.543	902	670.752	2.29629		2.29629	2.78108	2.78439
	18.4457	187.545	903	671.496	2.65579		2.65579	2.65453	2.82501
	18.4661	187.547	904	672.24	3.19564		3.19564	2.75796	2.86271
	18.4866	187.549	905	672.984	3.69583		3.69583	3.00339	2.9506
	18.5071	187.551	906	673.728	3.33562		3.33562	3.03583	2.94276
	18.5275	187.553	907	674.472	3.42427		3.42427	3.26143	3.02126
	18.548	187.555	908	675.216	3.59188		3.59188	3.44865	3.05159
	18.5684	187.557	909	675.96	3.1081		3.1081	3.43114	3.09455
	18.5889	187.559	910	676.704	3.41286		3.41286	3.37455	3.18897
	18.6094	187.561	911	677.448	3.24843		3.24843	3.35711	3.19647
	18.6298	187.563	912	678.192	3.25552		3.25552	3.32336	3.2924
	18.6503	187.565	913	678.936	3.52055		3.52055	3.30909	3.37887
	18.6707	187.567	914	679.68	3.18859		3.18859	3.32519	3.37817
	18.6912	187.569	915	680.424	2.78685		2.78685	3.19999	3.28727
	18.7117	187.571	916	681.168	2.77637		2.77637	3.10558	3.23134
	18.7321	187.573	917	681.912	2.61227		2.61227	2.97693	3.15014
	18.7526	187.575	918	682.656	2.82889		2.82889	2.83859	3.07384
	18.773	187.577	919	683.4	3.45806		3.45806	2.89249	3.10884
	18.7935	187.579	920	684.144	3.331		3.331	3.00132	3.10065
	18.814	187.581	921	684.888	3.46005		3.46005	3.13805	3.12182
	18.8344	187.583	922	685.632	3.21612		3.21612	3.25882	3.11788
	18.8549	187.585	923	686.376	3.69932		3.69932	3.43291	3.13575
	18.8753	187.588	924	687.12	2.74782		2.74782	3.29086	3.09168
	18.8958	187.59	925	687.864	3.54865		3.54865	3.33439	3.16786
	18.9163	187.592	926	688.608	2.15553		2.15553	3.07349	3.10577
	18.9367	187.594	927	689.352	2.48585		2.48585	2.92743	3.09313
	18.9572	187.596	928	690.096	2.39352		2.39352	2.66627	3.04959
	18.9776	187.598	929	690.84	2.57633		2.57633	2.63197	2.96142
	18.9981	187.6	930	691.584	1.47972		1.47972	2.21819	2.77629
	19.0186	187.602	931	692.328	1.62744		1.62744	2.11257	2.59303
	19.039	187.604	932	693.072	1.58506		1.58506	1.93241	2.42992
	19.0595	187.606	933	693.816	0.998952		0.998952	1.6535	2.15989
	19.0799	187.608	934	694.56	1.56707		1.56707	1.45165	2.04181
	19.1004	187.61	935	695.304	1.34636		1.34636	1.42498	1.82158
	19.1209	187.612	936	696.048	1.41752		1.41752	1.38299	1.74778
	19.1413	187.614	937	696.792	1.03997		1.03997	1.27397	1.60319
	19.1618	187.616	938	697.536	0.58813		0.58813	1.19181	1.42265
	19.1822	187.618	939	698.28	3.09692		3.09692	1.49778	1.47471
	19.2027	187.62	940	699.024	46.9363		46.9363	10.6158	6.02037
	19.2232	187.622	941	699.768	0.440909		0.440909	10.4204	5.90172
	19.2436	187.624	942	700.512	1.00798		1.00798	10.414	5.84401
	19.2641	187.626	943	701.256	0.208695		0.208695	10.3382	5.76499
	19.2845	187.628	944	702	1.43144		1.43144	10.0051	5.75142
	19.305	187.631	945	702.744	0.503		0.503	0.718405	5.66709
	19.3255	187.633	946	703.488	-0.309056		-0.309056	0.568412	5.49443
	19.3459	187.635	947	704.232	0.507907		0.507907	0.468397	5.44122
	19.3664	187.637	948	704.976	0.681893		0.681893	0.563037	5.4506
	19.3868	187.639	949	705.72	0.865913		0.865913	0.449931	5.2275
	19.4073	187.641	950	706.464	0.0906677		0.0906677	0.367465	0.542935
	19.4278	187.643	951	707.208	-0.270094		-0.270094	0.375257	0.471834
	19.4482	187.645	952	707.952	1.31305		1.31305	0.536286	0.502341
	19.4687	187.647	953	708.696	0.0436161		0.0436161	0.40863	0.485834
	19.4891	187.649	954	709.44	0.300861		0.300861	0.29562	0.372776
	19.5096	187.651	955	710.184	0.620937		0.620937	0.401674	0.384569
	19.5301	187.653	956	710.928	0.248961		0.248961	0.505485	0.440371
	19.5505	187.655	957	711.672	2.31762		2.31762	0.7064	0.621343
	19.571	187.657	958	712.416	9.52944		9.52944	2.60356	1.5061
	19.5914	187.659	959	713.16	11.1619		11.1619	4.77577	2.53569
	19.6119	187.661	960	713.904	7.78077		7.78077	6.20773	3.3047
	19.6324	187.663	961	714.648	4.79115		4.79115	7.11617	3.81083
	19.6528	187.665	962	715.392	5.08403		5.08403	7.66945	4.18793
	19.6733	187.667	963	716.136	7.71665		7.71665	7.30689	4.95523
	19.6937	187.669	964	716.88	8.86574		8.86574	6.84767	5.81172
	19.7142	187.671	965	717.624	7.45845		7.45845	6.7832	6.49547
	19.7347	187.673	966	718.368	8.28202		8.28202	7.48138	7.29877
	19.7551	187.676	967	719.112	5.43835		5.43835	7.55224	7.61085
	19.7756	187.678	968	719.856	8.37695		8.37695	7.68431	7.4956
	19.796	187.68	969	720.6	3.96903		3.96903	6.70496	6.77632
	19.8165	187.682	970	721.344	3.43608		3.43608	5.90049	6.34185
	19.837	187.684	971	722.088	4.82567		4.82567	5.20922	6.3453
	19.8574	187.686	972	722.832	3.12556		3.12556	4.74666	6.14945
	19.8779	187.688	973	723.576	2.03187		2.03187	3.47764	5.58097
	19.8983	187.69	974	724.32	1.99344		1.99344	3.08252	4.89374
	19.9188	187.692	975	725.064	1.11585		1.11585	2.61848	4.25948
	19.9393	187.694	976	725.808	1.40263		1.40263	1.93387	3.57154
	19.9597	187.696	977	726.552	1.74079		1.74079	1.65692	3.20179
	19.9802	187.698	978	727.296	1.91451		1.91451	1.63344	2.55554
	20.0006	187.7	979	728.04	2.75652		2.75652	1.78606	2.43429
	20.0211	187.702	980	728.784	2.65159		2.65159	2.09321	2.35584
	20.0416	187.704	981	729.528	2.92463		2.92463	2.39761	2.16574
	20.062	187.706	982	730.272	4.11529		4.11529	2.87251	2.26471
	20.0825	187.708	983	731.016	2.09474		2.09474	2.90855	2.271
	20.1029	187.71	984	731.76	3.06272		3.06272	2.96979	2.37793
	20.1234	187.712	985	732.504	3.60541		3.60541	3.16056	2.62688
	20.1439	187.714	986	733.248	3.97858		3.97858	3.37135	2.88448
	20.1643	187.716	987	733.992	3.91949		3.91949	3.33219	3.10235
	20.1848	187.718	988	734.736	4.15761		4.15761	3.74476	3.32666
	20.2052	187.721	989	735.48	4.39007		4.39007	4.01023	3.49001
	20.2257	187.723	990	736.224	4.41451		4.41451	4.17205	3.66631
	20.2462	187.725	991	736.968	4.00604		4.00604	4.17755	3.77445
	20.2666	187.727	992	737.712	4.28815		4.28815	4.25128	3.79173
	20.2871	187.729	993	738.456	3.60878		3.60878	4.14151	3.94314
	20.3075	187.731	994	739.2	4.96752		4.96752	4.257	4.13362
	20.328	187.733	995	739.944	3.20267		3.20267	4.01463	4.09334
	20.3485	187.735	996	740.688	4.2218		4.2218	4.05779	4.11767
	20.3689	187.737	997	741.432	3.31949		3.31949	3.86405	4.05767
	20.3894	187.739	998	742.176	4.46026		4.46026	4.03435	4.08793
	20.4098	187.741	999	742.92	3.75379		3.75379	3.7916	4.0243
	20.4303	187.743	1000	743.664	4.14234		4.14234	3.97954	3.99708
	20.4508	187.745	1001	744.408	3.69335		3.69335	3.87385	3.96582
	20.4712	187.747	1002	745.152	5.57988		5.57988	4.32592	4.09499
	20.4917	187.749	1003	745.896	3.71827		3.71827	4.17753	4.10594
	20.5121	187.751	1004	746.64	4.06672		4.06672	4.24011	4.01586
	20.5326	187.753	1005	747.384	5.19955		5.19955	4.45155	4.21555
	20.5531	187.755	1006	748.128	5.12053		5.12053	4.73699	4.30542
	20.5735	187.757	1007	748.872	5.47981		5.47981	4.71698	4.52145
	20.594	187.759	1008	749.616	4.65207		4.65207	4.90374	4.54063
	20.6144	187.761	1009	750.36	4.62195		4.62195	5.01478	4.62745
	20.6349	187.763	1010	751.104	5.22689		5.22689	5.02025	4.7359
	20.6554	187.766	1011	751.848	5.8952		5.8952	5.17519	4.95609
	20.6758	187.768	1012	752.592	4.90265		4.90265	5.05975	4.88837
	20.6963	187.77	1013	753.336	4.31248		4.31248	4.99183	4.94779
	20.7167	187.772	1014	754.08	4.70586		4.70586	5.00861	5.0117
	20.7372	187.774	1015	754.824	5.12764		5.12764	4.98876	5.00451
	20.7577	187.776	1016	755.568	5.08235		5.08235	4.82619	5.00069
	20.7781	187.778	1017	756.312	5.10646		5.10646	4.86696	4.96335
	20.7986	187.78	1018	757.056	4.50175		4.50175	4.90481	4.94832
	20.819	187.782	1019	757.8	4.38765		4.38765	4.84117	4.92489
	20.8395	187.784	1020	758.544	4.47515		4.47515	4.71067	4.84972
	20.86	187.786	1021	759.288	4.55814		4.55814	4.60583	4.71601
	20.8804	187.788	1022	760.032	4.81149		4.81149	4.54683	4.7069
	20.9009	187.79	1023	760.776	5.11552		5.11552	4.66959	4.7872
	20.9213	187.792	1024	761.52	5.86601		5.86601	4.96526	4.90322
	20.9418	187.794	1025	762.264	6.09394		6.09394	5.28902	4.99985
	20.9623	187.796	1026	763.008	5.9278		5.9278	5.56295	5.08439
	20.9827	187.798	1027	763.752	5.10229		5.10229	5.62111	5.08397
	21.0032	187.8	1028	764.496	5.00766		5.00766	5.59954	5.13456
	21.0236	187.802	1029	765.24	4.95221		4.95221	5.41678	5.19102
	21.0441	187.804	1030	765.984	5.032		5.032	5.20439	5.2467
	21.0646	187.806	1031	766.728	4.54272		4.54272	4.92737	5.24516
	21.085	187.809	1032	767.472	4.50562		4.50562	4.80804	5.21458
	21.1055	187.811	1033	768.216	3.96972		3.96972	4.60045	5.1
	21.1259	187.813	1034	768.96	4.09492		4.09492	4.429	4.92289
	21.1464	187.815	1035	769.704	4.31908		4.31908	4.28641	4.7454
	21.1669	187.817	1036	770.448	3.98747		3.98747	4.17536	4.55137
	21.1873	187.819	1037	771.192	4.70032		4.70032	4.2143	4.51117
	21.2078	187.821	1038	771.936	3.56437		3.56437	4.13323	4.36684
	21.2282	187.823	1039	772.68	3.82078		3.82078	4.07841	4.2537
	21.2487	187.825	1040	773.424	5.17363		5.17363	4.24931	4.26786
	21.2692	187.827	1041	774.168	5.2518		5.2518	4.50218	4.33877
	21.2896	187.829	1042	774.912	5.38605		5.38605	4.63933	4.42681
	21.3101	187.831	1043	775.656	5.36815		5.36815	5.00008	4.56666
	21.3305	187.833	1044	776.4	4.64566		4.64566	5.16506	4.62173
	21.351	187.835	1045	777.144	4.88098		4.88098	5.10653	4.67792
	21.3715	187.837	1046	777.888	3.86215		3.86215	4.8286	4.66539
	21.3919	187.839	1047	778.632	4.18416		4.18416	4.58822	4.61377
	21.4124	187.841	1048	779.376	3.92937		3.92937	4.30046	4.65027
	21.4328	187.843	1049	780.12	3.65597		3.65597	4.10253	4.63379
	21.4533	187.845	1050	780.864	2.941		2.941	3.71453	4.41053
	21.4738	187.847	1051	781.608	3.09891		3.09891	3.56188	4.19524
	21.4942	187.849	1052	782.352	2.13993		2.13993	3.15304	3.87063
	21.5147	187.851	1053	783.096	1.28193		1.28193	2.62355	3.46201
	21.5351	187.854	1054	783.84	0.791826		0.791826	2.05072	3.07662
	21.5556	187.856	1055	784.584	0.49853		0.49853	1.56222	2.63838
	21.5761	187.858	1056	785.328	0.206826		0.206826	0.983808	2.27284
	21.5965	187.86	1057	786.072	0.106815		0.106815	0.577185	1.86511
	21.617	187.862	1058	786.816	0.0985024		0.0985024	0.3405	1.48202
	21.6374	187.864	1059	787.56	0.0908675		0.0908675	0.200308	1.12551
	21.6579	187.866	1060	788.304	0.0924322		0.0924322	0.119089	0.840657
	21.6784	187.868	1061	789.048	0.0754269		0.0754269	0.0928088	0.538308
	21.6988	187.87	1062	789.792	0.0859558		0.0859558	0.088637	0.332911
	21.7193	187.872	1063	790.536	0.0773358		0.0773358	0.0844036	0.212452
	21.7397	187.874	1064	791.28	0.0702404		0.0702404	0.0802782	0.140293
	21.7602	187.876	1065	792.024	0.0644526		0.0644526	0.0746823	0.0968854
	21.7807	187.878	1066	792.768	0.0601072		0.0601072	0.0716183	0.0822136
	21.8011	187.88	1067	793.512	0.0760087		0.0760087	0.0696289	0.0791329
	21.8216	187.882	1068	794.256	0.0661581		0.0661581	0.0673934	0.0758985
	21.842	187.884	1069	795	0.0641239		0.0641239	0.0661701	0.0732242
	21.8625	187.886	1070	795.744	0.0776131		0.0776131	0.0688022	0.0717422
	21.883	187.888	1071	796.488	0.0729008		0.0729008	0.0713609	0.0714896
	21.9034	187.89	1072	797.232	0.0714419		0.0714419	0.0704476	0.0700382
	21.9239	187.892	1073	797.976	0.0909719		0.0909719	0.0754103	0.0714019
	21.9443	187.894	1074	798.72	0.0967441		0.0967441	0.0819344	0.0740522
	21.9648	187.896	1075	799.464	0.0887169		0.0887169	0.0841551	0.0764787
	21.9853	187.899	1076	800.208	0.0838405		0.0838405	0.0863431	0.078852
	22.0057	187.901	1077	800.952	0.0733453		0.0733453	0.0867237	0.0785856
	22.0262	187.903	1078	801.696	0.103332		0.103332	0.0891957	0.082303
	22.0466	187.905	1079	802.44	0.0488899		0.0488899	0.0796248	0.0807796
	22.0671	187.907	1080	803.184	0.0486896		0.0486896	0.0716194	0.0778873
	22.0876	187.909	1081	803.928	0.050446		0.050446	0.0649405	0.0756418
	22.108	187.911	1082	804.672	0.0452758		0.0452758	0.0593266	0.0730252
	22.1285	187.913	1083	805.416	0.0442359		0.0442359	0.0475074	0.0683516
	22.1489	187.915	1084	806.16	0.0604307		0.0604307	0.0498156	0.0647202
	22.1694	187.917	1085	806.904	0.0475025		0.0475025	0.0495782	0.0605988
	22.1899	187.919	1086	807.648	0.044158		0.044158	0.0483206	0.0566305
	22.2103	187.921	1087	808.392	0.0495123		0.0495123	0.0491679	0.0542472
	22.2308	187.923	1088	809.136	0.0450104		0.0450104	0.0493228	0.0484151
	22.2512	187.925	1089	809.88	0.0384144		0.0384144	0.0449195	0.0473676
	22.2717	187.927	1090	810.624	0.0432118		0.0432118	0.0440614	0.0468198
	22.2922	187.929	1091	811.368	0.0618882		0.0618882	0.0476074	0.047964
	22.3126	187.931	1092	812.112	0.0421262		0.0421262	0.0461302	0.047649
	22.3331	187.933	1093	812.856	0.0408299		0.0408299	0.0452941	0.0473085
	22.3535	187.935	1094	813.6	0.0330337		0.0330337	0.044218	0.0445687
	22.374	187.937	1095	814.344	0.0394016		0.0394016	0.0434559	0.0437587
	22.3945	187.939	1096	815.088	0.0408963		0.0408963	0.0392575	0.0434325
	22.4149	187.941	1097	815.832	0.0417439		0.0417439	0.0391811	0.0426556
	22.4354	187.944	1098	816.576	0.0440308		0.0440308	0.0398213	0.0425577
	22.4558	187.946	1099	817.32	0.0551971		0.0551971	0.0442539	0.044236
	22.4763	187.948	1100	818.064	0.0589595		0.0589595	0.0481655	0.0458107
	22.4968	187.95	1101	818.808	0.0553943		0.0553943	0.0510651	0.0451613
	22.5172	187.952	1102	819.552	0.0544095		0.0544095	0.0535983	0.0463897
	22.5377	187.954	1103	820.296	0.0570189		0.0570189	0.0561959	0.0480086
	22.5581	187.956	1104	821.04	0.0478188		0.0478188	0.0547202	0.0494871
	22.5786	187.958	1105	821.784	0.0477872		0.0477872	0.0524858	0.0503256
	22.5991	187.96	1106	822.528	0.0415426		0.0415426	0.0497154	0.0503903
	22.6195	187.962	1107	823.272	0.0445367		0.0445367	0.0477409	0.0506696
	22.64	187.964	1108	824.016	0.0478843		0.0478843	0.045914	0.0510549
	22.6604	187.966	1109	824.76	0.0351562		0.0351562	0.0433814	0.0490508
	22.6809	187.968	1110	825.504	0.0448714		0.0448714	0.0427983	0.047642
	22.7014	187.97	1111	826.248	0.0542895		0.0542895	0.0453476	0.0475315
	22.7218	187.972	1112	826.992	0.0556122		0.0556122	0.0475627	0.0476518
	22.7423	187.974	1113	827.736	0.0726353		0.0726353	0.0525129	0.0492134
	22.7627	187.976	1114	828.48	0.0698346		0.0698346	0.0594486	0.051415
	22.7832	187.978	1115	829.224	0.0752455		0.0752455	0.0655234	0.0541608
	22.8037	187.98	1116	829.968	0.0649063		0.0649063	0.0676468	0.0564972
	22.8241	187.982	1117	830.712	0.0610369		0.0610369	0.0687317	0.0581472
	22.8446	187.984	1118	831.456	0.061887		0.061887	0.066582	0.0595475
	22.865	187.987	1119	832.2	0.0547476		0.0547476	0.0635646	0.0615066
	22.8855	187.989	1120	832.944	0.0441578		0.0441578	0.0573471	0.0614353
	22.906	187.991	1121	833.688	0.042468		0.042468	0.0528595	0.0602531
	22.9264	187.993	1122	834.432	0.0406809		0.0406809	0.0487883	0.05876
	22.9469	187.995	1123	835.176	0.0922854		0.0922854	0.054868	0.060725
	22.9673	187.997	1124	835.92	0.0519699		0.0519699	0.0543124	0.0589385
	22.9878	187.999	1125	836.664	0.0417216		0.0417216	0.0538252	0.0555861
	23.0083	188.001	1126	837.408	0.0422493		0.0422493	0.0537814	0.0533205
	23.0287	188.003	1127	838.152	0.047772		0.047772	0.0551996	0.051994
	23.0492	188.005	1128	838.896	0.0454593		0.0454593	0.0458344	0.0503512
	23.0696	188.007	1129	839.64	0.047445		0.047445	0.0449294	0.0496209
	23.0901	188.009	1130	840.384	0.0507397		0.0507397	0.0467331	0.0502791
	23.1106	188.011	1131	841.128	0.0559946		0.0559946	0.0494821	0.0516318
	23.131	188.013	1132	841.872	0.0672699		0.0672699	0.0533817	0.0542907
	23.1515	188.015	1133	842.616	0.0471693		0.0471693	0.0537237	0.0497791
	23.1719	188.017	1134	843.36	0.0491243		0.0491243	0.0540595	0.0494945
	23.1924	188.019	1135	844.104	0.051766		0.051766	0.0542648	0.0504989
	23.2129	188.021	1136	844.848	0.03925		0.03925	0.0509159	0.050199
	23.2333	188.023	1137	845.592	0.0407126		0.0407126	0.0456044	0.0494931
	23.2538	188.025	1138	846.336	0.0418052		0.0418052	0.0445316	0.0491276
	23.2742	188.027	1139	847.08	0.0474729		0.0474729	0.0442013	0.0491304
	23.2947	188.029	1140	847.824	0.047291		0.047291	0.0433063	0.0487856
	23.3152	188.032	1141	848.568	0.0665011		0.0665011	0.0487565	0.0498362
	23.3356	188.034	1142	849.312	0.0519735		0.0519735	0.0510087	0.0483066
	23.3561	188.036	1143	850.056	0.0426449		0.0426449	0.0511767	0.0478541
	23.3765	188.038	1144	850.8	0.0394179		0.0394179	0.0495657	0.0468835
	23.397	188.04	1145	851.544	0.042182		0.042182	0.0485439	0.0459251
	23.4175	188.042	1146	852.288	0.0395659		0.0395659	0.0431568	0.0459567
	23.4379	188.044	1147	853.032	0.0375486		0.0375486	0.0402719	0.0456403
	23.4584	188.046	1148	853.776	0.0365057		0.0365057	0.039044	0.0451103
	23.4788	188.048	1149	854.52	0.0466641		0.0466641	0.0404933	0.0450295
	23.4993	188.05	1150	855.264	0.0466714		0.0466714	0.0413911	0.0449675
	23.5198	188.052	1151	856.008	0.0437008		0.0437008	0.0422181	0.0426875
	23.5402	188.054	1152	856.752	0.0443444		0.0443444	0.0435773	0.0419246
	23.5607	188.056	1153	857.496	0.0434307		0.0434307	0.0449623	0.0420031
	23.5811	188.058	1154	858.24	0.0451597		0.0451597	0.0446614	0.0425773
	23.6016	188.06	1155	858.984	0.0434185		0.0434185	0.0440108	0.042701
	23.6221	188.062	1156	859.728	0.0433909		0.0433909	0.0439488	0.0430835
	23.6425	188.064	1157	860.472	0.0935579		0.0935579	0.0537916	0.0486844
	23.663	188.066	1158	861.216	0.0489398		0.0489398	0.0548934	0.0499278
	23.6834	188.068	1159	861.96	0.0540656		0.0540656	0.0566745	0.050668
	23.7039	188.07	1160	862.704	0.053814		0.053814	0.0587536	0.0513822
	23.7244	188.072	1161	863.448	0.0754783		0.0754783	0.0651711	0.05456
	23.7448	188.074	1162	864.192	0.0637141		0.0637141	0.0592024	0.056497
	23.7653	188.077	1163	864.936	0.0580308		0.0580308	0.0610206	0.057957
	23.7857	188.079	1164	865.68	0.0556631		0.0556631	0.0613401	0.0590073
	23.8062	188.081	1165	866.424	0.0496821		0.0496821	0.0605137	0.0596337
	23.8267	188.083	1166	867.168	0.0475225		0.0475225	0.0549225	0.0600468
	23.8471	188.085	1167	867.912	0.0474547		0.0474547	0.0516706	0.0554365
	23.8676	188.087	1168	868.656	0.0441813		0.0441813	0.0489007	0.0549607
	23.888	188.089	1169	869.4	0.0476416		0.0476416	0.0472964	0.0543183
	23.9085	188.091	1170	870.144	0.0462097		0.0462097	0.0466019	0.0535578
	23.929	188.093	1171	870.888	0.0472323		0.0472323	0.0465439	0.0507332
	23.9494	188.095	1172	871.632	0.039339		0.039339	0.0449208	0.0482957
	23.9699	188.097	1173	872.376	0.0466891		0.0466891	0.0454223	0.0471615
	23.9903	188.099	1174	873.12	0.0409713		0.0409713	0.0440883	0.0456924
	24.0108	188.101	1175	873.864	0.221931		0.221931	0.0792326	0.0629173
	24.0313	188.103	1176	874.608	0.0568412		0.0568412	0.0811544	0.0638492
	24.0517	188.105	1177	875.352	0.0560208		0.0560208	0.0844908	0.0647058
	24.0722	188.107	1178	876.096	0.0542494		0.0542494	0.0860028	0.0657126
	24.0926	188.109	1179	876.84	0.0498426		0.0498426	0.0877771	0.0659327
	24.1131	188.111	1180	877.584	0.0455857		0.0455857	0.0525079	0.0658703
	24.1336	188.113	1181	878.328	0.0480608		0.0480608	0.0507518	0.0659531
	24.154	188.115	1182	879.072	0.0460563		0.0460563	0.0487589	0.0666249
	24.1745	188.117	1183	879.816	0.0487851		0.0487851	0.0476661	0.0668345
	24.1949	188.119	1184	880.56	0.0472903		0.0472903	0.0471556	0.0674664
	24.2154	188.122	1185	881.304	0.0447731		0.0447731	0.0469931	0.0497505
	24.2359	188.124	1186	882.048	0.0421449		0.0421449	0.0458099	0.0482809
	24.2563	188.126	1187	882.792	0.040625		0.040625	0.0447237	0.0467413
	24.2768	188.128	1188	883.536	0.0414074		0.0414074	0.0432481	0.0454571
	24.2972	188.13	1189	884.28	0.0404063		0.0404063	0.0418713	0.0445135
	24.3177	188.132	1190	885.024	0.0356899		0.0356899	0.0400547	0.0435239
	24.3382	188.134	1191	885.768	0.043663		0.043663	0.0403583	0.0430841
	24.3586	188.136	1192	886.512	0.0370685		0.0370685	0.039647	0.0421854
	24.3791	188.138	1193	887.256	0.0426387		0.0426387	0.0398933	0.0415707
	24.3995	188.14	1194	888	0.0405575		0.0405575	0.0399235	0.0408974
	24.42	188.142	1195	888.744	0.0387228		0.0387228	0.0405301	0.0402924
	24.4405	188.144	1196	889.488	0.0388994		0.0388994	0.0395774	0.0399679
	24.4609	188.146	1197	890.232	0.0371381		0.0371381	0.0395913	0.0396192
	24.4814	188.148	1198	890.976	0.124856		0.124856	0.0560348	0.047964
	24.5018	188.15	1199	891.72	0.0359319		0.0359319	0.0551096	0.0475166
	24.5223	188.152	1200	892.464	0.0418784		0.0418784	0.0557408	0.0481354
	24.5428	188.154	1201	893.208	0.0470448		0.0470448	0.0573699	0.0484736
	24.5632	188.156	1202	893.952	0.0421977		0.0421977	0.0583818	0.0489865
	24.5837	188.158	1203	894.696	0.0381865		0.0381865	0.0410479	0.0485413
	24.6041	188.16	1204	895.44	0.0415798		0.0415798	0.0421774	0.0486435
	24.6246	188.162	1205	896.184	0.0432213		0.0432213	0.042446	0.0490934
	24.6451	188.165	1206	896.928	0.0436774		0.0436774	0.0417725	0.0495712
	24.6655	188.167	1207	897.672	0.693149		0.693149	0.171963	0.115172
	24.686	188.169	1208	898.416	0.0456619		0.0456619	0.173458	0.107253
	24.7064	188.171	1209	899.16	0.0478168		0.0478168	0.174705	0.108441
	24.7269	188.173	1210	899.904	0.0411154		0.0411154	0.174284	0.108365
	24.7474	188.175	1211	900.648	0.0461096		0.0461096	0.174771	0.108272
	24.7678	188.177	1212	901.392	0.0420022		0.0420022	0.0445412	0.108252
	24.7883	188.179	1213	902.136	0.0481074		0.0481074	0.0450303	0.109244
	24.8087	188.181	1214	902.88	0.0477235		0.0477235	0.0450116	0.109858
	24.8292	188.183	1215	903.624	0.045076		0.045076	0.0458038	0.110044
	24.8497	188.185	1216	904.368	0.0454525		0.0454525	0.0456723	0.110221
	24.8701	188.187	1217	905.112	0.0426861		0.0426861	0.0458091	0.0451751
	24.8906	188.189	1218	905.856	0.0467828		0.0467828	0.0455442	0.0452872
	24.911	188.191	1219	906.6	0.0471118		0.0471118	0.0454218	0.0452167
	24.9315	188.193	1220	907.344	0.0425876		0.0425876	0.0449242	0.045364
	24.952	188.195	1221	908.088	0.0506662		0.0506662	0.0459669	0.0458196
	24.9724	188.197	1222	908.832	0.0483196		0.0483196	0.0470936	0.0464514
	24.9929	188.199	1223	909.576	0.0519078		0.0519078	0.0481186	0.0468314
	25.0133	188.201	1224	910.32	0.0453683		0.0453683	0.0477699	0.0465959
	25.0338	188.203	1225	911.064	0.0493639		0.0493639	0.0491252	0.0470247
	25.0543	188.205	1226	911.808	0.0506717		0.0506717	0.0491263	0.0475466
	25.0747	188.207	1227	912.552	0.0488504		0.0488504	0.0492324	0.048163
	25.0952	188.21	1228	913.296	0.0458269		0.0458269	0.0480162	0.0480674
	25.1156	188.212	1229	914.04	0.0510929		0.0510929	0.0491612	0.0484655
	25.1361	188.214	1230	914.784	0.0487336		0.0487336	0.0490351	0.0490801
	25.1566	188.216	1231	915.528	0.0478618		0.0478618	0.0484731	0.0487997
	25.177	188.218	1232	916.272	0.0450858		0.0450858	0.0477202	0.0484763
	25.1975	188.22	1233	917.016	0.0436362		0.0436362	0.0472821	0.0476492
	25.2179	188.222	1234	917.76	0.0482965		0.0482965	0.0467228	0.047942
	25.2384	188.224	1235	918.504	0.0469675		0.0469675	0.0463696	0.0477023
	25.2589	188.226	1236	919.248	0.0424138		0.0424138	0.04528	0.0468765
	25.2793	188.228	1237	919.992	0.0421561		0.0421561	0.044694	0.0462071
	25.2998	188.23	1238	920.736	0.0432182		0.0432182	0.0446104	0.0459462
	25.3202	188.232	1239	921.48	0.046835		0.046835	0.0443181	0.0455204
	25.3407	188.234	1240	922.224	0.0473814		0.0473814	0.0444009	0.0453852
	25.3612	188.236	1241	922.968	0.0450355		0.0450355	0.0449252	0.0451026
	25.3816	188.238	1242	923.712	0.0449075		0.0449075	0.0454755	0.0450848
	25.4021	188.24	1243	924.456	0.0489793		0.0489793	0.0466277	0.0456191
	25.4225	188.242	1244	925.2	0.0420882		0.0420882	0.0456784	0.0449982
	25.443	188.244	1245	925.944	0.0492077		0.0492077	0.0460437	0.0452223
	25.4635	188.246	1246	926.688	0.0706769		0.0706769	0.0511719	0.0480486
	25.4839	188.248	1247	927.432	0.0456775		0.0456775	0.0513259	0.0484007
	25.5044	188.25	1248	928.176	0.042718		0.042718	0.0500737	0.0483507
	25.5248	188.252	1249	928.92	0.0458425		0.0458425	0.0508245	0.0482515
	25.5453	188.255	1250	929.664	0.053242		0.053242	0.0516314	0.0488375
	25.5658	188.257	1251	930.408	0.0412937		0.0412937	0.0457548	0.0484633
	25.5862	188.259	1252	931.152	0.0438375		0.0438375	0.0453867	0.0483563
	25.6067	188.261	1253	931.896	0.0415649		0.0415649	0.0451561	0.0476149
	25.6271	188.263	1254	932.64	0.0452308		0.0452308	0.0450338	0.0479292
	25.6476	188.265	1255	933.384	0.0591806		0.0591806	0.0462215	0.0489264
	25.6681	188.267	1256	934.128	0.0420803		0.0420803	0.0463788	0.0460668
	25.6885	188.269	1257	934.872	0.0427545		0.0427545	0.0461622	0.0457745
	25.709	188.271	1258	935.616	0.0428381		0.0428381	0.0464169	0.0457865
	25.7294	188.273	1259	936.36	0.0423061		0.0423061	0.0458319	0.0454328
	25.7499	188.275	1260	937.104	0.048167		0.048167	0.0436292	0.0449253
	25.7704	188.277	1261	937.848	0.0434484		0.0434484	0.0439028	0.0451408
	25.7908	188.279	1262	938.592	0.0699173		0.0699173	0.0493354	0.0477488
	25.8113	188.281	1263	939.336	0.297074		0.297074	0.100183	0.0732997
	25.8317	188.283	1264	940.08	0.0456039		0.0456039	0.100842	0.073337
	25.8522	188.285	1265	940.824	0.0423088		0.0423088	0.0996705	0.0716499
	25.8727	188.287	1266	941.568	0.0482725		0.0482725	0.100635	0.0722691
	25.8931	188.289	1267	942.312	0.0479337		0.0479337	0.0962386	0.072787
	25.9136	188.291	1268	943.056	0.0463636		0.0463636	0.0460965	0.0731396
	25.934	188.293	1269	943.8	0.045886		0.045886	0.0461529	0.0734975
	25.9545	188.295	1270	944.544	0.0439658		0.0439658	0.0464843	0.0730774
	25.975	188.297	1271	945.288	0.0492904		0.0492904	0.0466879	0.0736616
	25.9954	188.3	1272	946.032	0.0455917		0.0455917	0.0462195	0.0712291
	26.0159	188.302	1273	946.776	0.0478948		0.0478948	0.0465258	0.0463111
	26.0363	188.304	1274	947.52	0.0411778		0.0411778	0.0455841	0.0458685
	26.0568	188.306	1275	948.264	0.0397485		0.0397485	0.0447407	0.0456125
	26.0773	188.308	1276	949.008	0.0463436		0.0463436	0.0441513	0.0454196
	26.0977	188.31	1277	949.752	0.0353003		0.0353003	0.042093	0.0441563
	26.1182	188.312	1278	950.496	0.0367963		0.0367963	0.0398733	0.0431995
	26.1386	188.314	1279	951.24	0.0414478		0.0414478	0.0399273	0.0427557
	26.1591	188.316	1280	951.984	0.0379608		0.0379608	0.0395697	0.0421552
	26.1796	188.318	1281	952.728	0.0395067		0.0395067	0.0382023	0.0411768
	26.2	188.32	1282	953.472	0.0461369		0.0461369	0.0403697	0.0412313
	26.2205	188.322	1283	954.216	0.0418132		0.0418132	0.0413731	0.0406232
	26.2409	188.324	1284	954.96	0.0385513		0.0385513	0.0407938	0.0403605
	26.2614	188.326	1285	955.704	0.0447406		0.0447406	0.0421497	0.0408597
	26.2819	188.328	1286	956.448	0.0431341		0.0431341	0.0428752	0.0405388
	26.3023	188.33	1287	957.192	0.038298		0.038298	0.0413074	0.0408386
	26.3228	188.332	1288	957.936	0.040406		0.040406	0.041026	0.0411995
	26.3432	188.334	1289	958.68	0.0441995		0.0441995	0.0421556	0.0414747
	26.3637	188.336	1290	959.424	0.0472824		0.0472824	0.042664	0.0424069
	26.3842	188.338	1291	960.168	0.056652		0.056652	0.0453676	0.0441214
	26.4046	188.34	1292	960.912	0.0454617		0.0454617	0.0468003	0.0440539
	26.4251	188.343	1293	961.656	0.0464991		0.0464991	0.0480189	0.0445225
	26.4455	188.345	1294	962.4	0.0441393		0.0441393	0.0480069	0.0450813
	26.466	188.347	1295	963.144	0.0722981		0.0722981	0.05301	0.047837
	26.4865	188.349	1296	963.888	0.0416835		0.0416835	0.0500163	0.047692
	26.5069	188.351	1297	964.632	0.043089		0.043089	0.0495418	0.0481711
	26.5274	188.353	1298	965.376	0.0438342		0.0438342	0.0490088	0.0485139
	26.5478	188.355	1299	966.12	0.0445973		0.0445973	0.0491004	0.0485536
	26.5683	188.357	1300	966.864	0.0521531		0.0521531	0.0450714	0.0490407
	26.5888	188.359	1301	967.608	0.0424348		0.0424348	0.0452217	0.047619
	26.6092	188.361	1302	968.352	0.0494636		0.0494636	0.0464966	0.0480192
	26.6297	188.363	1303	969.096	0.155492		0.155492	0.0688282	0.0589185
	26.6501	188.365	1304	969.84	0.043478		0.043478	0.0686043	0.0588524
	26.6706	188.367	1305	970.584	0.0662032		0.0662032	0.0714144	0.0582429
	26.6911	188.369	1306	971.328	0.0418865		0.0418865	0.0713047	0.0582632
	26.7115	188.371	1307	972.072	0.0402165		0.0402165	0.0694553	0.0579759
	26.732	188.373	1308	972.816	0.0402259		0.0402259	0.046402	0.0576151
	26.7524	188.375	1309	973.56	0.0446135		0.0446135	0.0466291	0.0576167
	26.7729	188.377	1310	974.304	0.0473956		0.0473956	0.0428676	0.057141
	26.7934	188.379	1311	975.048	0.049047		0.049047	0.0442997	0.0578022
	26.8138	188.381	1312	975.792	0.0493147		0.0493147	0.0461194	0.0577873
	26.8343	188.383	1313	976.536	0.0518837		0.0518837	0.0484509	0.0474265
	26.8547	188.385	1314	977.28	0.064119		0.064119	0.052352	0.0494906
	26.8752	188.388	1315	978.024	0.0573207		0.0573207	0.054337	0.0486023
	26.8957	188.39	1316	978.768	0.0507554		0.0507554	0.0546787	0.0494892
	26.9161	188.392	1317	979.512	0.0424077		0.0424077	0.0532973	0.0497083
	26.9366	188.394	1318	980.256	0.046028		0.046028	0.0521262	0.0502885
	26.957	188.396	1319	981	0.0443676		0.0443676	0.0481759	0.0502639
	26.9775	188.398	1320	981.744	0.0470003		0.0470003	0.0461118	0.0502244
	26.998	188.4	1321	982.488	0.0602402		0.0602402	0.0480088	0.0513437
	27.0184	188.402	1322	983.232	0.0484576		0.0484576	0.0492187	0.051258
	27.0389	188.404	1323	983.976	0.0500955		0.0500955	0.0500322	0.0510792
	27.0593	188.406	1324	984.72	0.0538073		0.0538073	0.0519202	0.050048
	27.0798	188.408	1325	985.464	0.0468841		0.0468841	0.0518969	0.0490044
	27.1003	188.41	1326	986.208	0.0601474		0.0601474	0.0518784	0.0499436
	27.1207	188.412	1327	986.952	0.0494525		0.0494525	0.0520774	0.0506481
	27.1412	188.414	1328	987.696	0.0496594		0.0496594	0.0519902	0.0510112
	27.1616	188.416	1329	988.44	0.0434953		0.0434953	0.0499277	0.050924
	27.1821	188.418	1330	989.184	0.0557172		0.0557172	0.0516944	0.0517957
	27.2026	188.42	1331	989.928	0.0502392		0.0502392	0.0497127	0.0507956
	27.223	188.422	1332	990.672	0.0509184		0.0509184	0.0500059	0.0510416
	27.2435	188.424	1333	991.416	0.058788		0.058788	0.0518316	0.0519109
	27.2639	188.426	1334	992.16	0.0674196		0.0674196	0.0566165	0.0532721
	27.2844	188.428	1335	992.904	0.0551025		0.0551025	0.0564935	0.054094
	27.3049	188.43	1336	993.648	0.0553899		0.0553899	0.0575237	0.0536182
	27.3253	188.433	1337	994.392	0.0538225		0.0538225	0.0581045	0.0540552
	27.3458	188.435	1338	995.136	0.0754738		0.0754738	0.0614417	0.0566366
	27.3662	188.437	1339	995.88	0.0601985		0.0601985	0.0599974	0.058307
	27.3867	188.439	1340	996.624	0.0597222		0.0597222	0.0609214	0.0587075
	27.4072	188.441	1341	997.368	0.0657024		0.0657024	0.0629839	0.0602538
	27.4276	188.443	1342	998.112	0.0458823		0.0458823	0.0613958	0.0597502
	27.4481	188.445	1343	998.856	0.0482214		0.0482214	0.0559454	0.0586935
	27.4685	188.447	1344	999.6	0.0691261		0.0691261	0.0577309	0.0588642
	27.489	188.449	1345	1000.34	0.0374537		0.0374537	0.0532772	0.0570993
	27.5095	188.451	1346	1001.09	0.0391907		0.0391907	0.0479748	0.0554794
	27.5299	188.453	1347	1001.83	0.038997		0.038997	0.0465978	0.0539968
	27.5504	188.455	1348	1002.58	0.0458609		0.0458609	0.0461257	0.0510355
	27.5708	188.457	1349	1003.32	0.0404919		0.0404919	0.0403988	0.0490649
	27.5913	188.459	1350	1004.06	0.0430625		0.0430625	0.0415206	0.0473989
	27.6118	188.461	1351	1004.81	0.0579226		0.0579226	0.045267	0.0466209
	27.6322	188.463	1352	1005.55	0.0556986		0.0556986	0.0486073	0.0476025
	27.6527	188.465	1353	1006.3	0.0447899		0.0447899	0.0483931	0.0472594
	27.6731	188.467	1354	1007.04	0.0787817		0.0787817	0.0560511	0.0482249
	27.6936	188.469	1355	1007.78	0.0564175		0.0564175	0.058722	0.0501213
	27.7141	188.471	1356	1008.53	0.0612917		0.0612917	0.0593959	0.0523314
	27.7345	188.473	1357	1009.27	0.0599395		0.0599395	0.0602441	0.0544257
	27.755	188.475	1358	1010.02	0.138739		0.138739	0.0790339	0.0637135
	27.7754	188.478	1359	1010.76	0.0512639		0.0512639	0.0735303	0.0647907
	27.7959	188.48	1360	1011.5	0.0546505		0.0546505	0.0731769	0.0659495
	27.8164	188.482	1361	1012.25	0.0480487		0.0480487	0.0705283	0.0649621
	27.8368	188.484	1362	1012.99	0.0523614		0.0523614	0.0690127	0.0646284
	27.8573	188.486	1363	1013.74	0.0441925		0.0441925	0.0501034	0.0645686
	27.8777	188.488	1364	1014.48	0.0415295		0.0415295	0.0481565	0.0608434
	27.8982	188.49	1365	1015.22	0.0456377		0.0456377	0.046354	0.0597654
	27.9187	188.492	1366	1015.97	0.0420032		0.0420032	0.0451449	0.0578366
	27.9391	188.494	1367	1016.71	0.0455812		0.0455812	0.0437888	0.0564008
	27.9596	188.496	1368	1017.46	0.0420944		0.0420944	0.0433692	0.0467363
	27.98	188.498	1369	1018.2	0.0481189		0.0481189	0.0446871	0.0464218
	28.0005	188.5	1370	1018.94	0.0464472		0.0464472	0.044849	0.0456015
	28.021	188.502	1371	1019.69	0.0460492		0.0460492	0.0456582	0.0454015
	28.0414	188.504	1372	1020.43	0.0523562		0.0523562	0.0470132	0.045401
	28.0619	188.506	1373	1021.18	0.0701463		0.0701463	0.0526236	0.0479964
	28.0823	188.508	1374	1021.92	0.0497378		0.0497378	0.0529474	0.0488172
	28.1028	188.51	1375	1022.66	0.0434694		0.0434694	0.0523518	0.0486004
	28.1233	188.512	1376	1023.41	0.0439809		0.0439809	0.0519381	0.0487982
	28.1437	188.514	1377	1024.15	0.0502723		0.0502723	0.0515213	0.0492673
	28.1642	188.516	1378	1024.9	0.0479276		0.0479276	0.0470776	0.0498506
	28.1846	188.518	1379	1025.64	0.0533578		0.0533578	0.0478016	0.0503745
	28.2051	188.521	1380	1026.38	0.0486715		0.0486715	0.048842	0.0505969
	28.2256	188.523	1381	1027.13	0.0512438		0.0512438	0.0502946	0.0511164
	28.246	188.525	1382	1027.87	0.0516252		0.0516252	0.0505652	0.0510433
	28.2665	188.527	1383	1028.62	0.0535314		0.0535314	0.051686	0.0493818
	28.2869	188.529	1384	1029.36	0.050465		0.050465	0.0511074	0.0494545
	28.3074	188.531	1385	1030.1	0.0464037		0.0464037	0.0506538	0.0497479
	28.3279	188.533	1386	1030.85	0.0519609		0.0519609	0.0507972	0.0505459
	28.3483	188.535	1387	1031.59	0.0514658		0.0514658	0.0507653	0.0506653
	28.3688	188.537	1388	1032.34	0.0503006		0.0503006	0.0501192	0.0509026
	28.3892	188.539	1389	1033.08	0.0451556		0.0451556	0.0490573	0.0500824
	28.4097	188.541	1390	1033.82	0.047516		0.047516	0.0492798	0.0499668
	28.4302	188.543	1391	1034.57	0.0476494		0.0476494	0.0484175	0.0496074
	28.4506	188.545	1392	1035.31	0.0540361		0.0540361	0.0489315	0.0498484
	28.4711	188.547	1393	1036.06	0.0945774		0.0945774	0.0577869	0.053953
	28.4915	188.549	1394	1036.8	0.0467775		0.0467775	0.0581113	0.0535843
	28.512	188.551	1395	1037.54	0.0574393		0.0574393	0.0600959	0.0546879
	28.5325	188.553	1396	1038.29	0.0513166		0.0513166	0.0608294	0.0546234
	28.5529	188.555	1397	1039.03	0.0555905		0.0555905	0.0611403	0.0550359
	28.5734	188.557	1398	1039.78	0.052284		0.052284	0.0526816	0.0552342
	28.5938	188.559	1399	1040.52	0.0899288		0.0899288	0.0613118	0.0597116
	28.6143	188.561	1400	1041.26	0.0487142		0.0487142	0.0595668	0.0598314
	28.6348	188.563	1401	1042.01	0.0552617		0.0552617	0.0603559	0.0605926
	28.6552	188.566	1402	1042.75	0.0560882		0.0560882	0.0604554	0.0607978
	28.6757	188.568	1403	1043.5	0.0523694		0.0523694	0.0604725	0.056577
	28.6961	188.57	1404	1044.24	0.0531393		0.0531393	0.0531146	0.0572132
	28.7166	188.572	1405	1044.98	0.050494		0.050494	0.0534705	0.0565187
	28.7371	188.574	1406	1045.73	0.0606287		0.0606287	0.0545439	0.0574499
	28.7575	188.576	1407	1046.47	0.0579011		0.0579011	0.0549065	0.057681
	28.778	188.578	1408	1047.22	0.0613127		0.0613127	0.0566952	0.0585838
	28.7984	188.58	1409	1047.96	0.0550863		0.0550863	0.0570846	0.0550996
	28.8189	188.582	1410	1048.7	0.058352		0.058352	0.0586562	0.0560633
	28.8394	188.584	1411	1049.45	0.0560447		0.0560447	0.0577394	0.0561416
	28.8598	188.586	1412	1050.19	0.0586911		0.0586911	0.0578974	0.0564019
	28.8803	188.588	1413	1050.94	0.066585		0.066585	0.0589518	0.0578235
	28.9007	188.59	1414	1051.68	0.0635648		0.0635648	0.0606475	0.0588661
	28.9212	188.592	1415	1052.42	0.0632968		0.0632968	0.0616365	0.0601463
	28.9417	188.594	1416	1053.17	0.0578551		0.0578551	0.0619986	0.059869
	28.9621	188.596	1417	1053.91	0.0518734		0.0518734	0.060635	0.0592662
	28.9826	188.598	1418	1054.66	0.0481368		0.0481368	0.0569454	0.0579486
	29.003	188.6	1419	1055.4	0.0609515		0.0609515	0.0564227	0.0585351
	29.0235	188.602	1420	1056.14	0.0547754		0.0547754	0.0547184	0.0581775
	29.044	188.604	1421	1056.89	0.0590076		0.0590076	0.0549489	0.0584738
	29.0644	188.606	1422	1057.63	0.065854		0.065854	0.0577451	0.05919
	29.0849	188.608	1423	1058.38	0.0640746		0.0640746	0.0609326	0.058939
	29.1053	188.611	1424	1059.12	0.109369		0.109369	0.070616	0.0635194
	29.1258	188.613	1425	1059.86	0.0836559		0.0836559	0.0763921	0.0655553
	29.1463	188.615	1426	1060.61	0.0784964		0.0784964	0.0802899	0.0676194
	29.1667	188.617	1427	1061.35	0.106944		0.106944	0.0885079	0.0731265
	29.1872	188.619	1428	1062.1	0.0970079		0.0970079	0.0950945	0.0780136
	29.2076	188.621	1429	1062.84	0.0758915		0.0758915	0.0883991	0.0795076
	29.2281	188.623	1430	1063.58	0.0717274		0.0717274	0.0860134	0.0812028
	29.2486	188.625	1431	1064.33	0.0735818		0.0735818	0.0850305	0.0826602
	29.269	188.627	1432	1065.07	0.0561646		0.0561646	0.0748746	0.0816913
	29.2895	188.629	1433	1065.82	0.0526751		0.0526751	0.0660081	0.0805513
	29.3099	188.631	1434	1066.56	0.0571529		0.0571529	0.0622603	0.0753297
	29.3304	188.633	1435	1067.3	0.0547993		0.0547993	0.0588747	0.0724441
	29.3509	188.635	1436	1068.05	0.0542063		0.0542063	0.0549996	0.0700151
	29.3713	188.637	1437	1068.79	0.0689877		0.0689877	0.0575642	0.0662194
	29.3918	188.639	1438	1069.54	0.0540051		0.0540051	0.0578303	0.0619192
	29.4122	188.641	1439	1070.28	0.0589856		0.0589856	0.0581968	0.0602286
	29.4327	188.643	1440	1071.02	0.0600602		0.0600602	0.059249	0.0590619
	29.4532	188.645	1441	1071.77	0.0591511		0.0591511	0.0602379	0.0576188
	29.4736	188.647	1442	1072.51	0.0528936		0.0528936	0.0570191	0.0572917
	29.4941	188.649	1443	1073.26	0.0533547		0.0533547	0.056889	0.0573596
	29.5145	188.651	1444	1074	0.0586264		0.0586264	0.0568172	0.057507
	29.535	188.654	1445	1074.74	0.0670646		0.0670646	0.0582181	0.0587335
	29.5555	188.656	1446	1075.49	0.0635539		0.0635539	0.0590986	0.0596683
	29.5759	188.658	1447	1076.23	0.0586349		0.0586349	0.0602469	0.058633
	29.5964	188.66	1448	1076.98	0.0620704		0.0620704	0.06199	0.0594395
	29.6168	188.662	1449	1077.72	0.0545495		0.0545495	0.0611747	0.0589959
	29.6373	188.664	1450	1078.46	0.0622538		0.0622538	0.0602125	0.0592153
	29.6578	188.666	1451	1079.21	0.0629232		0.0629232	0.0600863	0.0595925
	29.6782	188.668	1452	1079.95	0.11448		0.11448	0.0712553	0.0657511
	29.6987	188.67	1453	1080.7	0.0800394		0.0800394	0.0748491	0.0684196
	29.7191	188.672	1454	1081.44	0.0639161		0.0639161	0.0767225	0.0689486
	29.7396	188.674	1455	1082.18	0.0578752		0.0578752	0.0758468	0.0680296
	29.7601	188.676	1456	1082.93	0.0552789		0.0552789	0.0743179	0.0672021
	29.7805	188.678	1457	1083.67	0.121815		0.121815	0.075785	0.0735201
	29.801	188.68	1458	1084.42	0.053866		0.053866	0.0705503	0.0726997
	29.8214	188.682	1459	1085.16	0.0622007		0.0622007	0.0702072	0.0734648
	29.8419	188.684	1460	1085.9	0.0824527		0.0824527	0.0751227	0.0754847
	29.8624	188.686	1461	1086.65	0.065511		0.065511	0.0771691	0.0757435
	29.8828	188.688	1462	1087.39	0.0672513		0.0672513	0.0662563	0.0710206
	29.9033	188.69	1463	1088.14	0.0748088		0.0748088	0.0704449	0.0704976
	29.9237	188.692	1464	1088.88	0.0702081		0.0702081	0.0720464	0.0711268
	29.9442	188.694	1465	1089.62	0.0749559		0.0749559	0.070547	0.0728349
	29.9647	188.696	1466	1090.37	0.103491		0.103491	0.0781429	0.077656
	29.9851	188.699	1467	1091.11	0.103328		0.103328	0.0853584	0.0758073
	30.0056	188.701	1468	1091.86	0.0923788		0.0923788	0.0888723	0.0796586
	30.026	188.703	1469	1092.6	0.081896		0.081896	0.0912099	0.0816282
	30.0465	188.705	1470	1093.34	0.0591815		0.0591815	0.088055	0.079301
	30.067	188.707	1471	1094.09	0.0704948		0.0704948	0.0814559	0.0797994
	30.0874	188.709	1472	1094.83	0.0926181		0.0926181	0.0793138	0.0823361
	30.1079	188.711	1473	1095.58	0.0752206		0.0752206	0.0758822	0.0823773
	30.1283	188.713	1474	1096.32	0.125269		0.125269	0.0845567	0.0878833
	30.1488	188.715	1475	1097.06	0.157417		0.157417	0.104204	0.0961294
	30.1693	188.717	1476	1097.81	0.150258		0.150258	0.120156	0.100806
	30.1897	188.719	1477	1098.55	0.202626		0.202626	0.142158	0.110736
	30.2102	188.721	1478	1099.3	0.072098		0.072098	0.141534	0.108708
	30.2306	188.723	1479	1100.04	0.0735845		0.0735845	0.131197	0.107877
	30.2511	188.725	1480	1100.78	0.0591948		0.0591948	0.111552	0.107878
	30.2716	188.727	1481	1101.53	0.0649568		0.0649568	0.0944921	0.107324
	30.292	188.729	1482	1102.27	0.0734577		0.0734577	0.0686584	0.105408
	30.3125	188.731	1483	1103.02	0.0805217		0.0805217	0.0703431	0.105938
	30.3329	188.733	1484	1103.76	0.066225		0.066225	0.0688712	0.100034
	30.3534	188.735	1485	1104.5	0.0671871		0.0671871	0.0704697	0.091011
	30.3739	188.737	1486	1105.25	0.0833443		0.0833443	0.0741472	0.0843196
	30.3943	188.739	1487	1105.99	0.0714224		0.0714224	0.0737401	0.0711992
	30.4148	188.741	1488	1106.74	0.0702697		0.0702697	0.0716897	0.0710164
	30.4352	188.744	1489	1107.48	0.0722321		0.0722321	0.0728911	0.0708812
	30.4557	188.746	1490	1108.22	0.0578971		0.0578971	0.0710331	0.0707514
	30.4762	188.748	1491	1108.97	0.0554353		0.0554353	0.0654513	0.0697993
	30.4966	188.75	1492	1109.71	0.0696059		0.0696059	0.065088	0.0694141
	30.5171	188.752	1493	1110.46	0.064163		0.064163	0.0638667	0.0677782
	30.5375	188.754	1494	1111.2	0.050334		0.050334	0.0594871	0.0661891
	30.558	188.756	1495	1111.94	0.0535803		0.0535803	0.0586237	0.0648284
	30.5785	188.758	1496	1112.69	0.0579792		0.0579792	0.0591325	0.0622919
	30.5989	188.76	1497	1113.43	0.0782695		0.0782695	0.0608652	0.0629766
	30.6194	188.762	1498	1114.18	0.0655749		0.0655749	0.0611476	0.0625071
	30.6398	188.764	1499	1114.92	0.0699434		0.0699434	0.0650695	0.0622783
	30.6603	188.766	1500	1115.66	0.0759696		0.0759696	0.0695473	0.0640855
	30.6808	188.768	1501	1116.41	0.0676083		0.0676083	0.0714731	0.0653028
	30.7012	188.77	1502	1117.15	0.0924947		0.0924947	0.0743182	0.0675917
	30.7217	188.772	1503	1117.9	0.104605		0.104605	0.0821241	0.0716359
	30.7421	188.774	1504	1118.64	0.0689619		0.0689619	0.0819279	0.0734987
	30.7626	188.776	1505	1119.38	0.0681869		0.0681869	0.0803713	0.0749593
	30.7831	188.778	1506	1120.13	0.0590297		0.0590297	0.0786556	0.0750644
	30.8035	188.78	1507	1120.87	0.10843		0.10843	0.0818427	0.0780804
	30.824	188.782	1508	1121.62	0.0751878		0.0751878	0.0759593	0.0790417
	30.8444	188.784	1509	1122.36	0.0678521		0.0678521	0.0757374	0.0788326
	30.8649	188.786	1510	1123.1	0.0705554		0.0705554	0.076211	0.0782912
	30.8854	188.789	1511	1123.85	0.0780939		0.0780939	0.0800239	0.0793397
	30.9058	188.791	1512	1124.59	0.0646216		0.0646216	0.0712622	0.0765524
	30.9263	188.793	1513	1125.34	0.0692452		0.0692452	0.0700737	0.0730165
	30.9467	188.795	1514	1126.08	0.0870509		0.0870509	0.0739134	0.0748254
	30.9672	188.797	1515	1126.82	0.149523		0.149523	0.089707	0.082959
	30.9877	188.799	1516	1127.57	0.0708013		0.0708013	0.0882484	0.0841362
	31.0081	188.801	1517	1128.31	0.0714779		0.0714779	0.0896197	0.0804409
	31.0286	188.803	1518	1129.06	0.0703364		0.0703364	0.089838	0.0799558
	31.049	188.805	1519	1129.8	0.133238		0.133238	0.0990753	0.0864943
	31.0695	188.807	1520	1130.54	0.137676		0.137676	0.0967059	0.0932064
	31.09	188.809	1521	1131.29	0.0706931		0.0706931	0.0966842	0.0924663
	31.1104	188.811	1522	1132.03	0.0803755		0.0803755	0.0984638	0.0940417
	31.1309	188.813	1523	1132.78	0.0591457		0.0591457	0.0962256	0.0930318
	31.1513	188.815	1524	1133.52	0.117245		0.117245	0.0930272	0.0960512
	31.1718	188.817	1525	1134.26	0.110294		0.110294	0.0875507	0.0921283
	31.1923	188.819	1526	1135.01	0.0732798		0.0732798	0.0880681	0.0923762
	31.2127	188.821	1527	1135.75	0.0891055		0.0891055	0.0898141	0.0941389
	31.2332	188.823	1528	1136.5	0.0928444		0.0928444	0.0965538	0.0963897
	31.2536	188.825	1529	1137.24	0.0573618		0.0573618	0.0845771	0.0888021
	31.2741	188.827	1530	1137.98	0.0753882		0.0753882	0.077596	0.0825733
	31.2946	188.829	1531	1138.73	0.0740747		0.0740747	0.0777549	0.0829115
	31.315	188.832	1532	1139.47	0.0776241		0.0776241	0.0754586	0.0826363
	31.3355	188.834	1533	1140.22	0.0910347		0.0910347	0.0750967	0.0858252
	31.3559	188.836	1534	1140.96	0.067837		0.067837	0.0771917	0.0808844
	31.3764	188.838	1535	1141.7	0.0780357		0.0780357	0.0777212	0.0776586
	31.3969	188.84	1536	1142.45	0.0978293		0.0978293	0.0824722	0.0801135
	31.4173	188.842	1537	1143.19	0.0780544		0.0780544	0.0825582	0.0790084
	31.4378	188.844	1538	1143.94	0.0731805		0.0731805	0.0789874	0.077042
	31.4582	188.846	1539	1144.68	0.105138		0.105138	0.0864476	0.0818196
	31.4787	188.848	1540	1145.42	0.256796		0.256796	0.1222	0.0999604
	31.4992	188.85	1541	1146.17	0.336003		0.336003	0.169834	0.126153
	31.5196	188.852	1542	1146.91	0.554427		0.554427	0.265109	0.173833
	31.5401	188.854	1543	1147.66	0.515084		0.515084	0.353489	0.216238
	31.5605	188.856	1544	1148.4	0.518267		0.518267	0.436115	0.261281
	31.581	188.858	1545	1149.14	0.437073		0.437073	0.472171	0.297185
	31.6015	188.86	1546	1149.89	0.380826		0.380826	0.481135	0.325485
	31.6219	188.862	1547	1150.63	0.361144		0.361144	0.442479	0.353794
	31.6424	188.864	1548	1151.38	0.375938		0.375938	0.41465	0.38407
	31.6628	188.866	1549	1152.12	0.321423		0.321423	0.375281	0.405698
	31.6833	188.868	1550	1152.86	0.312807		0.312807	0.350428	0.411299
	31.7038	188.87	1551	1153.61	0.274711		0.274711	0.329205	0.40517
	31.7242	188.872	1552	1154.35	0.242463		0.242463	0.305468	0.373974
	31.7447	188.874	1553	1155.1	0.207994		0.207994	0.27188	0.343265
	31.7651	188.877	1554	1155.84	0.127254		0.127254	0.233046	0.304163
	31.7856	188.879	1555	1156.58	0.107651		0.107651	0.192015	0.271221
	31.8061	188.881	1556	1157.33	0.129601		0.129601	0.162993	0.246099
	31.8265	188.883	1557	1158.07	0.0724984		0.0724984	0.129	0.217234
	31.847	188.885	1558	1158.82	0.0575041		0.0575041	0.0989017	0.185391
	31.8674	188.887	1559	1159.56	0.0556918		0.0556918	0.0845893	0.158818
	31.8879	188.889	1560	1160.3	0.0702302		0.0702302	0.0771051	0.13456
	31.9084	188.891	1561	1161.05	0.0729328		0.0729328	0.0657715	0.114382
	31.9288	188.893	1562	1161.79	0.0721202		0.0721202	0.0656958	0.0973478
	31.9493	188.895	1563	1162.54	0.115526		0.115526	0.0773002	0.0881009
	31.9697	188.897	1564	1163.28	0.161853		0.161853	0.0985324	0.0915609
	31.9902	188.899	1565	1164.02	0.311686		0.311686	0.146824	0.111964
	32.0107	188.901	1566	1164.77	0.304649		0.304649	0.193167	0.129469
	32.0311	188.903	1567	1165.51	0.466288		0.466288	0.272001	0.168848
	32.0516	188.905	1568	1166.26	0.663838		0.663838	0.381663	0.229482
	32.072	188.907	1569	1167	0.625809		0.625809	0.474454	0.286493
	32.0925	188.909	1570	1167.74	0.724788		0.724788	0.557075	0.351949
	32.113	188.911	1571	1168.49	0.600168		0.600168	0.616178	0.404673
	32.1334	188.913	1572	1169.23	0.328444		0.328444	0.588609	0.430305
	32.1539	188.915	1573	1169.98	0.381468		0.381468	0.532135	0.456899
	32.1743	188.917	1574	1170.72	0.289715		0.289715	0.464917	0.469685
	32.1948	188.919	1575	1171.46	0.211411		0.211411	0.362241	0.459658
	32.2153	188.922	1576	1172.21	0.255791		0.255791	0.293366	0.454772
	32.2357	188.924	1577	1172.95	0.36242		0.36242	0.300161	0.444385
	32.2562	188.926	1578	1173.7	0.304344		0.304344	0.284736	0.408436
	32.2766	188.928	1579	1174.44	0.555655		0.555655	0.337924	0.40142
	32.2971	188.93	1580	1175.18	0.532055		0.532055	0.402053	0.382147
	32.3176	188.932	1581	1175.93	0.542274		0.542274	0.459349	0.376358
	32.338	188.934	1582	1176.67	0.426812		0.426812	0.472228	0.386194
	32.3585	188.936	1583	1177.42	0.337522		0.337522	0.478864	0.3818
	32.3789	188.938	1584	1178.16	0.196847		0.196847	0.407102	0.372513
	32.3994	188.94	1585	1178.9	0.22461		0.22461	0.345613	0.373833
	32.4199	188.942	1586	1179.65	0.167807		0.167807	0.27072	0.365035
	32.4403	188.944	1587	1180.39	0.164582		0.164582	0.218274	0.345251
	32.4608	188.946	1588	1181.14	0.184713		0.184713	0.187712	0.333288
	32.4812	188.948	1589	1181.88	0.151441		0.151441	0.17863	0.292866
	32.5017	188.95	1590	1182.62	0.165528		0.165528	0.166814	0.256214
	32.5222	188.952	1591	1183.37	0.160771		0.160771	0.165407	0.218063
	32.5426	188.954	1592	1184.11	0.19254		0.19254	0.170999	0.194636
	32.5631	188.956	1593	1184.86	0.168577		0.168577	0.167772	0.177742
	32.5835	188.958	1594	1185.6	0.200074		0.200074	0.177498	0.178064
	32.604	188.96	1595	1186.34	0.248485		0.248485	0.19409	0.180452
	32.6245	188.962	1596	1187.09	0.232331		0.232331	0.208402	0.186904
	32.6449	188.964	1597	1187.83	0.233503		0.233503	0.216594	0.193796
	32.6654	188.967	1598	1188.58	0.262369		0.262369	0.235352	0.201562
	32.6858	188.969	1599	1189.32	0.315751		0.315751	0.258488	0.217993
	32.7063	188.971	1600	1190.06	0.250996		0.250996	0.25899	0.22654
	32.7268	188.973	1601	1190.81	0.430466		0.430466	0.298617	0.253509
	32.7472	188.975	1602	1191.55	0.19544		0.19544	0.291004	0.253799
	32.7677	188.977	1603	1192.3	0.170504		0.170504	0.272631	0.253992
	32.7881	188.979	1604	1193.04	0.1365		0.1365	0.236781	0.247635
	32.8086	188.981	1605	1193.78	0.258149		0.258149	0.238212	0.248601
	32.8291	188.983	1606	1194.53	0.196994		0.196994	0.191517	0.245067
	32.8495	188.985	1607	1195.27	0.118094		0.118094	0.176048	0.233526
	32.87	188.987	1608	1196.02	0.129733		0.129733	0.167894	0.220263
	32.8904	188.989	1609	1196.76	0.0826367		0.0826367	0.157121	0.196951
	32.9109	188.991	1610	1197.5	0.0781088		0.0781088	0.121113	0.179663
	32.9314	188.993	1611	1198.25	0.0825611		0.0825611	0.0982267	0.144872
	32.9518	188.995	1612	1198.99	0.103326		0.103326	0.0952732	0.135661
	32.9723	188.997	1613	1199.74	0.0655659		0.0655659	0.0824396	0.125167
	32.9927	188.999	1614	1200.48	0.0893177		0.0893177	0.0837758	0.120449
	33.0132	189.001	1615	1201.22	0.0920107		0.0920107	0.0865562	0.103835
	33.0337	189.003	1616	1201.97	0.0693709		0.0693709	0.0839182	0.0910725
	33.0541	189.005	1617	1202.71	0.0783609		0.0783609	0.0789252	0.0870992
	33.0746	189.007	1618	1203.46	0.0748635		0.0748635	0.0807847	0.0816122
	33.095	189.01	1619	1204.2	0.0871544		0.0871544	0.0803521	0.082064
	33.1155	189.012	1620	1204.94	0.0895404		0.0895404	0.079858	0.0832071
	33.136	189.014	1621	1205.69	0.166144		0.166144	0.0992127	0.0915654
	33.1564	189.016	1622	1206.43	0.18477		0.18477	0.120494	0.0997098
	33.1769	189.018	1623	1207.18	0.232954		0.232954	0.152113	0.116449
	33.1973	189.02	1624	1207.92	0.203242		0.203242	0.17533	0.127841
	33.2178	189.022	1625	1208.66	0.171848		0.171848	0.191792	0.135825
	33.2383	189.024	1626	1209.41	0.149295		0.149295	0.188422	0.143817
	33.2587	189.026	1627	1210.15	0.102881		0.102881	0.172044	0.146269
	33.2792	189.028	1628	1210.9	0.118867		0.118867	0.149227	0.15067
	33.2996	189.03	1629	1211.64	0.108938		0.108938	0.130366	0.152848
	33.3201	189.032	1630	1212.38	0.133821		0.133821	0.12276	0.157276
	33.3406	189.034	1631	1213.13	0.155349		0.155349	0.123971	0.156197
	33.361	189.036	1632	1213.87	0.141372		0.141372	0.131669	0.151857
	33.3815	189.038	1633	1214.62	0.0999107		0.0999107	0.127878	0.138552
	33.4019	189.04	1634	1215.36	0.150113		0.150113	0.136113	0.133239
	33.4224	189.042	1635	1216.1	0.15815		0.15815	0.140979	0.13187
	33.4429	189.044	1636	1216.85	0.150728		0.150728	0.140055	0.132013
	33.4633	189.046	1637	1217.59	0.221298		0.221298	0.15604	0.143855
	33.4838	189.048	1638	1218.34	0.244785		0.244785	0.185015	0.156447
	33.5042	189.05	1639	1219.08	0.322717		0.322717	0.219536	0.177824
	33.5247	189.052	1640	1219.82	0.477648		0.477648	0.283435	0.212207
	33.5452	189.055	1641	1220.57	0.380689		0.380689	0.329427	0.234741
	33.5656	189.057	1642	1221.31	0.398029		0.398029	0.364774	0.260407
	33.5861	189.059	1643	1222.06	0.179815		0.179815	0.35178	0.268397
	33.6065	189.061	1644	1222.8	0.207655		0.207655	0.328767	0.274152
	33.627	189.063	1645	1223.54	0.167982		0.167982	0.266834	0.275135
	33.6475	189.065	1646	1224.29	0.272163		0.272163	0.245129	0.287278
	33.6679	189.067	1647	1225.03	0.207883		0.207883	0.2071	0.285937
	33.6884	189.069	1648	1225.78	0.193252		0.193252	0.209787	0.280783
	33.7088	189.071	1649	1226.52	0.146711		0.146711	0.197598	0.263183
	33.7293	189.073	1650	1227.26	0.186459		0.186459	0.201293	0.234064
	33.7498	189.075	1651	1228.01	0.174323		0.174323	0.181725	0.213427
	33.7702	189.077	1652	1228.75	0.216724		0.216724	0.183494	0.195297
	33.7907	189.079	1653	1229.5	0.226713		0.226713	0.190186	0.199986
	33.8111	189.081	1654	1230.24	0.216073		0.216073	0.204058	0.200828
	33.8316	189.083	1655	1230.98	0.189067		0.189067	0.20458	0.202937
	33.8521	189.085	1656	1231.73	0.177381		0.177381	0.205192	0.193459
	33.8725	189.087	1657	1232.47	0.223998		0.223998	0.206646	0.19507
	33.893	189.089	1658	1233.22	0.151008		0.151008	0.191505	0.190846
	33.9134	189.091	1659	1233.96	0.157186		0.157186	0.179728	0.191893
	33.9339	189.093	1660	1234.7	0.143846		0.143846	0.170684	0.187632
	33.9544	189.095	1661	1235.45	0.151339		0.151339	0.165475	0.185334
	33.9748	189.097	1662	1236.19	0.128643		0.128643	0.146404	0.176525
	33.9953	189.1	1663	1236.94	0.223111		0.223111	0.160825	0.176165
	34.0157	189.102	1664	1237.68	0.1611		0.1611	0.161608	0.170668
	34.0362	189.104	1665	1238.42	0.151957		0.151957	0.16323	0.166957
	34.0567	189.106	1666	1239.17	0.148908		0.148908	0.162744	0.16411
	34.0771	189.108	1667	1239.91	0.361135		0.361135	0.209242	0.177823
	34.0976	189.11	1668	1240.66	0.327921		0.327921	0.230204	0.195515
	34.118	189.112	1669	1241.4	0.27502		0.27502	0.252988	0.207298
	34.1385	189.114	1670	1242.14	0.432828		0.432828	0.309162	0.236196
	34.159	189.116	1671	1242.89	0.338975		0.338975	0.347176	0.25496
	34.1794	189.118	1672	1243.63	0.216321		0.216321	0.318213	0.263728
	34.1999	189.12	1673	1244.38	0.204495		0.204495	0.293528	0.261866
	34.2203	189.122	1674	1245.12	0.184595		0.184595	0.275443	0.264215
	34.2408	189.124	1675	1245.86	0.215763		0.215763	0.23203	0.270596
	34.2613	189.126	1676	1246.61	0.199917		0.199917	0.204218	0.275697
	34.2817	189.128	1677	1247.35	0.176838		0.176838	0.196322	0.257267
	34.3022	189.13	1678	1248.1	0.216552		0.216552	0.198733	0.246131
	34.3226	189.132	1679	1248.84	0.334362		0.334362	0.228687	0.252065
	34.3431	189.134	1680	1249.58	0.32704		0.32704	0.250942	0.241486
	34.3636	189.136	1681	1250.33	0.308325		0.308325	0.272624	0.238421
	34.384	189.138	1682	1251.07	0.297903		0.297903	0.296837	0.246579
	34.4045	189.14	1683	1251.82	0.312174		0.312174	0.315961	0.257347
	34.4249	189.142	1684	1252.56	0.444452		0.444452	0.337979	0.283333
	34.4454	189.145	1685	1253.3	0.564607		0.564607	0.385492	0.318217
	34.4659	189.147	1686	1254.05	0.617756		0.617756	0.447378	0.360001
	34.4863	189.149	1687	1254.79	0.886969		0.886969	0.565192	0.431014
	34.5068	189.151	1688	1255.54	1.05368		1.05368	0.713492	0.514727
	34.5272	189.153	1689	1256.28	0.844682		0.844682	0.793538	0.565759
	34.5477	189.155	1690	1257.02	0.684304		0.684304	0.817478	0.601485
	34.5682	189.157	1691	1257.77	0.953872		0.953872	0.884701	0.66604
	34.5886	189.159	1692	1258.51	0.481452		0.481452	0.803597	0.684394
	34.6091	189.161	1693	1259.26	0.406438		0.406438	0.674149	0.693821
	34.6295	189.163	1694	1260	0.292625		0.292625	0.563738	0.678638
	34.65	189.165	1695	1260.74	0.286659		0.286659	0.484209	0.650843
	34.6705	189.167	1696	1261.49	0.249046		0.249046	0.343244	0.613972
	34.6909	189.169	1697	1262.23	0.360529		0.360529	0.319059	0.561328
	34.7114	189.171	1698	1262.98	0.341894		0.341894	0.306151	0.49015
	34.7318	189.173	1699	1263.72	0.384008		0.384008	0.324427	0.444083
	34.7523	189.175	1700	1264.46	0.38194		0.38194	0.343483	0.413846
	34.7728	189.177	1701	1265.21	0.462656		0.462656	0.386205	0.364725
	34.7932	189.179	1702	1265.95	0.386507		0.386507	0.391401	0.35523
	34.8137	189.181	1703	1266.7	0.560451		0.560451	0.435112	0.370631
	34.8341	189.183	1704	1267.44	0.713367		0.713367	0.500984	0.412706
	34.8546	189.185	1705	1268.18	0.539275		0.539275	0.532451	0.437967
	34.8751	189.188	1706	1268.93	0.61929		0.61929	0.563778	0.474992
	34.8955	189.19	1707	1269.67	0.836714		0.836714	0.65382	0.52261
	34.916	189.192	1708	1270.42	0.836323		0.836323	0.708994	0.572053
	34.9364	189.194	1709	1271.16	0.825456		0.825456	0.731412	0.616198
	34.9569	189.196	1710	1271.9	0.845727		0.845727	0.792702	0.662577
	34.9774	189.198	1711	1272.65	0.666711		0.666711	0.802186	0.682982
	34.9978	189.2	1712	1273.39	0.810313		0.810313	0.796906	0.725363
	35.0183	189.202	1713	1274.14	0.949104		0.949104	0.819462	0.764228
	35.0387	189.204	1714	1274.88	0.699463		0.699463	0.794264	0.762838
	35.0592	189.206	1715	1275.62	0.682605		0.682605	0.761639	0.777171
	35.0797	189.208	1716	1276.37	0.748907		0.748907	0.778079	0.790132
	35.1001	189.21	1717	1277.11	0.881843		0.881843	0.792385	0.794645
	35.1206	189.212	1718	1277.86	0.909967		0.909967	0.784557	0.80201
	35.141	189.214	1719	1278.6	0.718711		0.718711	0.788407	0.791335
	35.1615	189.216	1720	1279.34	0.957802		0.957802	0.843446	0.802543
	35.182	189.218	1721	1280.09	0.583072		0.583072	0.810279	0.794179
	35.2024	189.22	1722	1280.83	0.513287		0.513287	0.736568	0.764476
	35.2229	189.222	1723	1281.58	0.519102		0.519102	0.658395	0.721476
	35.2433	189.224	1724	1282.32	0.560994		0.560994	0.626852	0.707629
	35.2638	189.226	1725	1283.06	0.620079		0.620079	0.559307	0.701376
	35.2843	189.228	1726	1283.81	0.502116		0.502116	0.543116	0.676697
	35.3047	189.23	1727	1284.55	0.438559		0.438559	0.52817	0.632369
	35.3252	189.233	1728	1285.3	0.653929		0.653929	0.555135	0.606765
	35.3456	189.235	1729	1286.04	0.514029		0.514029	0.545742	0.586297
	35.3661	189.237	1730	1286.78	0.622582		0.622582	0.546243	0.552775
	35.3866	189.239	1731	1287.53	0.865409		0.865409	0.618902	0.581009
	35.407	189.241	1732	1288.27	1.33659		1.33659	0.798507	0.663339
	35.4275	189.243	1733	1289.02	1.28055		1.28055	0.923831	0.739483
	35.4479	189.245	1734	1289.76	1.85776		1.85776	1.19258	0.86916
	35.4684	189.247	1735	1290.5	1.79359		1.79359	1.42678	0.986511
	35.4889	189.249	1736	1291.25	1.53179		1.53179	1.56005	1.08948
	35.5093	189.251	1737	1291.99	1.50207		1.50207	1.59315	1.19583
	35.5298	189.253	1738	1292.74	1.37825		1.37825	1.61269	1.26826
	35.5502	189.255	1739	1293.48	0.980497		0.980497	1.43724	1.31491
	35.5707	189.257	1740	1294.22	0.998298		0.998298	1.27818	1.35248
	35.5912	189.259	1741	1294.97	1.32838		1.32838	1.2375	1.39878
	35.6116	189.261	1742	1295.71	1.28145		1.28145	1.19337	1.39326
	35.6321	189.263	1743	1296.46	1.99714		1.99714	1.31715	1.46492
	35.6525	189.265	1744	1297.2	2.69806		2.69806	1.66067	1.54895
	35.673	189.267	1745	1297.94	2.86999		2.86999	2.035	1.65659
	35.6935	189.269	1746	1298.69	3.01889		3.01889	2.37311	1.8053
	35.7139	189.271	1747	1299.43	3.23257		3.23257	2.76333	1.97835
	35.7344	189.273	1748	1300.18	2.28243		2.28243	2.82039	2.06877
	35.7548	189.275	1749	1300.92	1.48936		1.48936	2.57865	2.11966
	35.7753	189.278	1750	1301.66	1.66067		1.66067	2.33678	2.18589
	35.7958	189.28	1751	1302.41	1.21218		1.21218	1.97544	2.17427
	35.8162	189.282	1752	1303.15	1.14451		1.14451	1.55783	2.16058
	35.8367	189.284	1753	1303.9	0.920612		0.920612	1.28547	2.05293
	35.8571	189.286	1754	1304.64	0.85777		0.85777	1.15915	1.8689
	35.8776	189.288	1755	1305.38	0.749969		0.749969	0.977009	1.6569
	35.8981	189.29	1756	1306.13	0.993446		0.993446	0.933262	1.45435
	35.9185	189.292	1757	1306.87	0.746557		0.746557	0.853671	1.20575
	35.939	189.294	1758	1307.62	0.902388		0.902388	0.850026	1.06775
	35.9594	189.296	1759	1308.36	0.722841		0.722841	0.82304	0.991095
	35.9799	189.298	1760	1309.1	1.07735		1.07735	0.888516	0.932763
	36.0004	189.3	1761	1309.85	1.4453		1.4453	0.978886	0.956074
	36.0208	189.302	1762	1310.59	1.43134		1.43134	1.11584	0.984756
	36.0413	189.304	1763	1311.34	0.964313		0.964313	1.12823	0.989127
	36.0617	189.306	1764	1312.08	1.04381		1.04381	1.19242	1.00773
	36.0822	189.308	1765	1312.82	0.927408		0.927408	1.16243	1.02547
	36.1027	189.31	1766	1313.57	0.899681		0.899681	1.05331	1.0161
	36.1231	189.312	1767	1314.31	1.09414		1.09414	0.985871	1.05086
	36.1436	189.314	1768	1315.06	0.692098		0.692098	0.931428	1.02983
	36.164	189.316	1769	1315.8	0.57192		0.57192	0.83705	1.01474
	36.1845	189.318	1770	1316.54	0.439491		0.439491	0.739467	0.950949
	36.205	189.32	1771	1317.29	0.494606		0.494606	0.658452	0.855881
	36.2254	189.323	1772	1318.03	0.486557		0.486557	0.536934	0.761403
	36.2459	189.325	1773	1318.78	0.56938		0.56938	0.512391	0.721909
	36.2663	189.327	1774	1319.52	0.938434		0.938434	0.585694	0.711372
	36.2868	189.329	1775	1320.26	1.2582		1.2582	0.749436	0.744451
	36.3073	189.331	1776	1321.01	1.45029		1.45029	0.940572	0.799512
	36.3277	189.333	1777	1321.75	1.50755		1.50755	1.14477	0.840852
	36.3482	189.335	1778	1322.5	1.02494		1.02494	1.23588	0.874136
	36.3686	189.337	1779	1323.24	1.27412		1.27412	1.30302	0.944356
	36.3891	189.339	1780	1323.98	1.6583		1.6583	1.38304	1.06624
	36.4096	189.341	1781	1324.73	1.20945		1.20945	1.33487	1.13772
	36.43	189.343	1782	1325.47	1.9427		1.9427	1.4219	1.28334
	36.4505	189.345	1783	1326.22	2.74157		2.74157	1.76523	1.50055
	36.4709	189.347	1784	1326.96	2.65186		2.65186	2.04078	1.6719
	36.4914	189.349	1785	1327.7	3.19951		3.19951	2.34902	1.86603
	36.5119	189.351	1786	1328.45	3.98941		3.98941	2.90501	2.11994
	36.5323	189.353	1787	1329.19	4.66964		4.66964	3.4504	2.43615
	36.5528	189.355	1788	1329.94	2.03371		2.03371	3.30882	2.53703
	36.5732	189.357	1789	1330.68	1.54783		1.54783	3.08802	2.5644
	36.5937	189.359	1790	1331.42	1.31636		1.31636	2.71139	2.5302
	36.6142	189.361	1791	1332.17	1.7389		1.7389	2.26129	2.58315
	36.6346	189.363	1792	1332.91	2.09225		2.09225	1.74581	2.5981
	36.6551	189.366	1793	1333.66	1.61487		1.61487	1.66204	2.48543
	36.6755	189.368	1794	1334.4	2.73726		2.73726	1.89993	2.49397
	36.696	189.37	1795	1335.14	1.95958		1.95958	2.02857	2.36998
	36.7165	189.372	1796	1335.89	2.00191		2.00191	2.08117	2.17123
	36.7369	189.374	1797	1336.63	3.69741		3.69741	2.40221	2.07401
	36.7574	189.376	1798	1337.38	4.17115		4.17115	2.91346	2.28775
	36.7778	189.378	1799	1338.12	5.5638		5.5638	3.47877	2.68935
	36.7983	189.38	1800	1338.86	7.5317		7.5317	4.59319	3.31088
	36.8188	189.382	1801	1339.61	10.4998		10.4998	6.29278	4.18698
	36.8392	189.384	1802	1340.35	10.3246		10.3246	7.61821	5.01021
	36.8597	189.386	1803	1341.1	11.2498		11.2498	9.03395	5.9737
	36.8801	189.388	1804	1341.84	7.58725		7.58725	9.43863	6.4587
	36.9006	189.39	1805	1342.58	5.86382		5.86382	9.10506	6.84913
	36.9211	189.392	1806	1343.33	5.35657		5.35657	8.0764	7.18459
	36.9415	189.394	1807	1344.07	2.80125		2.80125	6.57174	7.09498
	36.962	189.396	1808	1344.82	1.37852		1.37852	4.59748	6.81571
	36.9824	189.398	1809	1345.56	1.48542		1.48542	3.37711	6.40787
	37.0029	189.4	1810	1346.3	1.61355		1.61355	2.52706	5.81606
	37.0234	189.402	1811	1347.05	1.16338		1.16338	1.68842	4.88241
	37.0438	189.404	1812	1347.79	1.40054		1.40054	1.40828	3.99001
	37.0643	189.406	1813	1348.54	1.33932		1.33932	1.40044	2.99896
	37.0847	189.408	1814	1349.28	2.27036		2.27036	1.55743	2.46727
	37.1052	189.411	1815	1350.02	3.12829		3.12829	1.86038	2.19372
	37.1257	189.413	1816	1350.77	3.05451		3.05451	2.23861	1.96351
	37.1461	189.415	1817	1351.51	3.14292		3.14292	2.58708	1.99768
	37.1666	189.417	1818	1352.26	2.25758		2.25758	2.77073	2.08559
	37.187	189.419	1819	1353	1.46742		1.46742	2.61014	2.08379
	37.2075	189.421	1820	1353.74	1.29928		1.29928	2.24434	2.05236
	37.228	189.423	1821	1354.49	0.660376		0.660376	1.76551	2.00206
	37.2484	189.425	1822	1355.23	0.357678		0.357678	1.20847	1.89777
	37.2689	189.427	1823	1355.98	0.338486		0.338486	0.824647	1.79769
	37.2893	189.429	1824	1356.72	0.332586		0.332586	0.59768	1.60391
	37.3098	189.431	1825	1357.46	0.418721		0.418721	0.421569	1.33296
	37.3303	189.433	1826	1358.21	0.398095		0.398095	0.369113	1.06731
	37.3507	189.435	1827	1358.95	0.454626		0.454626	0.388503	0.798485
	37.3712	189.437	1828	1359.7	0.533202		0.533202	0.427446	0.626046
	37.3916	189.439	1829	1360.44	0.499353		0.499353	0.460799	0.52924
	37.4121	189.441	1830	1361.18	0.446377		0.446377	0.466331	0.44395
	37.4326	189.443	1831	1361.93	0.530714		0.530714	0.492854	0.430984
	37.453	189.445	1832	1362.67	0.668798		0.668798	0.535689	0.462096
	37.4735	189.447	1833	1363.42	1.04341		1.04341	0.63773	0.532588
	37.4939	189.449	1834	1364.16	1.0782		1.0782	0.7535	0.60715
	37.5144	189.451	1835	1364.9	1.18179		1.18179	0.900582	0.683456
	37.5349	189.453	1836	1365.65	1.4629		1.4629	1.08702	0.789937
	37.5553	189.456	1837	1366.39	1.37442		1.37442	1.22814	0.881916
	37.5758	189.458	1838	1367.14	1.68634		1.68634	1.35673	0.99723
	37.5962	189.46	1839	1367.88	1.8281		1.8281	1.50671	1.1301
	37.6167	189.462	1840	1368.62	1.75182		1.75182	1.62072	1.26065
	37.6372	189.464	1841	1369.37	1.18062		1.18062	1.56426	1.32564
	37.6576	189.466	1842	1370.11	1.11726		1.11726	1.51283	1.37049
	37.6781	189.468	1843	1370.86	1.22486		1.22486	1.42053	1.38863
	37.6985	189.47	1844	1371.6	1.97638		1.97638	1.45019	1.47845
	37.719	189.472	1845	1372.34	2.279		2.279	1.55562	1.58817
	37.7395	189.474	1846	1373.09	0.876372		0.876372	1.49477	1.52952
	37.7599	189.476	1847	1373.83	0.605083		0.605083	1.39234	1.45258
	37.7804	189.478	1848	1374.58	0.550077		0.550077	1.25738	1.33896
	37.8008	189.48	1849	1375.32	0.565322		0.565322	0.97517	1.21268
	37.8213	189.482	1850	1376.06	0.653488		0.653488	0.650068	1.10285
	37.8418	189.484	1851	1376.81	0.58289		0.58289	0.591372	1.04307
	37.8622	189.486	1852	1377.55	0.638072		0.638072	0.59797	0.995154
	37.8827	189.488	1853	1378.3	0.720473		0.720473	0.632049	0.944716
	37.9031	189.49	1854	1379.04	0.674205		0.674205	0.653826	0.814498
	37.9236	189.492	1855	1379.78	0.563391		0.563391	0.635806	0.642937
	37.9441	189.494	1856	1380.53	0.608572		0.608572	0.640942	0.616157
	37.9645	189.496	1857	1381.27	0.56956		0.56956	0.62724	0.612605
	37.985	189.498	1858	1382.02	0.526781		0.526781	0.588502	0.610275
	38.0054	189.501	1859	1382.76	0.635649		0.635649	0.580791	0.617308
	38.0259	189.503	1860	1383.5	0.824608		0.824608	0.633034	0.63442
	38.0464	189.505	1861	1384.25	0.769511		0.769511	0.665222	0.653082
	38.0668	189.507	1862	1384.99	0.822356		0.822356	0.715781	0.671511
	38.0873	189.509	1863	1385.74	0.949603		0.949603	0.800346	0.694424
	38.1077	189.511	1864	1386.48	0.88799		0.88799	0.850814	0.715802
	38.1282	189.513	1865	1387.22	0.905278		0.905278	0.866948	0.749991
	38.1487	189.515	1866	1387.97	0.979323		0.979323	0.90891	0.787066
	38.1691	189.517	1867	1388.71	0.816552		0.816552	0.907749	0.811765
	38.1896	189.519	1868	1389.46	1.08651		1.08651	0.93513	0.867738
	38.21	189.521	1869	1390.2	0.821916		0.821916	0.921915	0.886364
	38.2305	189.523	1870	1390.94	0.613734		0.613734	0.863606	0.865277
	38.251	189.525	1871	1391.69	0.543835		0.543835	0.776509	0.842709
	38.2714	189.527	1872	1392.43	0.658637		0.658637	0.744926	0.826337
	38.2919	189.529	1873	1393.18	0.995559		0.995559	0.726736	0.830933
	38.3123	189.531	1874	1393.92	0.93378		0.93378	0.749109	0.835512
	38.3328	189.533	1875	1394.66	0.950967		0.950967	0.816556	0.840081
	38.3533	189.535	1876	1395.41	1.14467		1.14467	0.936723	0.856616
	38.3737	189.537	1877	1396.15	1.41555		1.41555	1.08811	0.916516
	38.3942	189.539	1878	1396.9	1.13759		1.13759	1.11651	0.921625
	38.4146	189.541	1879	1397.64	0.966022		0.966022	1.12296	0.936035
	38.4351	189.544	1880	1398.38	0.97706		0.97706	1.12818	0.972368
	38.4556	189.546	1881	1399.13	0.734306		0.734306	1.04611	0.991415
	38.476	189.548	1882	1399.87	0.750228		0.750228	0.913042	1.00057
	38.4965	189.55	1883	1400.62	0.618448		0.618448	0.809213	0.962863
	38.5169	189.552	1884	1401.36	0.637681		0.637681	0.743545	0.933253
	38.5374	189.554	1885	1402.1	0.622522		0.622522	0.672637	0.900408
	38.5579	189.556	1886	1402.85	0.70972		0.70972	0.66772	0.856913
	38.5783	189.558	1887	1403.59	0.982006		0.982006	0.714076	0.813559
	38.5988	189.56	1888	1404.34	1.18552		1.18552	0.82749	0.818351
	38.6192	189.562	1889	1405.08	1.51627		1.51627	1.00321	0.873377
	38.6397	189.564	1890	1405.82	1.61756		1.61756	1.20222	0.937427
	38.6602	189.566	1891	1406.57	1.2618		1.2618	1.31263	0.990176
	38.6806	189.568	1892	1407.31	1.21126		1.21126	1.35848	1.03628
	38.7011	189.57	1893	1408.06	1.08591		1.08591	1.33856	1.08303
	38.7215	189.572	1894	1408.8	0.925203		0.925203	1.22035	1.11178
	38.742	189.574	1895	1409.54	1.00974		1.00974	1.09878	1.1505
	38.7625	189.576	1896	1410.29	0.854115		0.854115	1.01725	1.16494
	38.7829	189.578	1897	1411.03	0.794617		0.794617	0.933918	1.1462
	38.8034	189.58	1898	1411.78	0.621012		0.621012	0.840938	1.08975
	38.8238	189.582	1899	1412.52	0.598072		0.598072	0.775512	0.997929
	38.8443	189.584	1900	1413.26	0.760251		0.760251	0.725613	0.912198
	38.8648	189.586	1901	1414.01	1.36905		1.36905	0.828601	0.922924
	38.8852	189.589	1902	1414.75	1.30173		1.30173	0.930023	0.931971
	38.9057	189.591	1903	1415.5	1.50338		1.50338	1.1065	0.973718
	38.9261	189.593	1904	1416.24	2.13356		2.13356	1.41359	1.09455
	38.9466	189.595	1905	1416.98	2.18428		2.18428	1.6984	1.21201
	38.9671	189.597	1906	1417.73	2.52808		2.52808	1.93021	1.3794
	38.9875	189.599	1907	1418.47	1.96979		1.96979	2.06382	1.49692
	39.008	189.601	1908	1419.22	1.32983		1.32983	2.02911	1.5678
	39.0284	189.603	1909	1419.96	1.14831		1.14831	1.83206	1.62283
	39.0489	189.605	1910	1420.7	1.33963		1.33963	1.66313	1.68076
	39.0694	189.607	1911	1421.45	1.29224		1.29224	1.41596	1.67308
	39.0898	189.609	1912	1422.19	0.966203		0.966203	1.21524	1.63953
	39.1103	189.611	1913	1422.94	0.73047		0.73047	1.09537	1.56224
	39.1307	189.613	1914	1423.68	0.810389		0.810389	1.02779	1.42992
	39.1512	189.615	1915	1424.42	0.858005		0.858005	0.931461	1.29729
	39.1717	189.617	1916	1425.17	1.0179		1.0179	0.876594	1.14628
	39.1921	189.619	1917	1425.91	1.36793		1.36793	0.956939	1.08609
	39.2126	189.621	1918	1426.66	1.33236		1.33236	1.07732	1.08634
	39.233	189.623	1919	1427.4	1.40251		1.40251	1.19574	1.11176
	39.2535	189.625	1920	1428.14	1.2505		1.2505	1.27424	1.10285
	39.274	189.627	1921	1428.89	1.32012		1.32012	1.33468	1.10564
	39.2944	189.629	1922	1429.63	1.76639		1.76639	1.41438	1.18566
	39.3149	189.631	1923	1430.38	1.70331		1.70331	1.48856	1.28294
	39.3353	189.634	1924	1431.12	1.9955		1.9955	1.60716	1.40145
	39.3558	189.636	1925	1431.86	2.46039		2.46039	1.84914	1.56169
	39.3763	189.638	1926	1432.61	2.51887		2.51887	2.08889	1.71179
	39.3967	189.64	1927	1433.35	2.55919		2.55919	2.24745	1.83091
	39.4172	189.642	1928	1434.1	2.33898		2.33898	2.37459	1.93158
	39.4376	189.644	1929	1434.84	2.16443		2.16443	2.40837	2.00777
	39.4581	189.646	1930	1435.58	1.61134		1.61134	2.23856	2.04385
	39.4786	189.648	1931	1436.33	1.54814		1.54814	2.04442	2.06665
	39.499	189.65	1932	1437.07	1.35563		1.35563	1.8037	2.02558
	39.5195	189.652	1933	1437.82	1.5098		1.5098	1.63787	2.00623
	39.5399	189.654	1934	1438.56	1.43751		1.43751	1.49248	1.95043
	39.5604	189.656	1935	1439.3	1.17638		1.17638	1.40549	1.82203
	39.5809	189.658	1936	1440.05	1.01148		1.01148	1.29816	1.67129
	39.6013	189.66	1937	1440.79	0.814235		0.814235	1.18988	1.49679
	39.6218	189.662	1938	1441.54	1.04771		1.04771	1.09746	1.36766
	39.6422	189.664	1939	1442.28	0.797412		0.797412	0.969443	1.23096
	39.6627	189.666	1940	1443.02	0.659603		0.659603	0.866088	1.13579
	39.6832	189.668	1941	1443.77	0.703306		0.703306	0.804453	1.05131
	39.7036	189.67	1942	1444.51	0.734229		0.734229	0.788452	0.989166
	39.7241	189.672	1943	1445.26	1.20021		1.20021	0.818952	0.958207
	39.7445	189.674	1944	1446	0.958351		0.958351	0.85114	0.910292
	39.765	189.677	1945	1446.74	0.7376		0.7376	0.86674	0.866414
	39.7855	189.679	1946	1447.49	0.943775		0.943775	0.914833	0.859643
	39.8059	189.681	1947	1448.23	0.934923		0.934923	0.954972	0.871712
	39.8264	189.683	1948	1448.98	0.858511		0.858511	0.886632	0.852792
	39.8468	189.685	1949	1449.72	0.749992		0.749992	0.84496	0.84805
	39.8673	189.687	1950	1450.46	0.921032		0.921032	0.881647	0.874193
	39.8878	189.689	1951	1451.21	0.808827		0.808827	0.854657	0.884745
	39.9082	189.691	1952	1451.95	0.912582		0.912582	0.850189	0.902581
	39.9287	189.693	1953	1452.7	0.729438		0.729438	0.824374	0.855503
	39.9491	189.695	1954	1453.44	0.684598		0.684598	0.811295	0.828128
	39.9696	189.697	1955	1454.18	0.648522		0.648522	0.756794	0.81922
	39.9901	189.699	1956	1454.93	0.552387		0.552387	0.705506	0.780081
	40.0105	189.701	1957	1455.67	0.657077		0.657077	0.654404	0.752297
	40.031	189.703	1958	1456.42	0.681775		0.681775	0.644872	0.734623
	40.0514	189.705	1959	1457.16	0.732141		0.732141	0.65438	0.732838
	40.0719	189.707	1960	1457.9	0.805267		0.805267	0.685729	0.721261
	40.0924	189.709	1961	1458.65	0.727461		0.727461	0.720744	0.713125
	40.1128	189.711	1962	1459.39	1.17459		1.17459	0.824246	0.739325
	40.1333	189.713	1963	1460.14	1.17706		1.17706	0.923304	0.784088
	40.1537	189.715	1964	1460.88	1.29279		1.29279	1.03543	0.844907
	40.1742	189.717	1965	1461.62	1.68116		1.68116	1.21061	0.94817
	40.1947	189.719	1966	1462.37	1.66341		1.66341	1.3978	1.05927
	40.2151	189.722	1967	1463.11	1.06601		1.06601	1.37608	1.10017
	40.2356	189.724	1968	1463.86	0.862244		0.862244	1.31312	1.11821
	40.256	189.726	1969	1464.6	0.940721		0.940721	1.24271	1.13907
	40.2765	189.728	1970	1465.34	0.845625		0.845625	1.0756	1.14311
	40.297	189.73	1971	1466.09	0.978519		0.978519	0.938623	1.16821
	40.3174	189.732	1972	1466.83	1.08767		1.08767	0.942955	1.15952
	40.3379	189.734	1973	1467.58	1.28061		1.28061	1.02663	1.16987
	40.3583	189.736	1974	1468.32	0.959858		0.959858	1.03046	1.13658
	40.3788	189.738	1975	1469.06	0.836528		0.836528	1.02864	1.05212
	40.3993	189.74	1976	1469.81	0.622896		0.622896	0.957512	0.948068
	40.4197	189.742	1977	1470.55	0.694076		0.694076	0.878794	0.910875
	40.4402	189.744	1978	1471.3	0.47809		0.47809	0.71829	0.872459
	40.4606	189.746	1979	1472.04	0.635554		0.635554	0.653429	0.841943
	40.4811	189.748	1980	1472.78	0.514698		0.514698	0.589063	0.80885
	40.5016	189.75	1981	1473.53	0.590869		0.590869	0.582657	0.770085
	40.522	189.752	1982	1474.27	0.436607		0.436607	0.531164	0.704979
	40.5425	189.754	1983	1475.02	0.492979		0.492979	0.534141	0.626216
	40.5629	189.756	1984	1475.76	0.509089		0.509089	0.508848	0.581139
	40.5834	189.758	1985	1476.5	0.39794		0.39794	0.485497	0.53728
	40.6039	189.76	1986	1477.25	0.439826		0.439826	0.455288	0.518973
	40.6243	189.762	1987	1477.99	0.305638		0.305638	0.429094	0.480129
	40.6448	189.764	1988	1478.74	0.294252		0.294252	0.389349	0.461745
	40.6652	189.767	1989	1479.48	0.313807		0.313807	0.350292	0.42957
	40.6857	189.769	1990	1480.22	0.207393		0.207393	0.312183	0.39884
	40.7062	189.771	1991	1480.97	0.434918		0.434918	0.311202	0.383245
	40.7266	189.773	1992	1481.71	0.354987		0.354987	0.321071	0.375083
	40.7471	189.775	1993	1482.46	0.408381		0.408381	0.343897	0.366623
	40.7675	189.777	1994	1483.2	0.560765		0.560765	0.393289	0.371791
	40.788	189.779	1995	1483.94	0.580684		0.580684	0.467947	0.390065
	40.8085	189.781	1996	1484.69	0.543331		0.543331	0.489629	0.400415
	40.8289	189.783	1997	1485.43	0.401686		0.401686	0.498969	0.41002
	40.8494	189.785	1998	1486.18	0.479298		0.479298	0.513153	0.428525
	40.8698	189.787	1999	1486.92	0.467461		0.467461	0.494492	0.44389
	40.8903	189.789	2000	1487.66	0.407664		0.407664	0.459888	0.463917
	40.9108	189.791	2001	1488.41	0.397294		0.397294	0.430681	0.460155
	40.9312	189.793	2002	1489.15	0.330206		0.330206	0.416385	0.457677
	40.9517	189.795	2003	1489.9	0.344565		0.344565	0.389438	0.451295
	40.9721	189.797	2004	1490.64	0.286833		0.286833	0.353312	0.423902
	40.9926	189.799	2005	1491.38	0.204591		0.204591	0.312698	0.386293
	41.0131	189.801	2006	1492.13	0.302587		0.302587	0.293756	0.362219
	41.0335	189.803	2007	1492.87	0.24307		0.24307	0.276329	0.346357
	41.054	189.805	2008	1493.62	0.439643		0.439643	0.295345	0.342391
	41.0744	189.807	2009	1494.36	0.630911		0.630911	0.364161	0.358736
	41.0949	189.809	2010	1495.1	0.788713		0.788713	0.480985	0.396841
	41.1154	189.812	2011	1495.85	1.15932		1.15932	0.652331	0.473044
	41.1358	189.814	2012	1496.59	1.34639		1.34639	0.872994	0.574662
	41.1563	189.816	2013	1497.34	2.84478		2.84478	1.35402	0.824683
	41.1767	189.818	2014	1498.08	2.78367		2.78367	1.78457	1.07437
	41.1972	189.82	2015	1498.82	3.27438		3.27438	2.28171	1.38135
	41.2177	189.822	2016	1499.57	3.91849		3.91849	2.83354	1.74294
	41.2381	189.824	2017	1500.31	3.41274		3.41274	3.24681	2.0599
	41.2586	189.826	2018	1501.06	3.65682		3.65682	3.40922	2.38162
	41.279	189.828	2019	1501.8	3.34238		3.34238	3.52096	2.65277
	41.2995	189.83	2020	1502.54	3.66646		3.66646	3.59938	2.94054
	41.32	189.832	2021	1503.29	4.11375		4.11375	3.63843	3.23599
	41.3404	189.834	2022	1504.03	4.47533		4.47533	3.85095	3.54888
	41.3609	189.836	2023	1504.78	5.55121		5.55121	4.22983	3.81952
	41.3813	189.838	2024	1505.52	4.01941		4.01941	4.36523	3.9431
	41.4018	189.84	2025	1506.26	5.31143		5.31143	4.69423	4.1468
	41.4223	189.842	2026	1507.01	4.40326		4.40326	4.75213	4.19528
	41.4427	189.844	2027	1507.75	4.69951		4.69951	4.79697	4.32396
	41.4632	189.846	2028	1508.5	4.993		4.993	4.68532	4.45757
	41.4836	189.848	2029	1509.24	3.4929		3.4929	4.58002	4.47263
	41.5041	189.85	2030	1509.98	2.17047		2.17047	3.95183	4.32303
	41.5246	189.852	2031	1510.73	1.70456		1.70456	3.41209	4.08211
	41.545	189.855	2032	1511.47	2.13041		2.13041	2.89827	3.84762
	41.5655	189.857	2033	1512.22	3.03929		3.03929	2.50753	3.59642
	41.5859	189.859	2034	1512.96	3.95203		3.95203	2.59935	3.58969
	41.6064	189.861	2035	1513.7	3.04228		3.04228	2.77372	3.36277
	41.6269	189.863	2036	1514.45	5.70764		5.70764	3.57433	3.49321
	41.6473	189.865	2037	1515.19	4.88848		4.88848	4.12595	3.51211
	41.6678	189.867	2038	1515.94	5.00822		5.00822	4.51973	3.51363
	41.6882	189.869	2039	1516.68	5.89458		5.89458	4.90824	3.7538
	41.7087	189.871	2040	1517.42	6.30429		6.30429	5.56064	4.16718
	41.7292	189.873	2041	1518.17	6.54519		6.54519	5.72815	4.65124
	41.7496	189.875	2042	1518.91	5.71467		5.71467	5.89339	5.00967
	41.7701	189.877	2043	1519.66	7.8372		7.8372	6.45919	5.48946
	41.7905	189.879	2044	1520.4	6.61796		6.61796	6.60386	5.75605
	41.811	189.881	2045	1521.14	4.89998		4.89998	6.323	5.94182
	41.8315	189.883	2046	1521.89	6.93915		6.93915	6.40179	6.06497
	41.8519	189.885	2047	1522.63	6.54142		6.54142	6.56714	6.23027
[truncated: 2,332 more rows]

## Sheet: Sr88Al
Corrected ratios:	Distance (mm)	Approximate depth in core (cm)	Spectrum	Time (sec)	Sr88/Al 1b	Sr88/Al 2c	MEDIA AC	Media MM5	Media MM10
	0	185.7	49	36.366			#DIV/0!	#N/A	#N/A
	1.00007	185.8	50	37.108			#DIV/0!	#N/A	#N/A
	1.02047	185.802	51	37.85			#DIV/0!	#N/A	#N/A
	1.04087	185.804	52	38.593			#DIV/0!	#N/A	#N/A
	1.06131	185.806	53	39.335			#DIV/0!	#DIV/0!	#N/A
	1.08171	185.808	54	40.077			#DIV/0!	#DIV/0!	#N/A
	1.10212	185.81	55	40.819			#DIV/0!	#DIV/0!	#N/A
	1.12252	185.812	56	41.561			#DIV/0!	#DIV/0!	#N/A
	1.14293	185.814	57	42.303			#DIV/0!	#DIV/0!	#N/A
	1.16333	185.816	58	43.045			#DIV/0!	#DIV/0!	#DIV/0!
	1.18374	185.818	59	43.787			#DIV/0!	#DIV/0!	#DIV/0!
	1.20414	185.82	60	44.53			#DIV/0!	#DIV/0!	#DIV/0!
	1.22457	185.822	61	45.272			#DIV/0!	#DIV/0!	#DIV/0!
	1.24498	185.824	62	46.014			#DIV/0!	#DIV/0!	#DIV/0!
	1.26538	185.827	63	46.756			#DIV/0!	#DIV/0!	#DIV/0!
	1.28579	185.829	64	47.498			#DIV/0!	#DIV/0!	#DIV/0!
	1.3062	185.831	65	48.24			#DIV/0!	#DIV/0!	#DIV/0!
	1.3266	185.833	66	48.982			#DIV/0!	#DIV/0!	#DIV/0!
	1.347	185.835	67	49.724			#DIV/0!	#DIV/0!	#DIV/0!
	1.36741	185.837	68	50.467			#DIV/0!	#DIV/0!	#DIV/0!
	1.38784	185.839	69	51.209			#DIV/0!	#DIV/0!	#DIV/0!
	1.40825	185.841	70	51.951			#DIV/0!	#DIV/0!	#DIV/0!
	1.42865	185.843	71	52.693			#DIV/0!	#DIV/0!	#DIV/0!
	1.44906	185.845	72	53.435			#DIV/0!	#DIV/0!	#DIV/0!
	1.46946	185.847	73	54.177			#DIV/0!	#DIV/0!	#DIV/0!
	1.48987	185.849	74	54.919			#DIV/0!	#DIV/0!	#DIV/0!
	1.51027	185.851	75	55.661			#DIV/0!	#DIV/0!	#DIV/0!
	1.53068	185.853	76	56.403			#DIV/0!	#DIV/0!	#DIV/0!
	1.55108	185.855	77	57.146			#DIV/0!	#DIV/0!	#DIV/0!
	1.57151	185.857	78	57.888			#DIV/0!	#DIV/0!	#DIV/0!
	1.59192	185.859	79	58.63			#DIV/0!	#DIV/0!	#DIV/0!
	1.61233	185.861	80	59.372			#DIV/0!	#DIV/0!	#DIV/0!
	1.63273	185.863	81	60.114			#DIV/0!	#DIV/0!	#DIV/0!
	1.65313	185.865	82	60.856			#DIV/0!	#DIV/0!	#DIV/0!
	1.67354	185.867	83	61.598			#DIV/0!	#DIV/0!	#DIV/0!
	1.69394	185.869	84	62.34			#DIV/0!	#DIV/0!	#DIV/0!
	1.71435	185.871	85	63.083			#DIV/0!	#DIV/0!	#DIV/0!
	1.73478	185.873	86	63.825			#DIV/0!	#DIV/0!	#DIV/0!
	1.75519	185.876	87	64.567			#DIV/0!	#DIV/0!	#DIV/0!
	1.77559	185.878	88	65.309			#DIV/0!	#DIV/0!	#DIV/0!
	1.796	185.88	89	66.051			#DIV/0!	#DIV/0!	#DIV/0!
	1.8164	185.882	90	66.793			#DIV/0!	#DIV/0!	#DIV/0!
	1.83681	185.884	91	67.535			#DIV/0!	#DIV/0!	#DIV/0!
	1.85721	185.886	92	68.277			#DIV/0!	#DIV/0!	#DIV/0!
	1.87762	185.888	93	69.02			#DIV/0!	#DIV/0!	#DIV/0!
	1.89805	185.89	94	69.762			#DIV/0!	#DIV/0!	#DIV/0!
	1.91846	185.892	95	70.504			#DIV/0!	#DIV/0!	#DIV/0!
	1.93886	185.894	96	71.246			#DIV/0!	#DIV/0!	#DIV/0!
	1.95927	185.896	97	71.988			#DIV/0!	#DIV/0!	#DIV/0!
	1.97967	185.898	98	72.73			#DIV/0!	#DIV/0!	#DIV/0!
	2.00008	185.9	99	73.472			#DIV/0!	#DIV/0!	#DIV/0!
	2.02048	185.902	100	74.214			#DIV/0!	#DIV/0!	#DIV/0!
	2.04088	185.904	101	74.956			#DIV/0!	#DIV/0!	#DIV/0!
	2.06129	185.906	102	75.699			#DIV/0!	#DIV/0!	#DIV/0!
	2.08172	185.908	103	76.441			#DIV/0!	#DIV/0!	#DIV/0!
	2.10213	185.91	104	77.183			#DIV/0!	#DIV/0!	#DIV/0!
	2.12253	185.912	105	77.925			#DIV/0!	#DIV/0!	#DIV/0!
	2.14294	185.914	106	78.667			#DIV/0!	#DIV/0!	#DIV/0!
	2.16334	185.916	107	79.409			#DIV/0!	#DIV/0!	#DIV/0!
	2.18375	185.918	108	80.151			#DIV/0!	#DIV/0!	#DIV/0!
	2.20415	185.92	109	80.893			#DIV/0!	#DIV/0!	#DIV/0!
	2.22456	185.922	110	81.636			#DIV/0!	#DIV/0!	#DIV/0!
	2.24499	185.924	111	82.378			#DIV/0!	#DIV/0!	#DIV/0!
	2.26539	185.927	112	83.12			#DIV/0!	#DIV/0!	#DIV/0!
	2.2858	185.929	113	83.862			#DIV/0!	#DIV/0!	#DIV/0!
	2.3062	185.931	114	84.604			#DIV/0!	#DIV/0!	#DIV/0!
	2.32661	185.933	115	85.346			#DIV/0!	#DIV/0!	#DIV/0!
	2.34702	185.935	116	86.088			#DIV/0!	#DIV/0!	#DIV/0!
	2.36742	185.937	117	86.83			#DIV/0!	#DIV/0!	#DIV/0!
	2.38783	185.939	118	87.573			#DIV/0!	#DIV/0!	#DIV/0!
	2.40826	185.941	119	88.315			#DIV/0!	#DIV/0!	#DIV/0!
	2.42866	185.943	120	89.057			#DIV/0!	#DIV/0!	#DIV/0!
	2.44907	185.945	121	89.799			#DIV/0!	#DIV/0!	#DIV/0!
	2.46947	185.947	122	90.541			#DIV/0!	#DIV/0!	#DIV/0!
	2.48988	185.949	123	91.283			#DIV/0!	#DIV/0!	#DIV/0!
	2.51028	185.951	124	92.025			#DIV/0!	#DIV/0!	#DIV/0!
	2.53069	185.953	125	92.767			#DIV/0!	#DIV/0!	#DIV/0!
	2.55109	185.955	126	93.51			#DIV/0!	#DIV/0!	#DIV/0!
	2.57153	185.957	127	94.252			#DIV/0!	#DIV/0!	#DIV/0!
	2.59193	185.959	128	94.994			#DIV/0!	#DIV/0!	#DIV/0!
	2.61234	185.961	129	95.736			#DIV/0!	#DIV/0!	#DIV/0!
	2.63274	185.963	130	96.478			#DIV/0!	#DIV/0!	#DIV/0!
	2.65314	185.965	131	97.22			#DIV/0!	#DIV/0!	#DIV/0!
	2.67355	185.967	132	97.962			#DIV/0!	#DIV/0!	#DIV/0!
	2.69395	185.969	133	98.704			#DIV/0!	#DIV/0!	#DIV/0!
	2.71436	185.971	134	99.446			#DIV/0!	#DIV/0!	#DIV/0!
	2.73476	185.973	135	100.189			#DIV/0!	#DIV/0!	#DIV/0!
	2.7552	185.976	136	100.931			#DIV/0!	#DIV/0!	#DIV/0!
	2.7756	185.978	137	101.673			#DIV/0!	#DIV/0!	#DIV/0!
	2.79601	185.98	138	102.415			#DIV/0!	#DIV/0!	#DIV/0!
	2.81641	185.982	139	103.157			#DIV/0!	#DIV/0!	#DIV/0!
	2.83682	185.984	140	103.899			#DIV/0!	#DIV/0!	#DIV/0!
	2.85722	185.986	141	104.641			#DIV/0!	#DIV/0!	#DIV/0!
	2.87763	185.988	142	105.383			#DIV/0!	#DIV/0!	#DIV/0!
	2.89803	185.99	143	106.126			#DIV/0!	#DIV/0!	#DIV/0!
	2.91846	185.992	144	106.868			#DIV/0!	#DIV/0!	#DIV/0!
	2.93887	185.994	145	107.61			#DIV/0!	#DIV/0!	#DIV/0!
	2.95928	185.996	146	108.352			#DIV/0!	#DIV/0!	#DIV/0!
	2.97968	185.998	147	109.094			#DIV/0!	#DIV/0!	#DIV/0!
	3.00009	186	148	109.836			#DIV/0!	#DIV/0!	#DIV/0!
	3.02049	186.002	149	110.578			#DIV/0!	#DIV/0!	#DIV/0!
	3.0409	186.004	150	111.32			#DIV/0!	#DIV/0!	#DIV/0!
	3.0613	186.006	151	112.063			#DIV/0!	#DIV/0!	#DIV/0!
	3.08173	186.008	152	112.805			#DIV/0!	#DIV/0!	#DIV/0!
	3.10214	186.01	153	113.547			#DIV/0!	#DIV/0!	#DIV/0!
	3.12254	186.012	154	114.289			#DIV/0!	#DIV/0!	#DIV/0!
	3.14295	186.014	155	115.031			#DIV/0!	#DIV/0!	#DIV/0!
	3.16335	186.016	156	115.773			#DIV/0!	#DIV/0!	#DIV/0!
	3.18376	186.018	157	116.515			#DIV/0!	#DIV/0!	#DIV/0!
	3.20416	186.02	158	117.257			#DIV/0!	#DIV/0!	#DIV/0!
	3.22457	186.022	159	117.999			#DIV/0!	#DIV/0!	#DIV/0!
	3.24497	186.024	160	118.742			#DIV/0!	#DIV/0!	#DIV/0!
	3.2654	186.027	161	119.484			#DIV/0!	#DIV/0!	#DIV/0!
	3.28581	186.029	162	120.226			#DIV/0!	#DIV/0!	#DIV/0!
	3.30621	186.031	163	120.968			#DIV/0!	#DIV/0!	#DIV/0!
	3.32662	186.033	164	121.71			#DIV/0!	#DIV/0!	#DIV/0!
	3.34702	186.035	165	122.452			#DIV/0!	#DIV/0!	#DIV/0!
	3.36743	186.037	166	123.194			#DIV/0!	#DIV/0!	#DIV/0!
	3.38784	186.039	167	123.936			#DIV/0!	#DIV/0!	#DIV/0!
	3.40824	186.041	168	124.679			#DIV/0!	#DIV/0!	#DIV/0!
	3.42867	186.043	169	125.421			#DIV/0!	#DIV/0!	#DIV/0!
	3.44908	186.045	170	126.163			#DIV/0!	#DIV/0!	#DIV/0!
	3.46948	186.047	171	126.905			#DIV/0!	#DIV/0!	#DIV/0!
	3.48989	186.049	172	127.647			#DIV/0!	#DIV/0!	#DIV/0!
	3.51029	186.051	173	128.389			#DIV/0!	#DIV/0!	#DIV/0!
	3.5307	186.053	174	129.131			#DIV/0!	#DIV/0!	#DIV/0!
	3.5511	186.055	175	129.873			#DIV/0!	#DIV/0!	#DIV/0!
	3.57151	186.057	176	130.616			#DIV/0!	#DIV/0!	#DIV/0!
	3.59194	186.059	177	131.358			#DIV/0!	#DIV/0!	#DIV/0!
	3.61235	186.061	178	132.1			#DIV/0!	#DIV/0!	#DIV/0!
	3.63275	186.063	179	132.842			#DIV/0!	#DIV/0!	#DIV/0!
	3.65315	186.065	180	133.584			#DIV/0!	#DIV/0!	#DIV/0!
	3.67356	186.067	181	134.328			#DIV/0!	#DIV/0!	#DIV/0!
	3.69402	186.069	182	135.072			#DIV/0!	#DIV/0!	#DIV/0!
	3.71448	186.071	183	135.816			#DIV/0!	#DIV/0!	#DIV/0!
	3.73494	186.073	184	136.56			#DIV/0!	#DIV/0!	#DIV/0!
	3.7554	186.076	185	137.304			#DIV/0!	#DIV/0!	#DIV/0!
	3.77586	186.078	186	138.048			#DIV/0!	#DIV/0!	#DIV/0!
	3.79632	186.08	187	138.792			#DIV/0!	#DIV/0!	#DIV/0!
	3.81678	186.082	188	139.536			#DIV/0!	#DIV/0!	#DIV/0!
	3.83724	186.084	189	140.28			#DIV/0!	#DIV/0!	#DIV/0!
	3.8577	186.086	190	141.024			#DIV/0!	#DIV/0!	#DIV/0!
	3.87816	186.088	191	141.768			#DIV/0!	#DIV/0!	#DIV/0!
	3.89862	186.09	192	142.512			#DIV/0!	#DIV/0!	#DIV/0!
	3.91908	186.092	193	143.256			#DIV/0!	#DIV/0!	#DIV/0!
	3.93954	186.094	194	144			#DIV/0!	#DIV/0!	#DIV/0!
	3.96	186.096	195	144.744			#DIV/0!	#DIV/0!	#DIV/0!
	3.98046	186.098	196	145.488			#DIV/0!	#DIV/0!	#DIV/0!
	4.00092	186.1	197	146.232			#DIV/0!	#DIV/0!	#DIV/0!
	4.02138	186.102	198	146.976			#DIV/0!	#DIV/0!	#DIV/0!
	4.04184	186.104	199	147.72			#DIV/0!	#DIV/0!	#DIV/0!
	4.0623	186.106	200	148.464			#DIV/0!	#DIV/0!	#DIV/0!
	4.08276	186.108	201	149.208			#DIV/0!	#DIV/0!	#DIV/0!
	4.10322	186.11	202	149.952			#DIV/0!	#DIV/0!	#DIV/0!
	4.12368	186.112	203	150.696			#DIV/0!	#DIV/0!	#DIV/0!
	4.14414	186.114	204	151.44			#DIV/0!	#DIV/0!	#DIV/0!
	4.1646	186.116	205	152.184			#DIV/0!	#DIV/0!	#DIV/0!
	4.18506	186.119	206	152.928			#DIV/0!	#DIV/0!	#DIV/0!
	4.20552	186.121	207	153.672			#DIV/0!	#DIV/0!	#DIV/0!
	4.22598	186.123	208	154.416			#DIV/0!	#DIV/0!	#DIV/0!
	4.24644	186.125	209	155.16			#DIV/0!	#DIV/0!	#DIV/0!
	4.2669	186.127	210	155.904			#DIV/0!	#DIV/0!	#DIV/0!
	4.28736	186.129	211	156.648			#DIV/0!	#DIV/0!	#DIV/0!
	4.30782	186.131	212	157.392			#DIV/0!	#DIV/0!	#DIV/0!
	4.32828	186.133	213	158.136			#DIV/0!	#DIV/0!	#DIV/0!
	4.34874	186.135	214	158.88			#DIV/0!	#DIV/0!	#DIV/0!
	4.3692	186.137	215	159.624			#DIV/0!	#DIV/0!	#DIV/0!
	4.38966	186.139	216	160.368			#DIV/0!	#DIV/0!	#DIV/0!
	4.41012	186.141	217	161.112			#DIV/0!	#DIV/0!	#DIV/0!
	4.43058	186.143	218	161.856			#DIV/0!	#DIV/0!	#DIV/0!
	4.45104	186.145	219	162.6			#DIV/0!	#DIV/0!	#DIV/0!
	4.4715	186.147	220	163.344			#DIV/0!	#DIV/0!	#DIV/0!
	4.49196	186.149	221	164.088			#DIV/0!	#DIV/0!	#DIV/0!
	4.51242	186.151	222	164.832			#DIV/0!	#DIV/0!	#DIV/0!
	4.53288	186.153	223	165.576			#DIV/0!	#DIV/0!	#DIV/0!
	4.55334	186.155	224	166.32			#DIV/0!	#DIV/0!	#DIV/0!
	4.5738	186.157	225	167.064			#DIV/0!	#DIV/0!	#DIV/0!
	4.59426	186.159	226	167.808			#DIV/0!	#DIV/0!	#DIV/0!
	4.61472	186.161	227	168.552			#DIV/0!	#DIV/0!	#DIV/0!
	4.63518	186.164	228	169.296			#DIV/0!	#DIV/0!	#DIV/0!
	4.65564	186.166	229	170.04			#DIV/0!	#DIV/0!	#DIV/0!
	4.6761	186.168	230	170.784			#DIV/0!	#DIV/0!	#DIV/0!
	4.69656	186.17	231	171.528			#DIV/0!	#DIV/0!	#DIV/0!
	4.71702	186.172	232	172.272			#DIV/0!	#DIV/0!	#DIV/0!
	4.73748	186.174	233	173.016			#DIV/0!	#DIV/0!	#DIV/0!
	4.75794	186.176	234	173.76			#DIV/0!	#DIV/0!	#DIV/0!
	4.7784	186.178	235	174.504			#DIV/0!	#DIV/0!	#DIV/0!
	4.79886	186.18	236	175.248			#DIV/0!	#DIV/0!	#DIV/0!
	4.81932	186.182	237	175.992			#DIV/0!	#DIV/0!	#DIV/0!
	4.83978	186.184	238	176.736			#DIV/0!	#DIV/0!	#DIV/0!
	4.86024	186.186	239	177.48			#DIV/0!	#DIV/0!	#DIV/0!
	4.8807	186.188	240	178.224			#DIV/0!	#DIV/0!	#DIV/0!
	4.90116	186.19	241	178.968			#DIV/0!	#DIV/0!	#DIV/0!
	4.92162	186.192	242	179.712			#DIV/0!	#DIV/0!	#DIV/0!
	4.94208	186.194	243	180.456			#DIV/0!	#DIV/0!	#DIV/0!
	4.96254	186.196	244	181.2			#DIV/0!	#DIV/0!	#DIV/0!
	4.983	186.198	245	181.944			#DIV/0!	#DIV/0!	#DIV/0!
	5.00346	186.2	246	182.688			#DIV/0!	#DIV/0!	#DIV/0!
	5.02392	186.202	247	183.432			#DIV/0!	#DIV/0!	#DIV/0!
	5.04438	186.204	248	184.176			#DIV/0!	#DIV/0!	#DIV/0!
	5.06484	186.206	249	184.92			#DIV/0!	#DIV/0!	#DIV/0!
	5.0853	186.209	250	185.664			#DIV/0!	#DIV/0!	#DIV/0!
	5.10576	186.211	251	186.408			#DIV/0!	#DIV/0!	#DIV/0!
	5.12622	186.213	252	187.152			#DIV/0!	#DIV/0!	#DIV/0!
	5.14668	186.215	253	187.896			#DIV/0!	#DIV/0!	#DIV/0!
	5.16714	186.217	254	188.64			#DIV/0!	#DIV/0!	#DIV/0!
	5.1876	186.219	255	189.384			#DIV/0!	#DIV/0!	#DIV/0!
	5.20806	186.221	256	190.128			#DIV/0!	#DIV/0!	#DIV/0!
	5.22852	186.223	257	190.872			#DIV/0!	#DIV/0!	#DIV/0!
	5.24898	186.225	258	191.616			#DIV/0!	#DIV/0!	#DIV/0!
	5.26944	186.227	259	192.36			#DIV/0!	#DIV/0!	#DIV/0!
	5.2899	186.229	260	193.104			#DIV/0!	#DIV/0!	#DIV/0!
	5.31036	186.231	261	193.848			#DIV/0!	#DIV/0!	#DIV/0!
	5.33082	186.233	262	194.592			#DIV/0!	#DIV/0!	#DIV/0!
	5.35128	186.235	263	195.336			#DIV/0!	#DIV/0!	#DIV/0!
	5.37174	186.237	264	196.08			#DIV/0!	#DIV/0!	#DIV/0!
	5.3922	186.239	265	196.824			#DIV/0!	#DIV/0!	#DIV/0!
	5.41266	186.241	266	197.568	0.0156213		0.0156213	#DIV/0!	#DIV/0!
	5.43312	186.243	267	198.312	0.0128661		0.0128661	#DIV/0!	#DIV/0!
	5.45358	186.245	268	199.056	0.0126068		0.0126068	#DIV/0!	#DIV/0!
	5.47404	186.247	269	199.8	0.0120023		0.0120023	#DIV/0!	#DIV/0!
	5.4945	186.249	270	200.544	0.0106417		0.0106417	0.0127476	#DIV/0!
	5.51496	186.251	271	201.288	0.014875		0.014875	0.0125984	#DIV/0!
	5.53542	186.254	272	202.032	0.0171636		0.0171636	0.0134579	#DIV/0!
	5.55588	186.256	273	202.776	0.0211364		0.0211364	0.0151638	#DIV/0!
	5.57634	186.258	274	203.52	0.0305842		0.0305842	0.0188802	#DIV/0!
	5.5968	186.26	275	204.264	0.0212967		0.0212967	0.0210112	0.0168794
	5.61726	186.262	276	205.008	0.0215313		0.0215313	0.0223425	0.0174704
	5.63772	186.264	277	205.752	0.0224649		0.0224649	0.0234027	0.0184303
	5.65818	186.266	278	206.496	0.0183672		0.0183672	0.0228489	0.0190064
	5.67864	186.268	279	207.24	0.0180155		0.0180155	0.0203351	0.0196077
	5.6991	186.27	280	207.984	0.0192699		0.0192699	0.0199298	0.0204705
	5.71956	186.272	281	208.728	0.0189153		0.0189153	0.0194066	0.0208745
	5.74002	186.274	282	209.472	0.0211226		0.0211226	0.0191381	0.0212704
	5.76048	186.276	283	210.216	0.0249939		0.0249939	0.0204634	0.0216562
	5.78094	186.278	284	210.96	0.0216635		0.0216635	0.021193	0.0207641
	5.8014	186.28	285	211.704	0.0240301		0.0240301	0.0221451	0.0210374
	5.82186	186.282	286	212.448	0.0233422		0.0233422	0.0230305	0.0212185
	5.84232	186.284	287	213.192	0.0214592		0.0214592	0.0230978	0.0211179
	5.86278	186.286	288	213.936	0.0220347		0.0220347	0.0225059	0.0214847
	5.88324	186.288	289	214.68	0.0217244		0.0217244	0.0225181	0.0218556
	5.9037	186.29	290	215.424	0.0220197		0.0220197	0.022116	0.0221306
	5.92416	186.292	291	216.168	0.0219683		0.0219683	0.0218413	0.0224359
	5.94462	186.294	292	216.912	0.0211042		0.0211042	0.0217702	0.022434
	5.96508	186.297	293	217.656	0.0193715		0.0193715	0.0212376	0.0218718
	5.98554	186.299	294	218.4	0.0191895		0.0191895	0.0207306	0.0216244
	6.006	186.301	295	219.144	0.0196607		0.0196607	0.0202588	0.0211874
	6.02646	186.303	296	219.888	0.0204295		0.0204295	0.0199511	0.0208962
	6.04692	186.305	297	220.632	0.0184918		0.0184918	0.0194286	0.0205994
	6.06738	186.307	298	221.376	0.0225946		0.0225946	0.0200732	0.0206554
	6.08784	186.309	299	222.12	0.018024		0.018024	0.0198401	0.0202854
	6.1083	186.311	300	222.864	0.0196599		0.0196599	0.0198399	0.0200494
	6.12876	186.313	301	223.608	0.0200518		0.0200518	0.0197644	0.0198577
	6.14922	186.315	302	224.352	0.018088		0.018088	0.0196837	0.0195561
	6.16968	186.317	303	225.096	0.0226142		0.0226142	0.0196876	0.0198804
	6.19014	186.319	304	225.84	0.018922		0.018922	0.0198672	0.0198537
	6.2106	186.321	305	226.584	0.0174618		0.0174618	0.0194276	0.0196338
	6.23106	186.323	306	227.328	0.0195576		0.0195576	0.0193287	0.0195466
	6.25152	186.325	307	228.072	0.0218981		0.0218981	0.0200907	0.0198872
	6.27198	186.327	308	228.816	0.0170861		0.0170861	0.0189851	0.0193363
	6.29244	186.329	309	229.56	0.0181617		0.0181617	0.018833	0.0193501
	6.3129	186.331	310	230.304	0.0185748		0.0185748	0.0190556	0.0192416
	6.33336	186.333	311	231.048	0.0203896		0.0203896	0.0192221	0.0192754
	6.35382	186.335	312	231.792	0.0184035		0.0184035	0.0185232	0.0193069
	6.37428	186.337	313	232.536	0.0195627		0.0195627	0.0190185	0.0190018
	6.39474	186.339	314	233.28	0.0195298		0.0195298	0.0192921	0.0190626
	6.4152	186.342	315	234.024	0.0223659		0.0223659	0.0200503	0.019553
	6.43566	186.344	316	234.768	0.0210803		0.0210803	0.0201885	0.0197053
	6.45612	186.346	317	235.512	0.0222714		0.0222714	0.020962	0.0197426
	6.47658	186.348	318	236.256	0.020213		0.020213	0.0210921	0.0200553
	6.49704	186.35	319	237	0.0201852		0.0201852	0.0212232	0.0202576
	6.5175	186.352	320	237.744	0.0175612		0.0175612	0.0202622	0.0201563
	6.53796	186.354	321	238.488	0.0167567		0.0167567	0.0193975	0.019793
	6.55842	186.356	322	239.232	0.0180458		0.0180458	0.0185524	0.0197572
	6.57888	186.358	323	239.976	0.0189902		0.0189902	0.0183078	0.0197
	6.59934	186.36	324	240.72	0.0193093		0.0193093	0.0181327	0.0196779
	6.6198	186.362	325	241.464	0.018178		0.018178	0.018256	0.0192591
	6.64026	186.364	326	242.208	0.0203578		0.0203578	0.0189762	0.0191869
	6.66072	186.366	327	242.952	0.0199006		0.0199006	0.0193472	0.0189498
	6.68118	186.368	328	243.696	0.0222358		0.0222358	0.0199963	0.0191521
	6.70164	186.37	329	244.44	0.0233558		0.0233558	0.0208056	0.0194691
	6.7221	186.372	330	245.184	0.0225236		0.0225236	0.0216747	0.0199654
	6.74256	186.374	331	245.928	0.0214889		0.0214889	0.021901	0.0204386
	6.76302	186.376	332	246.672	0.0217047		0.0217047	0.0222618	0.0208045
	6.78348	186.378	333	247.416	0.0226352		0.0226352	0.0223417	0.021169
	6.80394	186.38	334	248.16	0.0217498		0.0217498	0.0220204	0.021413
	6.8244	186.382	335	248.904	0.0225799		0.0225799	0.0220317	0.0218532
	6.84486	186.384	336	249.648	0.020075		0.020075	0.0217489	0.0218249
	6.86532	186.387	337	250.392	0.0210005		0.0210005	0.0216081	0.0219349
	6.88578	186.389	338	251.136	0.0243685		0.0243685	0.0219547	0.0221482
	6.90624	186.391	339	251.88	0.0205659		0.0205659	0.021718	0.0218692
	6.9267	186.393	340	252.624	0.0193056		0.0193056	0.0210631	0.0215474
	6.94716	186.395	341	253.368	0.0181695		0.0181695	0.020682	0.0212155
	6.96762	186.397	342	254.112	0.0180723		0.0180723	0.0200964	0.0208522
	6.98808	186.399	343	254.856	0.0175755		0.0175755	0.0187378	0.0203462
	7.00854	186.401	344	255.6	0.0204375		0.0204375	0.0187121	0.020215
	7.029	186.403	345	256.344	0.0190179		0.0190179	0.0186545	0.0198588
	7.04946	186.405	346	257.088	0.0246422		0.0246422	0.0199491	0.0203155
	7.06992	186.407	347	257.832	0.0243051		0.0243051	0.0211956	0.020646
	7.09038	186.409	348	258.576	0.0217517		0.0217517	0.0220309	0.0203843
	7.11084	186.411	349	259.32	0.0247915		0.0247915	0.0229017	0.0208069
	7.1313	186.413	350	260.064	0.027585		0.027585	0.0246151	0.0216348
	7.15176	186.415	351	260.808	0.0332228		0.0332228	0.0263312	0.0231402
	7.17222	186.417	352	261.552	0.0248388		0.0248388	0.0264379	0.0238168
	7.19268	186.419	353	262.296	0.0251979		0.0251979	0.0271272	0.024579
	7.21314	186.421	354	263.04	0.019675		0.019675	0.0261039	0.0245028
	7.2336	186.423	355	263.784	0.0175086		0.0175086	0.0240886	0.0243519
	7.25406	186.425	356	264.528	0.0219062		0.0219062	0.0218253	0.0240782
	7.27452	186.427	357	265.272	0.0181746		0.0181746	0.0204924	0.0234652
	7.29498	186.429	358	266.016	0.0186268		0.0186268	0.0191782	0.0231527
	7.31544	186.432	359	266.76	0.0211064		0.0211064	0.0194645	0.0227842
	7.3359	186.434	360	267.504	0.0177658		0.0177658	0.019516	0.0218023
	7.35636	186.436	361	268.248	0.0170379		0.0170379	0.0185423	0.0201838
	7.37682	186.438	362	268.992	0.0172468		0.0172468	0.0183567	0.0194246
	7.39728	186.44	363	269.736	0.0186744		0.0186744	0.0183663	0.0187723
	7.41774	186.442	364	270.48	0.0172158		0.0172158	0.0175882	0.0185263
	7.4382	186.444	365	271.224	0.0165022		0.0165022	0.0173354	0.0184257
	7.45866	186.446	366	271.968	0.0205386		0.0205386	0.0180356	0.018289
	7.47912	186.448	367	272.712	0.0196253		0.0196253	0.0185113	0.018434
	7.49958	186.45	368	273.456	0.0160315		0.0160315	0.0179827	0.0181745
	7.52004	186.452	369	274.2	0.0153357		0.0153357	0.0176067	0.0175974
	7.5405	186.454	370	274.944	0.017191		0.017191	0.0177444	0.0175399
	7.56096	186.456	371	275.688	0.0170242		0.0170242	0.0170416	0.0175386
	7.58142	186.458	372	276.432	0.0155983		0.0155983	0.0162361	0.0173737
	7.60188	186.46	373	277.176	0.0173252		0.0173252	0.0164949	0.0172388
	7.62234	186.462	374	277.92	0.0193114		0.0193114	0.01729	0.0174484
	7.6428	186.464	375	278.664	0.0170515		0.0170515	0.0172621	0.0175033
	7.66326	186.466	376	279.408	0.0204345		0.0204345	0.0179442	0.0174929
	7.68372	186.468	377	280.152	0.0195159		0.0195159	0.0187277	0.0174819
	7.70418	186.47	378	280.896	0.0189322		0.0189322	0.0190491	0.017772
	7.72464	186.472	379	281.64	0.0177748		0.0177748	0.0187418	0.0180159
	7.7451	186.475	380	282.384	0.0181621		0.0181621	0.0189639	0.018113
	7.76556	186.477	381	283.128	0.0189434		0.0189434	0.0186657	0.0183049
	7.78602	186.479	382	283.872	0.0261264		0.0261264	0.0199878	0.0193577
	7.80648	186.481	383	284.616	0.0207523		0.0207523	0.0203518	0.0197004
	7.82694	186.483	384	285.36	0.0203402		0.0203402	0.0208649	0.0198033
	7.8474	186.485	385	286.104	0.0178971		0.0178971	0.0208119	0.0198879
	7.86786	186.487	386	286.848	0.0208202		0.0208202	0.0211872	0.0199265
	7.88832	186.489	387	287.592	0.0193955		0.0193955	0.0198411	0.0199144
	7.90878	186.491	388	288.336	0.0188039		0.0188039	0.0194514	0.0199016
	7.92924	186.493	389	289.08	0.0209679		0.0209679	0.0195769	0.0202209
	7.9497	186.495	390	289.824	0.0180744		0.0180744	0.0196124	0.0202121
	7.97016	186.497	391	290.568	0.0213124		0.0213124	0.0197108	0.020449
	7.99062	186.499	392	291.312	0.0236915		0.0236915	0.02057	0.0202055
	8.01108	186.501	393	292.056	0.0224553		0.0224553	0.0213003	0.0203758
	8.03154	186.503	394	292.8	0.0231785		0.0231785	0.0217424	0.0206597
	8.052	186.505	395	293.544	0.0208122		0.0208122	0.02229	0.0209512
	8.07246	186.507	396	294.288	0.0187209		0.0187209	0.0217717	0.0207412
	8.09292	186.509	397	295.032	0.0214861		0.0214861	0.0213306	0.0209503
	8.11338	186.511	398	295.776	0.0157484		0.0157484	0.0199892	0.0206448
	8.13384	186.513	399	296.52	0.0159651		0.0159651	0.0185465	0.0201445
	8.1543	186.515	400	297.264	0.0184133		0.0184133	0.0180668	0.0201784
	8.17476	186.517	401	298.008	0.0176258		0.0176258	0.0178477	0.0198097
	8.19522	186.52	402	298.752	0.0158667		0.0158667	0.0167239	0.0190272
	8.21568	186.522	403	299.496	0.0137501		0.0137501	0.0163242	0.0181567
	8.23614	186.524	404	300.24	0.014544		0.014544	0.01604	0.0172933
	8.2566	186.526	405	300.984	0.0141707		0.0141707	0.0151914	0.0166291
	8.27706	186.528	406	301.728	0.0135627		0.0135627	0.0143788	0.0161133
	8.29752	186.53	407	302.472	0.0142205		0.0142205	0.0140496	0.0153867
	8.31798	186.532	408	303.216	0.0141727		0.0141727	0.0141341	0.0152292
	8.33844	186.534	409	303.96	0.0180098		0.0180098	0.0148273	0.0154336
	8.3589	186.536	410	304.704	0.0225032		0.0225032	0.0164938	0.0158426
	8.37936	186.538	411	305.448	0.0160783		0.0160783	0.0169969	0.0156879
	8.39982	186.54	412	306.192	0.0134677		0.0134677	0.0168463	0.015448
	8.42028	186.542	413	306.936	0.0129564		0.0129564	0.0166031	0.0153686
	8.44074	186.544	414	307.68	0.0135417		0.0135417	0.0157095	0.0152684
	8.4612	186.546	415	308.424	0.0189263		0.0189263	0.0149941	0.0157439
	8.48166	186.548	416	309.168	0.0182897		0.0182897	0.0154364	0.0162166
	8.50212	186.55	417	309.912	0.095801		0.095801	0.031903	0.0243747
	8.52258	186.552	418	310.656	0.0248352		0.0248352	0.0342788	0.0254409
	8.54304	186.554	419	311.4	0.0330311		0.0330311	0.0381767	0.0269431
	8.5635	186.556	420	312.144	0.0295056		0.0295056	0.0402925	0.0276433
	8.58396	186.558	421	312.888	0.039726		0.039726	0.0445798	0.0300081
	8.60442	186.56	422	313.632	0.0225894		0.0225894	0.0299374	0.0309202
	8.62488	186.562	423	314.376	0.0221312		0.0221312	0.0293966	0.0318377
	8.64534	186.565	424	315.12	0.025422		0.025422	0.0278748	0.0330257
	8.6658	186.567	425	315.864	0.0250667		0.0250667	0.026987	0.0336398
	8.68626	186.569	426	316.608	0.0228833		0.0228833	0.0236185	0.0340991
	8.70672	186.571	427	317.352	0.0211225		0.0211225	0.0233251	0.0266313
	8.72718	186.573	428	318.096	0.0172053		0.0172053	0.0223399	0.0258683
	8.74764	186.575	429	318.84	0.0204655		0.0204655	0.0213486	0.0246117
	8.7681	186.577	430	319.584	0.0231128		0.0231128	0.0209579	0.0239724
	8.78856	186.579	431	320.328	0.017676		0.017676	0.0199164	0.0217675
	8.80902	186.581	432	321.072	0.0161354		0.0161354	0.018919	0.0211221
	8.82948	186.583	433	321.816	0.0207003		0.0207003	0.019618	0.020979
	8.84994	186.585	434	322.56	0.0207831		0.0207831	0.0196815	0.0205151
	8.8704	186.587	435	323.304	0.0177047		0.0177047	0.0185999	0.0197789
	8.89086	186.589	436	324.048	0.0125267		0.0125267	0.0175701	0.0187432
	8.91132	186.591	437	324.792	0.0161518		0.0161518	0.0175733	0.0182462
	8.93178	186.593	438	325.536	0.0185477		0.0185477	0.0171428	0.0183804
	8.95224	186.595	439	326.28	0.0333225		0.0333225	0.0196507	0.0196661
	8.9727	186.597	440	327.024	0.00847905		0.00847905	0.0178055	0.0182027
	8.99316	186.599	441	327.768	0.0299405		0.0299405	0.0212883	0.0194292
	9.01362	186.601	442	328.512	0.0194471		0.0194471	0.0219473	0.0197603
	9.03408	186.603	443	329.256	0.0037132		0.0037132	0.0189804	0.0180616
	9.05454	186.605	444	330	0.0109418		0.0109418	0.0145043	0.0170775
	9.075	186.608	445	330.744	0.0404959		0.0404959	0.0209077	0.0193566
	9.09546	186.61	446	331.488	0.053879		0.053879	0.0256954	0.0234918
	9.11592	186.612	447	332.232	0.0649921		0.0649921	0.0348044	0.0283759
	9.13638	186.614	448	332.976	0.0351285		0.0351285	0.0410875	0.030034
	9.15684	186.616	449	333.72	0.0235731		0.0235731	0.0436137	0.029059
	9.1773	186.618	450	334.464	0.0223208		0.0223208	0.0399787	0.0304432
	9.19776	186.62	451	335.208	0.0228989		0.0228989	0.0337827	0.029739
	9.21822	186.622	452	335.952	0.0172909		0.0172909	0.0242424	0.0295234
	9.23868	186.624	453	336.696	0.019317		0.019317	0.0210801	0.0310838
	9.25914	186.626	454	337.44	0.0204065		0.0204065	0.0204468	0.0320303
	9.2796	186.628	455	338.184	0.0181318		0.0181318	0.019609	0.0297938
	9.30006	186.63	456	338.928	0.0174549		0.0174549	0.0185202	0.0261514
	9.32052	186.632	457	339.672	0.0149864		0.0149864	0.0180593	0.0211509
	9.34098	186.634	458	340.416	0.0183421		0.0183421	0.0178643	0.0194722
	9.36144	186.636	459	341.16	0.0167714		0.0167714	0.0171373	0.018792
	9.3819	186.638	460	341.904	0.018674		0.018674	0.0172457	0.0184274
	9.40236	186.64	461	342.648	0.0172215		0.0172215	0.0171991	0.0178596
	9.42282	186.642	462	343.392	0.0182511		0.0182511	0.017852	0.0179557
	9.44328	186.644	463	344.136	0.0174633		0.0174633	0.0176762	0.0177703
	9.46374	186.646	464	344.88	0.0184637		0.0184637	0.0180147	0.017576
	9.4842	186.648	465	345.624	0.016498		0.016498	0.0175795	0.0174126
	9.50466	186.65	466	346.368	0.0186644		0.0186644	0.0178681	0.0175336
	9.52512	186.653	467	347.112	0.0188911		0.0188911	0.0179961	0.0179241
	9.54558	186.655	468	347.856	0.0215177		0.0215177	0.018807	0.0182416
	9.56604	186.657	469	348.6	0.0206169		0.0206169	0.0192376	0.0186262
	9.5865	186.659	470	349.344	0.0245476		0.0245476	0.0208475	0.0192135
	9.60696	186.661	471	350.088	0.0202308		0.0202308	0.0211608	0.0195145
	9.62742	186.663	472	350.832	0.0196069		0.0196069	0.021304	0.01965
	9.64788	186.665	473	351.576	0.0166098		0.0166098	0.0203224	0.0195647
	9.66834	186.667	474	352.32	0.0190397		0.0190397	0.0200069	0.0196223
	9.6888	186.669	475	353.064	0.0164492		0.0164492	0.0183873	0.0196174
	9.70926	186.671	476	353.808	0.0165575		0.0165575	0.0176526	0.0194067
	9.72972	186.673	477	354.552	0.0166491		0.0166491	0.0170611	0.0191825
	9.75018	186.675	478	355.296	0.0175494		0.0175494	0.017249	0.0187857
	9.77064	186.677	479	356.04	0.0160533		0.0160533	0.0166517	0.0183293
	9.7911	186.679	480	356.784	0.0151595		0.0151595	0.0163938	0.0173905
	9.81156	186.681	481	357.528	0.018414		0.018414	0.0167651	0.0172088
	9.83202	186.683	482	358.272	0.0171975		0.0171975	0.0168747	0.0169679
	9.85248	186.685	483	359.016	0.0133871		0.0133871	0.0160423	0.0166456
	9.87294	186.687	484	359.76	0.0163211		0.0163211	0.0160958	0.0163738
	9.8934	186.689	485	360.504	0.0156457		0.0156457	0.0161931	0.0162934
	9.91386	186.691	486	361.248	0.0178486		0.0178486	0.01608	0.0164225
	9.93432	186.693	487	361.992	0.0176872		0.0176872	0.0161779	0.0165263
	9.95478	186.695	488	362.736	0.0154378		0.0154378	0.0165881	0.0163152
	9.97524	186.698	489	363.48	0.0173703		0.0173703	0.0167979	0.0164469
	9.9957	186.7	490	364.224	0.0184459		0.0184459	0.017358	0.0167755
	10.0162	186.702	491	364.968	0.0191603		0.0191603	0.0176203	0.0168501
	10.0366	186.704	492	365.712	0.0184157		0.0184157	0.017766	0.016972
	10.0571	186.706	493	366.456	0.0188723		0.0188723	0.0184529	0.0175205
	10.0775	186.708	494	367.2	0.017837		0.017837	0.0185462	0.0176721
	10.098	186.71	495	367.944	0.0152842		0.0152842	0.0179139	0.0176359
	10.1185	186.712	496	368.688	0.0174464		0.0174464	0.0175711	0.0175957
	10.1389	186.714	497	369.432	0.018234		0.018234	0.0175348	0.0176504
	10.1594	186.716	498	370.176	0.0148016		0.0148016	0.0167206	0.0175868
	10.1798	186.718	499	370.92	0.019771		0.019771	0.0171074	0.0178268
	10.2003	186.72	500	371.664	0.0188879		0.0188879	0.0178282	0.017871
	10.2208	186.722	501	372.408	0.016664		0.016664	0.0176717	0.0176214
	10.2412	186.724	502	373.152	0.0155525		0.0155525	0.0171354	0.0173351
	10.2617	186.726	503	373.896	0.0159543		0.0159543	0.0173659	0.0170433
	10.2821	186.728	504	374.64	0.01644		0.01644	0.0166997	0.0169036
	10.3026	186.73	505	375.384	0.0186985		0.0186985	0.0166619	0.017245
	10.3231	186.732	506	376.128	0.0213595		0.0213595	0.017601	0.0176363
	10.3435	186.734	507	376.872	0.0178203		0.0178203	0.0180545	0.017595
	10.364	186.736	508	377.616	0.0180032		0.0180032	0.0184643	0.0179151
	10.3844	186.738	509	378.36	0.0193599		0.0193599	0.0190483	0.017874
	10.4049	186.74	510	379.104	0.017502		0.017502	0.018809	0.0177354
	10.4254	186.743	511	379.848	0.0198287		0.0198287	0.0185028	0.0180519
	10.4458	186.745	512	380.592	0.0146359		0.0146359	0.017866	0.0179602
	10.4663	186.747	513	381.336	0.0155733		0.0155733	0.01738	0.0179221
	10.4867	186.749	514	382.08	0.0137103		0.0137103	0.01625	0.0176492
	10.5072	186.751	515	382.824	0.0158295		0.0158295	0.0159155	0.0173623
	10.5277	186.753	516	383.568	0.0142806		0.0142806	0.0148059	0.0166544
	10.5481	186.755	517	384.312	0.0173161		0.0173161	0.015342	0.016604
	10.5686	186.757	518	385.056	0.0156395		0.0156395	0.0153552	0.0163676
	10.589	186.759	519	385.8	0.0152716		0.0152716	0.0156675	0.0159587
	10.6095	186.761	520	386.544	0.0166569		0.0166569	0.0158329	0.0158742
	10.63	186.763	521	387.288	0.0176013		0.0176013	0.0164971	0.0156515
	10.6504	186.765	522	388.032	0.0167377		0.0167377	0.0163814	0.0158617
	10.6709	186.767	523	388.776	0.0181773		0.0181773	0.0168889	0.0161221
	10.6913	186.769	524	389.52	0.0180288		0.0180288	0.0174404	0.0165539
	10.7118	186.771	525	390.264	0.0162821		0.0162821	0.0173654	0.0165992
	10.7323	186.773	526	391.008	0.0160985		0.0160985	0.0170649	0.016781
	10.7527	186.775	527	391.752	0.0178418		0.0178418	0.0172857	0.0168335
	10.7732	186.777	528	392.496	0.0188775		0.0188775	0.0174257	0.0171573
	10.7936	186.779	529	393.24	0.01753		0.01753	0.017326	0.0173832
	10.8141	186.781	530	393.984	0.0156724		0.0156724	0.0172041	0.0172847
	10.8346	186.783	531	394.728	0.0166552		0.0166552	0.0173154	0.0171901
	10.855	186.786	532	395.472	0.0167301		0.0167301	0.017093	0.0171894
	10.8755	186.788	533	396.216	0.0201025		0.0201025	0.017338	0.0173819
	10.8959	186.79	534	396.96	0.0137049		0.0137049	0.016573	0.0169495
	10.9164	186.792	535	397.704	0.018794		0.018794	0.0171973	0.0172007
	10.9369	186.794	536	398.448	0.0155188		0.0155188	0.0169701	0.0171427
	10.9573	186.796	537	399.192	0.017751		0.017751	0.0171742	0.0171336
	10.9778	186.798	538	399.936	0.0183883		0.0183883	0.0168314	0.0170847
	10.9982	186.8	539	400.68	0.0194973		0.0194973	0.0179899	0.0172814
	11.0187	186.802	540	401.424	0.0184516		0.0184516	0.0179214	0.0175594
	11.0392	186.804	541	402.168	0.0181381		0.0181381	0.0184452	0.0177077
	11.0596	186.806	542	402.912	0.0186447		0.0186447	0.018624	0.0178991
	11.0801	186.808	543	403.656	0.0174445		0.0174445	0.0184352	0.0176333
	11.1005	186.81	544	404.4	0.0161206		0.0161206	0.0177599	0.0178749
	11.121	186.812	545	405.144	0.0170519		0.0170519	0.0174799	0.0177007
	11.1415	186.814	546	405.888	0.0162432		0.0162432	0.017101	0.0177731
	11.1619	186.816	547	406.632	0.0145812		0.0145812	0.0162883	0.0174561
	11.1824	186.818	548	407.376	0.0186858		0.0186858	0.0165365	0.0174859
	11.2028	186.82	549	408.12	0.0170454		0.0170454	0.0167215	0.0172407
	11.2233	186.822	550	408.864	0.0164169		0.0164169	0.0165945	0.0170372
	11.2438	186.824	551	409.608	0.019141		0.019141	0.0171741	0.0171375
	11.2642	186.826	552	410.352	0.0196952		0.0196952	0.0181969	0.0172426
	11.2847	186.828	553	411.096	0.0158853		0.0158853	0.0176368	0.0170866
	11.3051	186.831	554	411.84	0.0212935		0.0212935	0.0184864	0.0176039
	11.3256	186.833	555	412.584	0.0180607		0.0180607	0.0188151	0.0177048
	11.3461	186.835	556	413.328	0.022515		0.022515	0.0194899	0.018332
	11.3665	186.837	557	414.072	0.0178982		0.0178982	0.0191305	0.0186637
	11.387	186.839	558	414.816	0.0185211		0.0185211	0.0196577	0.0186472
	11.4074	186.841	559	415.56	0.0158215		0.0158215	0.0185633	0.0185248
	11.4279	186.843	560	416.304	0.0180462		0.0180462	0.0185604	0.0186878
	11.4484	186.845	561	417.048	0.0194371		0.0194371	0.0179448	0.0187174
	11.4688	186.847	562	417.792	0.0187519		0.0187519	0.0181155	0.018623
	11.4893	186.849	563	418.536	0.0162613		0.0162613	0.0176636	0.0186606
	11.5097	186.851	564	419.28	0.0150728		0.0150728	0.0175139	0.0180386
	11.5302	186.853	565	420.024	0.0158365		0.0158365	0.0170719	0.0178162
	11.5507	186.855	566	420.768	0.018085		0.018085	0.0168015	0.0173732
	11.5711	186.857	567	421.512	0.0201145		0.0201145	0.017074	0.0175948
	11.5916	186.859	568	422.256	0.015811		0.015811	0.016984	0.0173238
	11.612	186.861	569	423	0.0141166		0.0141166	0.0167927	0.0171533
	11.6325	186.863	570	423.744	0.0182579		0.0182579	0.017277	0.0171745
	11.653	186.865	571	424.488	0.0182435		0.0182435	0.0173087	0.0170551
	11.6734	186.867	572	425.232	0.0192699		0.0192699	0.0171398	0.0171069
	11.6939	186.869	573	425.976	0.0162574		0.0162574	0.0172291	0.0171065
	11.7143	186.871	574	426.72	0.0169484		0.0169484	0.0177954	0.0172941
	11.7348	186.873	575	427.464	0.0193411		0.0193411	0.0180121	0.0176445
	11.7553	186.876	576	428.208	0.0153871		0.0153871	0.0174408	0.0173748
	11.7757	186.878	577	428.952	0.0183814		0.0183814	0.0172631	0.0172014
	11.7962	186.88	578	429.696	0.0161157		0.0161157	0.0172347	0.0172319
	11.8166	186.882	579	430.44	0.0149707		0.0149707	0.0168392	0.0173173
	11.8371	186.884	580	431.184	0.0174286		0.0174286	0.0164567	0.0172344
	11.8576	186.886	581	431.928	0.0188039		0.0188039	0.0171401	0.0172904
	11.878	186.888	582	432.672	0.0180788		0.0180788	0.0170795	0.0171713
	11.8985	186.89	583	433.416	0.0183789		0.0183789	0.0175322	0.0173835
	11.9189	186.892	584	434.16	0.0201623		0.0201623	0.0185705	0.0177048
	11.9394	186.894	585	434.904	0.018633		0.018633	0.0188114	0.017634
	11.9599	186.896	586	435.648	0.0173979		0.0173979	0.0185302	0.0178351
	11.9803	186.898	587	436.392	0.0172092		0.0172092	0.0183563	0.0177179
	12.0008	186.9	588	437.136	0.0218983		0.0218983	0.0190601	0.0182962
	12.0212	186.902	589	437.88	0.028837		0.028837	0.0207951	0.0196828
	12.0417	186.904	590	438.624	0.0353406		0.0353406	0.0241366	0.021474
	12.0622	186.906	591	439.368	0.051854		0.051854	0.0310278	0.024779
	12.0826	186.908	592	440.112	0.044823		0.044823	0.0365506	0.0274534
	12.1031	186.91	593	440.856	0.0331681		0.0331681	0.0388045	0.0289323
	12.1235	186.912	594	441.6	0.0274677		0.0274677	0.0385307	0.0296629
	12.144	186.914	595	442.344	0.0205244		0.0205244	0.0355674	0.029852
	12.1645	186.916	596	443.088	0.0174575		0.0174575	0.0286881	0.029858
	12.1849	186.918	597	443.832	0.0161665		0.0161665	0.0229568	0.0297537
	12.2054	186.921	598	444.576	0.0150138		0.0150138	0.019326	0.0290652
	12.2258	186.923	599	445.32	0.0164921		0.0164921	0.0171308	0.0278307
	12.2463	186.925	600	446.064	0.016105		0.016105	0.016247	0.0259072
	12.2668	186.927	601	446.808	0.0188778		0.0188778	0.016531	0.0226096
	12.2872	186.929	602	447.552	0.0187386		0.0187386	0.0170454	0.0200011
	12.3077	186.931	603	448.296	0.0182933		0.0182933	0.0177014	0.0185137
	12.3281	186.933	604	449.04	0.0199149		0.0199149	0.0183859	0.0177584
	12.3486	186.935	605	449.784	0.0161749		0.0161749	0.0183999	0.0173234
	12.3691	186.937	606	450.528	0.0177764		0.0177764	0.0181796	0.0173553
	12.3895	186.939	607	451.272	0.0167812		0.0167812	0.0177881	0.0174168
	12.41	186.941	608	452.016	0.0227316		0.0227316	0.0186758	0.0181886
	12.4304	186.943	609	452.76	0.014314		0.014314	0.0175556	0.0179708
	12.4509	186.945	610	453.504	0.0171426		0.0171426	0.0177492	0.0180745
	12.4714	186.947	611	454.248	0.0153697		0.0153697	0.0172678	0.0177237
	12.4918	186.949	612	454.992	0.0155378		0.0155378	0.0170192	0.0174037
	12.5123	186.951	613	455.736	0.0130972		0.0130972	0.0150923	0.016884
	12.5327	186.953	614	456.48	0.0168749		0.0168749	0.0156045	0.01658
	12.5532	186.955	615	457.224	0.0169155		0.0169155	0.015559	0.0166541
	12.5737	186.957	616	457.968	0.0152965		0.0152965	0.0155444	0.0164061
	12.5941	186.959	617	458.712	0.0132692		0.0132692	0.0150907	0.0160549
	12.6146	186.961	618	459.456	0.0142295		0.0142295	0.0153171	0.0152047
	12.635	186.964	619	460.2	0.0164436		0.0164436	0.0152309	0.0154177
	12.6555	186.966	620	460.944	0.0148445		0.0148445	0.0148167	0.0151879
	12.676	186.968	621	461.688	0.0159185		0.0159185	0.0149411	0.0152427
	12.6964	186.97	622	462.432	0.0164038		0.0164038	0.015568	0.0153293
	12.7169	186.972	623	463.176	0.0164125		0.0164125	0.0160046	0.0156609
	12.7373	186.974	624	463.92	0.015647		0.015647	0.0158453	0.0155381
	12.7578	186.976	625	464.664	0.016469		0.016469	0.0161702	0.0154934
	12.7783	186.978	626	465.408	0.0197189		0.0197189	0.0169303	0.0159357
	12.7987	186.98	627	466.152	0.0209808		0.0209808	0.0178457	0.0167068
	12.8192	186.982	628	466.896	0.0145112		0.0145112	0.0174654	0.016735
	12.8396	186.984	629	467.64	0.0168043		0.0168043	0.0176969	0.0167711
	12.8601	186.986	630	468.384	0.016223		0.016223	0.0176476	0.0169089
	12.8806	186.988	631	469.128	0.0150652		0.0150652	0.0167169	0.0168236
	12.901	186.99	632	469.872	0.0168738		0.0168738	0.0158955	0.0168706
	12.9215	186.992	633	470.616	0.0191988		0.0191988	0.016833	0.0171492
	12.9419	186.994	634	471.36	0.0188276		0.0188276	0.0172377	0.0174673
	12.9624	186.996	635	472.104	0.021325		0.021325	0.0182581	0.0179529
	12.9829	186.998	636	472.848	0.0189549		0.0189549	0.019036	0.0178765
	13.0033	187	637	473.592	0.0169575		0.0169575	0.0190528	0.0174741
	13.0238	187.002	638	474.336	0.014917		0.014917	0.0181964	0.0175147
	13.0442	187.004	639	475.08	0.0175786		0.0175786	0.0179466	0.0175921
	13.0647	187.006	640	475.824	0.0182044		0.0182044	0.0173225	0.0177903
	13.0852	187.009	641	476.568	0.0186563		0.0186563	0.0172628	0.0181494
	13.1056	187.011	642	477.312	0.0155112		0.0155112	0.0169735	0.0180131
	13.1261	187.013	643	478.056	0.0169111		0.0169111	0.0173723	0.0177844
	13.1465	187.015	644	478.8	0.0160196		0.0160196	0.0170605	0.0175036
	13.167	187.017	645	479.544	0.0148131		0.0148131	0.0163822	0.0168524
	13.1875	187.019	646	480.288	0.0152621		0.0152621	0.0157034	0.0164831
	13.2079	187.021	647	481.032	0.0152723		0.0152723	0.0156556	0.0163146
	13.2284	187.023	648	481.776	0.013712		0.013712	0.0150158	0.0161941
	13.2488	187.025	649	482.52	0.0133949		0.0133949	0.0144909	0.0157757
	13.2693	187.027	650	483.264	0.0155183		0.0155183	0.0146319	0.0155071
	13.2898	187.029	651	484.008	0.0130814		0.0130814	0.0141958	0.0149496
	13.3102	187.031	652	484.752	0.016756		0.016756	0.0144925	0.0150741
	13.3307	187.033	653	485.496	0.0179519		0.0179519	0.0153405	0.0151782
	13.3511	187.035	654	486.24	0.0248616		0.0248616	0.0176338	0.0160624
	13.3716	187.037	655	486.984	0.0300659		0.0300659	0.0205434	0.0175876
	13.3921	187.039	656	487.728	0.0314429		0.0314429	0.0242157	0.0192057
	13.4125	187.041	657	488.472	0.028686		0.028686	0.0266017	0.0205471
	13.433	187.043	658	489.216	0.0203548		0.0203548	0.0270822	0.0212114
	13.4534	187.045	659	489.96	0.0172236		0.0172236	0.0255546	0.0215942
	13.4739	187.047	660	490.704	0.0162989		0.0162989	0.0228012	0.0216723
	13.4944	187.049	661	491.448	0.0175047		0.0175047	0.0200136	0.0221146
	13.5148	187.051	662	492.192	0.0134452		0.0134452	0.0169655	0.0217836
	13.5353	187.054	663	492.936	0.0134341		0.0134341	0.0155813	0.0213318
	13.5557	187.056	664	493.68	0.0151917		0.0151917	0.0151749	0.0203648
	13.5762	187.058	665	494.424	0.0172623		0.0172623	0.0153676	0.0190844
	13.5967	187.06	666	495.168	0.0129671		0.0129671	0.0144601	0.0172368
	13.6171	187.062	667	495.912	0.0146217		0.0146217	0.0146954	0.0158304
	13.6376	187.064	668	496.656	0.0152073		0.0152073	0.01505	0.0153157
	13.658	187.066	669	497.4	0.0170062		0.0170062	0.0154129	0.0152939
	13.6785	187.068	670	498.144	0.0134638		0.0134638	0.0146532	0.0150104
	13.699	187.07	671	498.888	0.017607		0.017607	0.0155812	0.0150206
	13.7194	187.072	672	499.632	0.0215194		0.0215194	0.0169607	0.0158281
	13.7399	187.074	673	500.376	0.0188372		0.0188372	0.0176867	0.0163684
	13.7603	187.076	674	501.12	0.0186179		0.0186179	0.0180091	0.016711
	13.7808	187.078	675	501.864	0.0170518		0.0170518	0.0187267	0.01669
	13.8013	187.08	676	502.608	0.0126617		0.0126617	0.0177376	0.0166594
	13.8217	187.082	677	503.352	0.0126328		0.0126328	0.0159603	0.0164605
	13.8422	187.084	678	504.096	0.0143858		0.0143858	0.01507	0.0163784
	13.8626	187.086	679	504.84	0.0157381		0.0157381	0.0144941	0.0162516
	13.8831	187.088	680	505.584	0.0172822		0.0172822	0.0145401	0.0166334
	13.9036	187.09	681	506.328	0.0221999		0.0221999	0.0164478	0.0170927
	13.924	187.092	682	507.072	0.0249147		0.0249147	0.0189041	0.0174322
	13.9445	187.094	683	507.816	0.0206217		0.0206217	0.0201513	0.0176107
	13.9649	187.096	684	508.56	0.0196827		0.0196827	0.0209402	0.0177171
	13.9854	187.099	685	509.304	0.0165416		0.0165416	0.0207921	0.0176661
	14.0059	187.101	686	510.048	0.0156083		0.0156083	0.0194738	0.0179608
	14.0263	187.103	687	510.792	0.0114882		0.0114882	0.0167885	0.0178463
	14.0468	187.105	688	511.536	0.0231066		0.0231066	0.0172855	0.0187184
	14.0672	187.107	689	512.28	0.0142565		0.0142565	0.0162003	0.0185703
	14.0877	187.109	690	513.024	0.0237272		0.0237272	0.0176374	0.0192148
	14.1082	187.111	691	513.768	0.0128177		0.0128177	0.0170793	0.0182765
	14.1286	187.113	692	514.512	0.0149925		0.0149925	0.0177801	0.0172843
	14.1491	187.115	693	515.256	0.0179711		0.0179711	0.016753	0.0170193
	14.1695	187.117	694	516	0.0163491		0.0163491	0.0171715	0.0166859
	14.19	187.119	695	516.744	0.0210643		0.0210643	0.0166389	0.0171382
	14.2105	187.121	696	517.488	0.0204565		0.0204565	0.0181667	0.017623
	14.2309	187.123	697	518.232	0.0183066		0.0183066	0.0188295	0.0183048
	14.2514	187.125	698	518.976	0.0197121		0.0197121	0.0191777	0.0179654
	14.2718	187.127	699	519.72	0.0175801		0.0175801	0.0194239	0.0182977
	14.2923	187.129	700	520.464	0.0133156		0.0133156	0.0178742	0.0172566
	14.3128	187.131	701	521.208	0.0149328		0.0149328	0.0167694	0.0174681
	14.3332	187.133	702	521.952	0.0149295		0.0149295	0.016094	0.0174618
	14.3537	187.135	703	522.696	0.0168673		0.0168673	0.0155251	0.0173514
	14.3741	187.137	704	523.44	0.0153199		0.0153199	0.015073	0.0172485
	14.3946	187.139	705	524.184	0.0156589		0.0156589	0.0155417	0.0167079
	14.4151	187.142	706	524.928	0.0165216		0.0165216	0.0158594	0.0163144
	14.4355	187.144	707	525.672	0.0170097		0.0170097	0.0162755	0.0161847
	14.456	187.146	708	526.416	0.0138433		0.0138433	0.0156707	0.0155979
	14.4764	187.148	709	527.16	0.0167056		0.0167056	0.0159478	0.0155104
	14.4969	187.15	710	527.904	0.0169633		0.0169633	0.0162087	0.0158752
	14.5174	187.152	711	528.648	0.0168253		0.0168253	0.0162695	0.0160644
	14.5378	187.154	712	529.392	0.0187221		0.0187221	0.0166119	0.0164437
	14.5583	187.156	713	530.136	0.0164756		0.0164756	0.0171384	0.0164045
	14.5787	187.158	714	530.88	0.0140205		0.0140205	0.0166013	0.0162746
	14.5992	187.16	715	531.624	0.0162607		0.0162607	0.0164608	0.0163348
	14.6197	187.162	716	532.368	0.0142002		0.0142002	0.0159358	0.0161026
	14.6401	187.164	717	533.112	0.0178069		0.0178069	0.0157528	0.0161824
	14.6606	187.166	718	533.856	0.0159282		0.0159282	0.0156433	0.0163908
	14.681	187.168	719	534.6	0.0202552		0.0202552	0.0168902	0.0167458
	14.7015	187.17	720	535.344	0.0242556		0.0242556	0.0184892	0.017475
	14.722	187.172	721	536.088	0.0260066		0.0260066	0.0208505	0.0183932
	14.7424	187.174	722	536.832	0.0198837		0.0198837	0.0212659	0.0185093
	14.7629	187.176	723	537.576	0.0193373		0.0193373	0.0219477	0.0187955
	14.7833	187.178	724	538.32	0.018788		0.018788	0.0216542	0.0192722
	14.8038	187.18	725	539.064	0.0184944		0.0184944	0.020502	0.0194956
	14.8243	187.182	726	539.808	0.017006		0.017006	0.0187019	0.0197762
	14.8447	187.184	727	540.552	0.0168918		0.0168918	0.0181035	0.0196847
	14.8652	187.187	728	541.296	0.0166374		0.0166374	0.0175635	0.0197556
	14.8856	187.189	729	542.04	0.0160846		0.0160846	0.0170228	0.0193385
	14.9061	187.191	730	542.784	0.0195924		0.0195924	0.0172424	0.0188722
	14.9266	187.193	731	543.528	0.0179		0.0179	0.0174212	0.0180615
	14.947	187.195	732	544.272	0.0161124		0.0161124	0.0172653	0.0176844
	14.9675	187.197	733	545.016	0.0169895		0.0169895	0.0173358	0.0174496
	14.9879	187.199	734	545.76	0.0145559		0.0145559	0.01703	0.0170264
	15.0084	187.201	735	546.504	0.015802		0.015802	0.016272	0.0167572
	15.0289	187.203	736	547.248	0.016025		0.016025	0.015897	0.0166591
	15.0493	187.205	737	547.992	0.0152461		0.0152461	0.0157237	0.0164945
	15.0698	187.207	738	548.736	0.014464		0.014464	0.0152186	0.0162772
	15.0902	187.209	739	549.48	0.0154137		0.0154137	0.0153902	0.0162101
	15.1107	187.211	740	550.224	0.018323		0.018323	0.0158944	0.0160832
	15.1312	187.213	741	550.968	0.0182406		0.0182406	0.0163375	0.0161172
	15.1516	187.215	742	551.712	0.0185792		0.0185792	0.0170041	0.0163639
	15.1721	187.217	743	552.456	0.0254312		0.0254312	0.0191975	0.0172081
	15.1925	187.219	744	553.2	0.0316894		0.0316894	0.0224527	0.0189214
	15.213	187.221	745	553.944	0.0337487		0.0337487	0.0255378	0.0207161
	15.2335	187.223	746	554.688	0.0336606		0.0336606	0.0286218	0.0224797
	15.2539	187.225	747	555.432	0.0210725		0.0210725	0.0291205	0.0230623
	15.2744	187.227	748	556.176	0.0217655		0.0217655	0.0283873	0.0237924
	15.2948	187.229	749	556.92	0.0159121		0.0159121	0.0252319	0.0238423
	15.3153	187.232	750	557.664	0.0147334		0.0147334	0.0214288	0.0234833
	15.3358	187.234	751	558.408	0.0176047		0.0176047	0.0182177	0.0234197
	15.3562	187.236	752	559.152	0.0163535		0.0163535	0.0172738	0.0231972
	15.3767	187.238	753	559.896	0.0122526		0.0122526	0.0153713	0.0218793
	15.3971	187.24	754	560.64	0.0116395		0.0116395	0.0145168	0.0198743
	15.4176	187.242	755	561.384	0.00769967		0.00769967	0.01311	0.0172694
	15.4381	187.244	756	562.128	0.00482265		0.00482265	0.0105536	0.0143856
	15.4585	187.246	757	562.872	0.00439678		0.00439678	0.00816225	0.012718
	15.479	187.248	758	563.616	0.00667891		0.00667891	0.0070475	0.0112094
	15.4994	187.25	759	564.36	0.00950281		0.00950281	0.00662017	0.0105685
	15.5199	187.252	760	565.104	0.0119559		0.0119559	0.00747141	0.0102907
	15.5404	187.254	761	565.848	0.0150972		0.0150972	0.00952632	0.01004
	15.5608	187.256	762	566.592	0.0157295		0.0157295	0.0117929	0.00997756
	15.5813	187.258	763	567.336	0.0177282		0.0177282	0.0140027	0.0105251
	15.6017	187.26	764	568.08	0.0244351		0.0244351	0.0169892	0.0118047
	15.6222	187.262	765	568.824	0.0195879		0.0195879	0.0185156	0.0129935
	15.6427	187.264	766	569.568	0.0193955		0.0193955	0.0193753	0.0144508
	15.6631	187.266	767	570.312	0.0205621		0.0205621	0.0203418	0.0160673
	15.6836	187.268	768	571.056	0.0189168		0.0189168	0.0205795	0.0172911
	15.704	187.27	769	571.8	0.0197585		0.0197585	0.0196442	0.0183167
	15.7245	187.272	770	572.544	0.018385		0.018385	0.0194036	0.0189596
	15.745	187.274	771	573.288	0.0177877		0.0177877	0.019082	0.0192286
	15.7654	187.277	772	574.032	0.0172414		0.0172414	0.0184179	0.0193798
	15.7859	187.279	773	574.776	0.0185459		0.0185459	0.0183437	0.0194616
	15.8063	187.281	774	575.52	0.018858		0.018858	0.0181636	0.0189039
	15.8268	187.283	775	576.264	0.0164281		0.0164281	0.0177722	0.0185879
	15.8473	187.285	776	577.008	0.0157082		0.0157082	0.0173563	0.0182192
	15.8677	187.287	777	577.752	0.0180276		0.0180276	0.0175136	0.0179657
	15.8882	187.289	778	578.496	0.012754		0.012754	0.0163552	0.0173494
	15.9086	187.291	779	579.24	0.0120037		0.0120037	0.0149843	0.016574
	15.9291	187.293	780	579.984	0.0140334		0.0140334	0.0145054	0.0161388
	15.9496	187.295	781	580.728	0.010989		0.010989	0.0135615	0.0154589
	15.97	187.297	782	581.472	0.00854621		0.00854621	0.0116653	0.0145894
	15.9905	187.299	783	582.216	0.0106414		0.0106414	0.0112427	0.013799
	16.0109	187.301	784	582.96	0.0108074		0.0108074	0.0110035	0.0129939
	16.0314	187.303	785	583.704	0.00689156		0.00689156	0.00957511	0.0120402
	16.0519	187.305	786	584.448	0.0115335		0.0115335	0.009684	0.0116228
	16.0723	187.307	787	585.192	0.00564033		0.00564033	0.00910282	0.010384
	16.0928	187.309	788	585.936	0.00658066		0.00658066	0.00829068	0.00976671
	16.1132	187.311	789	586.68	0.0159689		0.0159689	0.00932298	0.0101632
	16.1337	187.313	790	587.424	0.0134098		0.0134098	0.0106266	0.0101009
	16.1542	187.315	791	588.168	0.0126663		0.0126663	0.0108532	0.0102686
	16.1746	187.317	792	588.912	0.0195484		0.0195484	0.0136348	0.0113688
	16.1951	187.32	793	589.656	0.00809717		0.00809717	0.0139381	0.0111144
	16.2155	187.322	794	590.4	0.0125495		0.0125495	0.0132542	0.0112886
	16.236	187.324	795	591.144	0.0252363		0.0252363	0.0156195	0.0131231
	16.2565	187.326	796	591.888	0.0183788		0.0183788	0.016762	0.0138076
	16.2769	187.328	797	592.632	0.0146056		0.0146056	0.0157735	0.0147041
	16.2974	187.33	798	593.376	0.0181412		0.0181412	0.0177823	0.0158602
	16.3178	187.332	799	594.12	0.0171253		0.0171253	0.0186974	0.0159758
	16.3383	187.334	800	594.864	0.0151787		0.0151787	0.0166859	0.0161527
	16.3588	187.336	801	595.608	0.0187812		0.0187812	0.0167664	0.0167642
	16.3792	187.338	802	596.352	0.0141934		0.0141934	0.016684	0.0162287
	16.3997	187.34	803	597.096	0.0142186		0.0142186	0.0158994	0.0168409
	16.4201	187.342	804	597.84	0.0136635		0.0136635	0.0152071	0.0169523
	16.4406	187.344	805	598.584	0.0154399		0.0154399	0.0152593	0.0159726
	16.4611	187.346	806	599.328	0.014346		0.014346	0.0143723	0.0155693
	16.4815	187.348	807	600.072	0.016295		0.016295	0.0147926	0.0157383
	16.502	187.35	808	600.816	0.015253		0.015253	0.0149995	0.0154495
	16.5224	187.352	809	601.56	0.0128579		0.0128579	0.0148384	0.0150227
	16.5429	187.354	810	602.304	0.0151588		0.0151588	0.0147822	0.0150207
	16.5634	187.356	811	603.048	0.0151936		0.0151936	0.0149517	0.014662
	16.5838	187.358	812	603.792	0.0205919		0.0205919	0.015811	0.0153018
	16.6043	187.36	813	604.536	0.0141351		0.0141351	0.0155875	0.0152935
	16.6247	187.362	814	605.28	0.0135244		0.0135244	0.0157208	0.0152796
	16.6452	187.365	815	606.024	0.0174883		0.0174883	0.0161867	0.0154844
	16.6657	187.367	816	606.768	0.0237381		0.0237381	0.0178956	0.0164236
	16.6861	187.369	817	607.512	0.0184936		0.0184936	0.0174759	0.0166435
	16.7066	187.371	818	608.256	0.0164914		0.0164914	0.0179472	0.0167673
	16.727	187.373	819	609	0.0186712		0.0186712	0.0189765	0.0173486
	16.7475	187.375	820	609.744	0.0182116		0.0182116	0.0191212	0.0176539
	16.768	187.377	821	610.488	0.0194315		0.0194315	0.0182599	0.0180777
	16.7884	187.379	822	611.232	0.0175319		0.0175319	0.0180675	0.0177717
	16.8089	187.381	823	611.976	0.0186426		0.0186426	0.0184978	0.0182225
	16.8293	187.383	824	612.72	0.0178724		0.0178724	0.018338	0.0186573
	16.8498	187.385	825	613.464	0.021933		0.021933	0.0190823	0.0191017
	16.8703	187.387	826	614.208	0.0176571		0.0176571	0.0187274	0.0184936
	16.8907	187.389	827	614.952	0.0179161		0.0179161	0.0188042	0.0184359
	16.9112	187.391	828	615.696	0.0189768		0.0189768	0.0188711	0.0186844
	16.9316	187.393	829	616.44	0.0173178		0.0173178	0.0187602	0.0185491
	16.9521	187.395	830	617.184	0.0225502		0.0225502	0.0188836	0.0189829
	16.9726	187.397	831	617.928	0.0270066		0.0270066	0.0207535	0.0197404
	16.993	187.399	832	618.672	0.0233498		0.0233498	0.0218402	0.0203222
	17.0135	187.401	833	619.416	0.0238618		0.0238618	0.0228172	0.0208442
	17.0339	187.403	834	620.16	0.0197743		0.0197743	0.0233085	0.0210343
	17.0544	187.405	835	620.904	0.0221488		0.0221488	0.0232282	0.0210559
	17.0749	187.407	836	621.648	0.0233465		0.0233465	0.0224962	0.0216249
	17.0953	187.41	837	622.392	0.0265643		0.0265643	0.0231391	0.0224897
	17.1158	187.412	838	623.136	0.0206247		0.0206247	0.0224917	0.0226545
	17.1362	187.414	839	623.88	0.0217663		0.0217663	0.0228901	0.0230993
	17.1567	187.416	840	624.624	0.0223054		0.0223054	0.0229214	0.0230748
	17.1772	187.418	841	625.368	0.0212941		0.0212941	0.022511	0.0225036
	17.1976	187.42	842	626.112	0.0205454		0.0205454	0.0213072	0.0222232
	17.2181	187.422	843	626.856	0.0211691		0.0211691	0.021416	0.0219539
	17.2385	187.424	844	627.6	0.0201486		0.0201486	0.0210925	0.0219913
	17.259	187.426	845	628.344	0.0180891		0.0180891	0.0202492	0.0215853
	17.2795	187.428	846	629.088	0.0252702		0.0252702	0.0210445	0.0217777
	17.2999	187.43	847	629.832	0.021461		0.021461	0.0212276	0.0212674
	17.3204	187.432	848	630.576	0.0263253		0.0263253	0.0222588	0.0218374
	17.3408	187.434	849	631.32	0.0162631		0.0162631	0.0214817	0.0212871
	17.3613	187.436	850	632.064	0.0149612		0.0149612	0.0208562	0.0205527
	17.3818	187.438	851	632.808	0.0145248		0.0145248	0.0187071	0.0198758
	17.4022	187.44	852	633.552	0.0180153		0.0180153	0.018018	0.0196228
	17.4227	187.442	853	634.296	0.0142194		0.0142194	0.0155968	0.0189278
	17.4431	187.444	854	635.04	0.0153736		0.0153736	0.0154189	0.0184503
	17.4636	187.446	855	635.784	0.0173911		0.0173911	0.0159049	0.0183805
	17.4841	187.448	856	636.528	0.0170908		0.0170908	0.016418	0.0175626
	17.5045	187.45	857	637.272	0.0127747		0.0127747	0.0153699	0.0166939
	17.525	187.452	858	638.016	0.0188456		0.0188456	0.0162952	0.015946
	17.5454	187.455	859	638.76	0.0194607		0.0194607	0.0171126	0.0162657
	17.5659	187.457	860	639.504	0.0176739		0.0176739	0.0171691	0.016537
	17.5864	187.459	861	640.248	0.0180016		0.0180016	0.0173513	0.0168847
	17.6068	187.461	862	640.992	0.0194155		0.0194155	0.0186795	0.0170247
	17.6273	187.463	863	641.736	0.0207		0.0207	0.0190503	0.0176727
	17.6477	187.465	864	642.48	0.0221276		0.0221276	0.0195837	0.0183481
	17.6682	187.467	865	643.224	0.0232719		0.0232719	0.0207033	0.0189362
	17.6887	187.469	866	643.968	0.0176219		0.0176219	0.0206274	0.0189893
	17.7091	187.471	867	644.712	0.0187192		0.0187192	0.0204881	0.0195838
	17.7296	187.473	868	645.456	0.0254625		0.0254625	0.0214406	0.0202455
	17.75	187.475	869	646.2	0.021698		0.021698	0.0213547	0.0204692
	17.7705	187.477	870	646.944	0.0222709		0.0222709	0.0211545	0.0209289
	17.791	187.479	871	647.688	0.0312698		0.0312698	0.0238841	0.0222557
	17.8114	187.481	872	648.432	0.0255949		0.0255949	0.0252592	0.0228737
	17.8319	187.483	873	649.176	0.0193763		0.0193763	0.024042	0.0227413
	17.8523	187.485	874	649.92	0.0218669		0.0218669	0.0240757	0.0227152
	17.8728	187.487	875	650.664	0.0197127		0.0197127	0.0235641	0.0223593
	17.8933	187.489	876	651.408	0.021844		0.021844	0.0216789	0.0227815
	17.9137	187.491	877	652.152	0.0108581		0.0108581	0.0187316	0.0219954
	17.9342	187.493	878	652.896	0.0154082		0.0154082	0.017938	0.02099
	17.9546	187.495	879	653.64	0.0190002		0.0190002	0.0173646	0.0207202
	17.9751	187.498	880	654.384	0.0127515		0.0127515	0.0159724	0.0197683
	17.9956	187.5	881	655.128	0.0152284		0.0152284	0.0146493	0.0181641
	18.016	187.502	882	655.872	0.0153101		0.0153101	0.0155397	0.0171356
	18.0365	187.504	883	656.616	0.0151891		0.0151891	0.0154959	0.0167169
	18.0569	187.506	884	657.36	0.0165585		0.0165585	0.0150075	0.0161861
	18.0774	187.508	885	658.104	0.0138504		0.0138504	0.0152273	0.0155999
	18.0979	187.51	886	658.848	0.0189033		0.0189033	0.0159623	0.0153058
	18.1183	187.512	887	659.592	0.0118299		0.0118299	0.0152662	0.015403
	18.1388	187.514	888	660.336	0.0151274		0.0151274	0.0152539	0.0153749
	18.1592	187.516	889	661.08	0.0192358		0.0192358	0.0157894	0.0153984
	18.1797	187.518	890	661.824	0.0205348		0.0205348	0.0171262	0.0161768
	18.2002	187.52	891	662.568	0.0146278		0.0146278	0.0162711	0.0161167
	18.2206	187.522	892	663.312	0.0152048		0.0152048	0.0169461	0.0161062
	18.2411	187.524	893	664.056	0.0148345		0.0148345	0.0168875	0.0160707
	18.2615	187.526	894	664.8	0.0172932		0.0172932	0.016499	0.0161442
	18.282	187.528	895	665.544	0.0194256		0.0194256	0.0162772	0.0167017
	18.3025	187.53	896	666.288	0.0131775		0.0131775	0.0159871	0.0161291
	18.3229	187.532	897	667.032	0.0114726		0.0114726	0.0152407	0.0160934
	18.3434	187.534	898	667.776	0.0161851		0.0161851	0.0155108	0.0161992
	18.3638	187.536	899	668.52	0.0144068		0.0144068	0.0149335	0.0157163
	18.3843	187.538	900	669.264	0.0122576		0.0122576	0.0134999	0.0148886
	18.4048	187.54	901	670.008	0.0137673		0.0137673	0.0136179	0.0148025
	18.4252	187.543	902	670.752	0.0147017		0.0147017	0.0142637	0.0147522
	18.4457	187.545	903	671.496	0.0167851		0.0167851	0.0143837	0.0149473
	18.4661	187.547	904	672.24	0.0173095		0.0173095	0.0149643	0.0149489
	18.4866	187.549	905	672.984	0.0203228		0.0203228	0.0165773	0.0150386
	18.5071	187.551	906	673.728	0.0164907		0.0164907	0.017122	0.0153699
	18.5275	187.553	907	674.472	0.0161682		0.0161682	0.0174153	0.0158395
	18.548	187.555	908	675.216	0.0163046		0.0163046	0.0173192	0.0158514
	18.5684	187.557	909	675.96	0.0133744		0.0133744	0.0165321	0.0157482
	18.5889	187.559	910	676.704	0.0142182		0.0142182	0.0153112	0.0159443
	18.6094	187.561	911	677.448	0.0138567		0.0138567	0.0147844	0.0159532
	18.6298	187.563	912	678.192	0.0143685		0.0143685	0.0144245	0.0159199
	18.6503	187.565	913	678.936	0.0134304		0.0134304	0.0138496	0.0155844
	18.6707	187.567	914	679.68	0.0132673		0.0132673	0.0138282	0.0151802
	18.6912	187.569	915	680.424	0.0167182		0.0167182	0.0143282	0.0148197
	18.7117	187.571	916	681.168	0.0114535		0.0114535	0.0138476	0.014316
	18.7321	187.573	917	681.912	0.0130547		0.0130547	0.0135848	0.0140046
	18.7526	187.575	918	682.656	0.0113556		0.0113556	0.0131699	0.0135097
	18.773	187.577	919	683.4	0.0134706		0.0134706	0.0132105	0.0135194
	18.7935	187.579	920	684.144	0.013701		0.013701	0.0126071	0.0134677
	18.814	187.581	921	684.888	0.016048		0.016048	0.013526	0.0136868
	18.8344	187.583	922	685.632	0.0115658		0.0115658	0.0132282	0.0134065
	18.8549	187.585	923	686.376	0.01271		0.01271	0.0134991	0.0133345
	18.8753	187.588	924	687.12	0.0113419		0.0113419	0.0130733	0.0131419
	18.8958	187.59	925	687.864	0.0134493		0.0134493	0.013023	0.0128151
	18.9163	187.592	926	688.608	0.00967862		0.00967862	0.0117491	0.0126376
	18.9367	187.594	927	689.352	0.0097431		0.0097431	0.0113846	0.0123064
	18.9572	187.596	928	690.096	0.0104037		0.0104037	0.0109233	0.0122112
	18.9776	187.598	929	690.84	0.0101247		0.0101247	0.0106799	0.0118766
	18.9981	187.6	930	691.584	0.00736676		0.00736676	0.00946338	0.0112432
	19.0186	187.602	931	692.328	0.0117748		0.0117748	0.00988261	0.0108159
	19.039	187.604	932	693.072	0.00752108		0.00752108	0.0094382	0.0104114
	19.0595	187.606	933	693.816	0.00741652		0.00741652	0.00884076	0.00988205
	19.0799	187.608	934	694.56	0.00519992		0.00519992	0.00785581	0.00926785
	19.1004	187.61	935	695.304	0.00614798		0.00614798	0.00761206	0.00853772
	19.1209	187.612	936	696.048	0.00717681		0.00717681	0.00669246	0.00828754
	19.1413	187.614	937	696.792	0.0057096		0.0057096	0.00633017	0.00788419
	19.1618	187.616	938	697.536	0.00446801		0.00446801	0.00574046	0.00729061
	19.1822	187.618	939	698.28	0.00918306		0.00918306	0.00653709	0.00719645
	19.2027	187.62	940	699.024	0.00308692		0.00308692	0.00592488	0.00676847
	19.2232	187.622	941	699.768	0.00555556		0.00555556	0.00560063	0.00614655
	19.2436	187.624	942	700.512	0.00398556		0.00398556	0.00525582	0.00579299
	19.2641	187.626	943	701.256	0.00112871		0.00112871	0.00458796	0.00516421
	19.2845	187.628	944	702	0.00147862		0.00147862	0.00304707	0.00479208
	19.305	187.631	945	702.744	0.00710006		0.00710006	0.0038497	0.00488729
	19.3255	187.633	946	703.488	0.000381535		0.000381535	0.0028149	0.00420776
	19.3459	187.635	947	704.232	0.00855606		0.00855606	0.003729	0.00449241
	19.3664	187.637	948	704.976	0.00117416		0.00117416	0.00373809	0.00416302
	19.3868	187.639	949	705.72	0.00198859		0.00198859	0.00384008	0.00344358
	19.4073	187.641	950	706.464	0.00352524		0.00352524	0.00312512	0.00348741
	19.4278	187.643	951	707.208	0.0171607		0.0171607	0.00648094	0.00464792
	19.4482	187.645	952	707.952	0.0113731		0.0113731	0.00704436	0.00538668
	19.4687	187.647	953	708.696	0.00592664		0.00592664	0.00799485	0.00586647
	19.4891	187.649	954	709.44	0.00862582		0.00862582	0.0093223	0.00658119
	19.5096	187.651	955	710.184	0.00711924		0.00711924	0.0100411	0.00658311
	19.5301	187.653	956	710.928	0.00246714		0.00246714	0.00710239	0.00679167
	19.5505	187.655	957	711.672	0.0430678		0.0430678	0.0134413	0.0102428
	19.571	187.657	958	712.416	0.0297163		0.0297163	0.0181993	0.0130971
	19.5914	187.659	959	713.16	0.038408		0.038408	0.0241557	0.016739
	19.6119	187.661	960	713.904	0.0214205		0.0214205	0.0270159	0.0185285
	19.6324	187.663	961	714.648	0.0227135		0.0227135	0.0310652	0.0190838
	19.6528	187.665	962	715.392	0.0219895		0.0219895	0.0268495	0.0201454
	19.6733	187.667	963	716.136	0.0186764		0.0186764	0.0246416	0.0214204
	19.6937	187.669	964	716.88	0.0250263		0.0250263	0.0219652	0.0230605
	19.7142	187.671	965	717.624	0.0196002		0.0196002	0.0216012	0.0243086
	19.7347	187.673	966	718.368	0.0225384		0.0225384	0.0215661	0.0263157
	19.7551	187.676	967	719.112	0.0130925		0.0130925	0.0197868	0.0233182
	19.7756	187.678	968	719.856	0.0132976		0.0132976	0.018711	0.0216763
	19.796	187.68	969	720.6	0.0135951		0.0135951	0.0164248	0.019195
	19.8165	187.682	970	721.344	0.0169925		0.0169925	0.0159032	0.0187522
	19.837	187.684	971	722.088	0.0253616		0.0253616	0.0164679	0.019017
	19.8574	187.686	972	722.832	0.0139547		0.0139547	0.0166403	0.0182135
	19.8779	187.688	973	723.576	0.0148307		0.0148307	0.0169469	0.017829
	19.8983	187.69	974	724.32	0.00843297		0.00843297	0.0159145	0.0161696
	19.9188	187.692	975	725.064	0.00462482		0.00462482	0.013441	0.0146721
	19.9393	187.694	976	725.808	0.0145197		0.0145197	0.0112726	0.0138702
	19.9597	187.696	977	726.552	0.00822391		0.00822391	0.0101264	0.0133834
	19.9802	187.698	978	727.296	0.00740744		0.00740744	0.00864177	0.0127944
	20.0006	187.7	979	728.04	0.00593468		0.00593468	0.00814212	0.0120283
	20.0211	187.702	980	728.784	0.00765972		0.00765972	0.0087491	0.011095
	20.0416	187.704	981	729.528	0.00879607		0.00879607	0.00760436	0.00943847
	20.062	187.706	982	730.272	0.0194496		0.0194496	0.0098495	0.00998796
	20.0825	187.708	983	731.016	0.0125305		0.0125305	0.0108741	0.00975794
	20.1029	187.71	984	731.76	0.013547		0.013547	0.0123966	0.0102693
	20.1234	187.712	985	732.504	0.0168918		0.0168918	0.014243	0.011496
	20.1439	187.714	986	733.248	0.0170714		0.0170714	0.015898	0.0117512
	20.1643	187.716	987	733.992	0.0176996		0.0176996	0.015548	0.0126988
	20.1848	187.718	988	734.736	0.0184421		0.0184421	0.0167304	0.0138022
	20.2052	187.721	989	735.48	0.01478		0.01478	0.016977	0.0146868
	20.2257	187.723	990	736.224	0.0183519		0.0183519	0.017269	0.015756
	20.2462	187.725	991	736.968	0.0212692		0.0212692	0.0181086	0.0170033
	20.2666	187.727	992	737.712	0.0188262		0.0188262	0.0183339	0.016941
	20.2871	187.729	993	738.456	0.0156622		0.0156622	0.0177779	0.0172541
	20.3075	187.731	994	739.2	0.0153794		0.0153794	0.0178978	0.0174374
	20.328	187.733	995	739.944	0.0186679		0.0186679	0.017961	0.017615
	20.3485	187.735	996	740.688	0.0170224		0.0170224	0.0171116	0.0176101
	20.3689	187.737	997	741.432	0.0143675		0.0143675	0.0162199	0.0172769
	20.3894	187.739	998	742.176	0.0170995		0.0170995	0.0165074	0.0171426
	20.4098	187.741	999	742.92	0.0189268		0.0189268	0.0172168	0.0175573
	20.4303	187.743	1000	743.664	0.0221039		0.0221039	0.017904	0.0179325
	20.4508	187.745	1001	744.408	0.0183631		0.0183631	0.0181722	0.0176419
	20.4712	187.747	1002	745.152	0.0163796		0.0163796	0.0185746	0.0173972
	20.4917	187.749	1003	745.896	0.0209543		0.0209543	0.0193455	0.0179264
	20.5121	187.751	1004	746.64	0.0182227		0.0182227	0.0192047	0.0182108
	20.5326	187.753	1005	747.384	0.0202805		0.0202805	0.0188401	0.018372
	20.5531	187.755	1006	748.128	0.0178289		0.0178289	0.0187332	0.0184527
	20.5735	187.757	1007	748.872	0.0173447		0.0173447	0.0189262	0.0187504
	20.594	187.759	1008	749.616	0.0170438		0.0170438	0.0181441	0.0187448
	20.6144	187.761	1009	750.36	0.0152154		0.0152154	0.0175427	0.0183737
	20.6349	187.763	1010	751.104	0.0256648		0.0256648	0.0186195	0.0187298
	20.6554	187.766	1011	751.848	0.0218521		0.0218521	0.0194242	0.0190787
	20.6758	187.768	1012	752.592	0.0253372		0.0253372	0.0210226	0.0199744
	20.6963	187.77	1013	753.336	0.0198884		0.0198884	0.0215916	0.0198678
	20.7167	187.772	1014	754.08	0.0233306		0.0233306	0.0232146	0.0203786
	20.7372	187.774	1015	754.824	0.0181887		0.0181887	0.0217194	0.0201695
	20.7577	187.776	1016	755.568	0.0256399		0.0256399	0.022477	0.0209506
	20.7781	187.778	1017	756.312	0.0213289		0.0213289	0.0216753	0.021349
	20.7986	187.78	1018	757.056	0.0175542		0.0175542	0.0212085	0.0214
	20.819	187.782	1019	757.8	0.0187284		0.0187284	0.020288	0.0217513
	20.8395	187.784	1020	758.544	0.0240228		0.0240228	0.0214548	0.0215871
	20.86	187.786	1021	759.288	0.0200157		0.0200157	0.02033	0.0214035
	20.8804	187.788	1022	760.032	0.021559		0.021559	0.020376	0.0210256
	20.9009	187.79	1023	760.776	0.0182056		0.0182056	0.0205063	0.0208574
	20.9213	187.792	1024	761.52	0.0209703		0.0209703	0.0209547	0.0206213
	20.9418	187.794	1025	762.264	0.0229402		0.0229402	0.0207381	0.0210965
	20.9623	187.796	1026	763.008	0.0257762		0.0257762	0.0218902	0.0211101
	20.9827	187.798	1027	763.752	0.0194124		0.0194124	0.0214609	0.0209185
	21.0032	187.8	1028	764.496	0.015491		0.015491	0.020918	0.0207121
	21.0236	187.802	1029	765.24	0.019822		0.019822	0.0206883	0.0208215
	21.0441	187.804	1030	765.984	0.0209902		0.0209902	0.0202984	0.0205182
	21.0646	187.806	1031	766.728	0.0197528		0.0197528	0.0190937	0.020492
	21.085	187.809	1032	767.472	0.0193242		0.0193242	0.019076	0.0202685
	21.1055	187.811	1033	768.216	0.0163391		0.0163391	0.0192457	0.0200818
	21.1259	187.813	1034	768.96	0.0187159		0.0187159	0.0190244	0.0198564
	21.1464	187.815	1035	769.704	0.0185509		0.0185509	0.0185366	0.0194175
	21.1669	187.817	1036	770.448	0.0163404		0.0163404	0.0178541	0.0184739
	21.1873	187.819	1037	771.192	0.0189381		0.0189381	0.0177769	0.0184265
	21.2078	187.821	1038	771.936	0.0168663		0.0168663	0.0178823	0.018564
	21.2282	187.823	1039	772.68	0.018203		0.018203	0.0177798	0.0184021
	21.2487	187.825	1040	773.424	0.0197071		0.0197071	0.018011	0.0182738
	21.2692	187.827	1041	774.168	0.0209088		0.0209088	0.0189247	0.0183894
	21.2896	187.829	1042	774.912	0.0200216		0.0200216	0.0191414	0.0184591
	21.3101	187.831	1043	775.656	0.0207363		0.0207363	0.0199153	0.0188988
	21.3305	187.833	1044	776.4	0.0222148		0.0222148	0.0207177	0.0192487
	21.351	187.835	1045	777.144	0.0202621		0.0202621	0.0208287	0.0194198
	21.3715	187.837	1046	777.888	0.0159881		0.0159881	0.0198446	0.0193846
	21.3919	187.839	1047	778.632	0.0166419		0.0166419	0.0191686	0.019155
	21.4124	187.841	1048	779.376	0.0160693		0.0160693	0.0182352	0.0190753
	21.4328	187.843	1049	780.12	0.013529		0.013529	0.0164981	0.0186079
	21.4533	187.845	1050	780.864	0.0133635		0.0133635	0.0151183	0.0179735
	21.4738	187.847	1051	781.608	0.0116638		0.0116638	0.0142535	0.017049
	21.4942	187.849	1052	782.352	0.0109851		0.0109851	0.0131221	0.0161454
	21.5147	187.851	1053	783.096	0.00911527		0.00911527	0.0117313	0.0149833
	21.5351	187.854	1054	783.84	0.00815076		0.00815076	0.0106557	0.0135769
	21.5556	187.856	1055	784.584	0.00702153		0.00702153	0.00938728	0.0122528
	21.5761	187.858	1056	785.328	0.00552456		0.00552456	0.00815943	0.0112065
	21.5965	187.86	1057	786.072	0.00514754		0.00514754	0.00699193	0.010057
	21.617	187.862	1058	786.816	0.0052143		0.0052143	0.00621174	0.00897152
	21.6374	187.864	1059	787.56	0.00591549		0.00591549	0.00576468	0.00821018
	21.6579	187.866	1060	788.304	0.00584658		0.00584658	0.00552969	0.00745849
	21.6784	187.868	1061	789.048	0.00744438		0.00744438	0.00591366	0.00703654
	21.6988	187.87	1062	789.792	0.00663176		0.00663176	0.0062105	0.00660122
	21.7193	187.872	1063	790.536	0.00719875		0.00719875	0.00660739	0.00640956
	21.7397	187.874	1064	791.28	0.0097316		0.0097316	0.00737061	0.00656765
	21.7602	187.876	1065	792.024	0.00799684		0.00799684	0.00780067	0.00666518
	21.7807	187.878	1066	792.768	0.0062094		0.0062094	0.00755367	0.00673366
	21.8011	187.88	1067	793.512	0.00568203		0.00568203	0.00736372	0.00678711
	21.8216	187.882	1068	794.256	0.00576661		0.00576661	0.00707729	0.00684234
	21.842	187.884	1069	795	0.00716832		0.00716832	0.00656464	0.00696763
	21.8625	187.886	1070	795.744	0.00706628		0.00706628	0.00637853	0.0070896
	21.883	187.888	1071	796.488	0.00753083		0.00753083	0.00664281	0.00709824
	21.9034	187.89	1072	797.232	0.00563603		0.00563603	0.00663361	0.00699867
	21.9239	187.892	1073	797.976	0.00611238		0.00611238	0.00670277	0.00689003
	21.9443	187.894	1074	798.72	0.0105384		0.0105384	0.00737678	0.00697071
	21.9648	187.896	1075	799.464	0.00941117		0.00941117	0.00784576	0.00711215
	21.9853	187.899	1076	800.208	0.00677604		0.00677604	0.00769481	0.00716881
	22.0057	187.901	1077	800.952	0.00684723		0.00684723	0.00793705	0.00728533
	22.0262	187.903	1078	801.696	0.00495696		0.00495696	0.00770596	0.00720436
	22.0466	187.905	1079	802.44	0.00556244		0.00556244	0.00671077	0.00704378
	22.0671	187.907	1080	803.184	0.00610618		0.00610618	0.00604977	0.00694777
	22.0876	187.909	1081	803.928	0.006995		0.006995	0.00609356	0.00689418
	22.108	187.911	1082	804.672	0.00479361		0.00479361	0.00568284	0.00680994
	22.1285	187.913	1083	805.416	0.0055053		0.0055053	0.00579251	0.00674923
	22.1489	187.915	1084	806.16	0.00731445		0.00731445	0.00614291	0.00642684
	22.1694	187.917	1085	806.904	0.00569332		0.00569332	0.00606034	0.00605505
	22.1899	187.919	1086	807.648	0.00490536		0.00490536	0.00564241	0.00586798
	22.2103	187.921	1087	808.392	0.00641349		0.00641349	0.00596639	0.00582461
	22.2308	187.923	1088	809.136	0.00458583		0.00458583	0.00578249	0.0057875
	22.2512	187.925	1089	809.88	0.00387411		0.00387411	0.00509442	0.00561867
	22.2717	187.927	1090	810.624	0.00641593		0.00641593	0.00523895	0.00564964
	22.2922	187.929	1091	811.368	0.00461007		0.00461007	0.00517989	0.00541115
	22.3126	187.931	1092	812.112	0.00435358		0.00435358	0.00476791	0.00536715
	22.3331	187.933	1093	812.856	0.00448256		0.00448256	0.00474725	0.00526487
	22.3535	187.935	1094	813.6	0.00382488		0.00382488	0.0047374	0.00491591
	22.374	187.937	1095	814.344	0.00437455		0.00437455	0.00432913	0.00478404
	22.3945	187.939	1096	815.088	0.00538287		0.00538287	0.00448369	0.00483179
	22.4149	187.941	1097	815.832	0.00404175		0.00404175	0.00442132	0.00459461
	22.4354	187.944	1098	816.576	0.0066773		0.0066773	0.00486027	0.00480376
	22.4558	187.946	1099	817.32	0.00507834		0.00507834	0.00511096	0.00492418
	22.4763	187.948	1100	818.064	0.00533963		0.00533963	0.00530398	0.00481655
	22.4968	187.95	1101	818.808	0.00623916		0.00623916	0.00547524	0.00497946
	22.5172	187.952	1102	819.552	0.00607119		0.00607119	0.00588112	0.00515122
	22.5377	187.954	1103	820.296	0.00534681		0.00534681	0.00561503	0.00523765
	22.5581	187.956	1104	821.04	0.00535184		0.00535184	0.00566973	0.00539034
	22.5786	187.958	1105	821.784	0.00589218		0.00589218	0.00578024	0.00554211
	22.5991	187.96	1106	822.528	0.00521256		0.00521256	0.00557492	0.00552508
	22.6195	187.962	1107	823.272	0.00538933		0.00538933	0.00543854	0.00565983
	22.64	187.964	1108	824.016	0.00616535		0.00616535	0.00560225	0.00560864
	22.6604	187.966	1109	824.76	0.00490483		0.00490483	0.00551285	0.00559129
	22.6809	187.968	1110	825.504	0.00451675		0.00451675	0.00523776	0.005509
	22.7014	187.97	1111	826.248	0.00668772		0.00668772	0.0055328	0.00555386
	22.7218	187.972	1112	826.992	0.00755344		0.00755344	0.00596562	0.00570208
	22.7423	187.974	1113	827.736	0.0084507		0.0084507	0.00642269	0.00601247
	22.7627	187.976	1114	828.48	0.0081527		0.0081527	0.00707226	0.00629256
	22.7832	187.978	1115	829.224	0.00846684		0.00846684	0.00786228	0.00655002
	22.8037	187.98	1116	829.968	0.00858554		0.00858554	0.00824185	0.00688732
	22.8241	187.982	1117	830.712	0.00704745		0.00704745	0.00814065	0.00705313
	22.8446	187.984	1118	831.456	0.00705005		0.00705005	0.00786052	0.0071416
	22.865	187.987	1119	832.2	0.00746787		0.00746787	0.00772355	0.00739791
	22.8855	187.989	1120	832.944	0.0042303		0.0042303	0.00687624	0.00736926
	22.906	187.991	1121	833.688	0.00539381		0.00539381	0.0062379	0.00723987
	22.9264	187.993	1122	834.432	0.00596641		0.00596641	0.00602169	0.00708117
	22.9469	187.995	1123	835.176	0.00648481		0.00648481	0.00590864	0.00688458
	22.9673	187.997	1124	835.92	0.00456236		0.00456236	0.00532754	0.00652554
	22.9878	187.999	1125	836.664	0.00497563		0.00497563	0.0054766	0.00617642
	23.0083	188.001	1126	837.408	0.00518421		0.00518421	0.00543468	0.00583629
	23.0287	188.003	1127	838.152	0.0053738		0.0053738	0.00531616	0.00566892
	23.0492	188.005	1128	838.896	0.00600212		0.00600212	0.00521962	0.00556413
	23.0696	188.007	1129	839.64	0.00536174		0.00536174	0.0053795	0.00535352
	23.0901	188.009	1130	840.384	0.00528949		0.00528949	0.00544227	0.00545944
	23.1106	188.011	1131	841.128	0.00670987		0.00670987	0.0057474	0.00559104
	23.131	188.013	1132	841.872	0.00514109		0.00514109	0.00570086	0.00550851
	23.1515	188.015	1133	842.616	0.00485987		0.00485987	0.00547241	0.00534602
	23.1719	188.017	1134	843.36	0.00726219		0.00726219	0.0058525	0.005616
	23.1924	188.019	1135	844.104	0.00554119		0.00554119	0.00590284	0.00567256
	23.2129	188.021	1136	844.848	0.00601891		0.00601891	0.00576465	0.00575603
	23.2333	188.023	1137	845.592	0.00499628		0.00499628	0.00573569	0.00571828
	23.2538	188.025	1138	846.336	0.00454775		0.00454775	0.00567326	0.00557284
	23.2742	188.027	1139	847.08	0.00549922		0.00549922	0.00532067	0.00558659
	23.2947	188.029	1140	847.824	0.00611822		0.00611822	0.00543608	0.00566946
	23.3152	188.032	1141	848.568	0.00602038		0.00602038	0.00543637	0.00560051
	23.3356	188.034	1142	849.312	0.00562907		0.00562907	0.00556293	0.00564931
	23.3561	188.036	1143	850.056	0.00471124		0.00471124	0.00559563	0.00563445
	23.3765	188.038	1144	850.8	0.00436063		0.00436063	0.00536791	0.00534429
	23.397	188.04	1145	851.544	0.00552611		0.00552611	0.00524949	0.00534278
	23.4175	188.042	1146	852.288	0.0048984		0.0048984	0.00502509	0.00523073
	23.4379	188.044	1147	853.032	0.00555038		0.00555038	0.00500935	0.00528614
	23.4584	188.046	1148	853.776	0.00526872		0.00526872	0.00512085	0.00535824
	23.4788	188.048	1149	854.52	0.0070678		0.0070678	0.00566228	0.0055151
	23.4993	188.05	1150	855.264	0.00830596		0.00830596	0.00621825	0.00573387
	23.5198	188.052	1151	856.008	0.00941749		0.00941749	0.00712207	0.00607358
	23.5402	188.054	1152	856.752	0.00668248		0.00668248	0.00734849	0.00617892
	23.5607	188.056	1153	857.496	0.00618623		0.00618623	0.00753199	0.00632642
	23.5811	188.058	1154	858.24	0.00674906		0.00674906	0.00746824	0.00656526
	23.6016	188.06	1155	858.984	0.0069746		0.0069746	0.00720197	0.00671011
	23.6221	188.062	1156	859.728	0.00604517		0.00604517	0.00652751	0.00682479
	23.6425	188.064	1157	860.472	0.00763624		0.00763624	0.00671826	0.00703338
	23.663	188.066	1158	861.216	0.00924964		0.00924964	0.00733094	0.00743147
	23.6834	188.068	1159	861.96	0.00906341		0.00906341	0.00779381	0.00763103
	23.7039	188.07	1160	862.704	0.0122423		0.0122423	0.00884734	0.00802466
	23.7244	188.072	1161	863.448	0.0115397		0.0115397	0.00994626	0.00823688
	23.7448	188.074	1162	864.192	0.0165414		0.0165414	0.0117273	0.00922277
	23.7653	188.077	1163	864.936	0.0133739		0.0133739	0.0125521	0.00994154
	23.7857	188.079	1164	865.68	0.00953485		0.00953485	0.0126464	0.0102201
	23.8062	188.081	1165	866.424	0.00748923		0.00748923	0.0116958	0.0102716
	23.8267	188.083	1166	867.168	0.00550371		0.00550371	0.0104886	0.0102174
	23.8471	188.085	1167	867.912	0.0068188		0.0068188	0.0085441	0.0101357
	23.8676	188.087	1168	868.656	0.00677627		0.00677627	0.00722457	0.00988835
	23.888	188.089	1169	869.4	0.00682026		0.00682026	0.00668165	0.00966404
	23.9085	188.091	1170	870.144	0.00702362		0.00702362	0.00658853	0.00914217
	23.929	188.093	1171	870.888	0.00557142		0.00557142	0.00660207	0.00854534
	23.9494	188.095	1172	871.632	0.00537661		0.00537661	0.00631363	0.00742886
	23.9699	188.097	1173	872.376	0.0058508		0.0058508	0.00612854	0.00667656
	23.9903	188.099	1174	873.12	0.0066159		0.0066159	0.00608767	0.00638466
	24.0108	188.101	1175	873.864	0.00816675		0.00816675	0.0063163	0.00645241
	24.0313	188.103	1176	874.608	0.00557162		0.00557162	0.00631634	0.0064592
	24.0517	188.105	1177	875.352	0.00662014		0.00662014	0.00656504	0.00643934
	24.0722	188.107	1178	876.096	0.00555321		0.00555321	0.00650552	0.00631703
	24.0926	188.109	1179	876.84	0.00536025		0.00536025	0.00625439	0.00617103
	24.1131	188.111	1180	877.584	0.00609584		0.00609584	0.00584021	0.00607825
	24.1336	188.113	1181	878.328	0.0048291		0.0048291	0.00569171	0.00600402
	24.154	188.115	1182	879.072	0.00478806		0.00478806	0.00532529	0.00594517
	24.1745	188.117	1183	879.816	0.00563591		0.00563591	0.00534183	0.00592368
	24.1949	188.119	1184	880.56	0.00441589		0.00441589	0.00515296	0.00570368
	24.2154	188.122	1185	881.304	0.00484476		0.00484476	0.00490275	0.00537148
	24.2359	188.124	1186	882.048	0.00708425		0.00708425	0.00535377	0.00552274
	24.2563	188.126	1187	882.792	0.00608861		0.00608861	0.00561389	0.00546959
	24.2768	188.128	1188	883.536	0.00587217		0.00587217	0.00566114	0.00550148
	24.2972	188.13	1189	884.28	0.00580623		0.00580623	0.0059392	0.00554608
	24.3177	188.132	1190	885.024	0.0050829		0.0050829	0.00598683	0.00544479
	24.3382	188.134	1191	885.768	0.00532977		0.00532977	0.00563594	0.00549485
	24.3586	188.136	1192	886.512	0.00734276		0.00734276	0.00588676	0.00575033
	24.3791	188.138	1193	887.256	0.00762697		0.00762697	0.00623773	0.00594943
	24.3995	188.14	1194	888	0.00592492		0.00592492	0.00626147	0.00610033
	24.42	188.142	1195	888.744	0.00539963		0.00539963	0.00632481	0.00615582
	24.4405	188.144	1196	889.488	0.00695823		0.00695823	0.0066505	0.00614322
	24.4609	188.146	1197	890.232	0.00390913		0.00390913	0.00596378	0.00592527
	24.4814	188.148	1198	890.976	0.00591407		0.00591407	0.0056212	0.00592946
	24.5018	188.15	1199	891.72	0.00616337		0.00616337	0.00566888	0.00596518
	24.5223	188.152	1200	892.464	0.00453266		0.00453266	0.00549549	0.00591015
	24.5428	188.154	1201	893.208	0.00417806		0.00417806	0.00493946	0.00579498
	24.5632	188.156	1202	893.952	0.00473413		0.00473413	0.00510446	0.00553412
	24.5837	188.158	1203	894.696	0.00511035		0.00511035	0.00494371	0.00528246
	24.6041	188.16	1204	895.44	0.00499805		0.00499805	0.00471065	0.00518977
	24.6246	188.162	1205	896.184	0.00509864		0.00509864	0.00482385	0.00515967
	24.6451	188.165	1206	896.928	0.00440073		0.00440073	0.00486838	0.00490392
	24.6655	188.167	1207	897.672	0.00475164		0.00475164	0.00487188	0.00498817
	24.686	188.169	1208	898.416	0.00486027		0.00486027	0.00482186	0.00488279
	24.7064	188.171	1209	899.16	0.00685405		0.00685405	0.00519306	0.00495186
	24.7269	188.173	1210	899.904	0.00436921		0.00436921	0.00504718	0.00493551
	24.7474	188.175	1211	900.648	0.0050194		0.0050194	0.00517091	0.00501965
	24.7678	188.177	1212	901.392	0.00558016		0.00558016	0.00533662	0.00510425
	24.7883	188.179	1213	902.136	0.00565515		0.00565515	0.00549559	0.00515873
	24.8087	188.181	1214	902.88	0.00484848		0.00484848	0.00509448	0.00514377
	24.8292	188.183	1215	903.624	0.00513547		0.00513547	0.00524773	0.00514746
	24.8497	188.185	1216	904.368	0.00496129		0.00496129	0.00523611	0.00520351
	24.8701	188.187	1217	905.112	0.00591472		0.00591472	0.00530302	0.00531982
	24.8906	188.189	1218	905.856	0.00607427		0.00607427	0.00538685	0.00544122
	24.911	188.191	1219	906.6	0.00595162		0.00595162	0.00560747	0.00535098
	24.9315	188.193	1220	907.344	0.00454808		0.00454808	0.00549	0.00536886
	24.952	188.195	1221	908.088	0.00731115		0.00731115	0.00595997	0.00559804
	24.9724	188.197	1222	908.832	0.00665135		0.00665135	0.00610729	0.00570516
	24.9929	188.199	1223	909.576	0.00688468		0.00688468	0.00626938	0.00582811
	25.0133	188.201	1224	910.32	0.00456803		0.00456803	0.00599266	0.00580007
	25.0338	188.203	1225	911.064	0.00512047		0.00512047	0.00610714	0.00579857
	25.0543	188.205	1226	911.808	0.00467646		0.00467646	0.0055802	0.00577008
	25.0747	188.207	1227	912.552	0.00407728		0.00407728	0.00506539	0.00558634
	25.0952	188.21	1228	913.296	0.00552736		0.00552736	0.00479392	0.00553165
	25.1156	188.212	1229	914.04	0.00484775		0.00484775	0.00484987	0.00542126
	25.1361	188.214	1230	914.784	0.00595575		0.00595575	0.00501692	0.00556203
	25.1566	188.216	1231	915.528	0.0065751		0.0065751	0.00539665	0.00548842
	25.177	188.218	1232	916.272	0.00549817		0.00549817	0.00568083	0.00537311
	25.1975	188.22	1233	917.016	0.00517806		0.00517806	0.00561097	0.00520244
	25.2179	188.222	1234	917.76	0.00788833		0.00788833	0.00621908	0.00553447
	25.2384	188.224	1235	918.504	0.0057131		0.0057131	0.00617055	0.00559374
	25.2589	188.226	1236	919.248	0.00554071		0.00554071	0.00596367	0.00568016
	25.2793	188.228	1237	919.992	0.00494515		0.00494515	0.00585307	0.00576695
	25.2998	188.23	1238	920.736	0.0039014		0.0039014	0.00559774	0.00560435
	25.3202	188.232	1239	921.48	0.00479358		0.00479358	0.00497879	0.00559893
	25.3407	188.234	1240	922.224	0.00471823		0.00471823	0.00477981	0.00547518
	25.3612	188.236	1241	922.968	0.00712831		0.00712831	0.00509733	0.0055305
	25.3816	188.238	1242	923.712	0.00538407		0.00538407	0.00518512	0.00551909
	25.4021	188.24	1243	924.456	0.00646151		0.00646151	0.00569714	0.00564744
	25.4225	188.242	1244	925.2	0.00384447		0.00384447	0.00550732	0.00524305
	25.443	188.244	1245	925.944	0.00600245		0.00600245	0.00576416	0.00527199
	25.4635	188.246	1246	926.688	0.00438561		0.00438561	0.00521562	0.00515648
	25.4839	188.248	1247	927.432	0.00554201		0.00554201	0.00524721	0.00521616
	25.5044	188.25	1248	928.176	0.00508436		0.00508436	0.00497178	0.00533446
	25.5248	188.252	1249	928.92	0.00687553		0.00687553	0.00557799	0.00554265
	25.5453	188.255	1250	929.664	0.00494515		0.00494515	0.00536653	0.00556535
	25.5658	188.257	1251	930.408	0.00425897		0.00425897	0.0053412	0.00527841
	25.5862	188.259	1252	931.152	0.00395615		0.00395615	0.00502403	0.00513562
	25.6067	188.261	1253	931.896	0.00464751		0.00464751	0.00493666	0.00495422
	25.6271	188.263	1254	932.64	0.00509295		0.00509295	0.00458015	0.00507907
	25.6476	188.265	1255	933.384	0.0052734		0.0052734	0.0046458	0.00500616
	25.6681	188.267	1256	934.128	0.00546666		0.00546666	0.00488733	0.00511427
	25.6885	188.269	1257	934.872	0.00646608		0.00646608	0.00538932	0.00520668
	25.709	188.271	1258	935.616	0.00462968		0.00462968	0.00538575	0.00516121
	25.7294	188.273	1259	936.36	0.00491666		0.00491666	0.00535049	0.00496532
	25.7499	188.275	1260	937.104	0.00633388		0.00633388	0.00556259	0.00510419
	25.7704	188.277	1261	937.848	0.00526112		0.00526112	0.00552148	0.00520441
	25.7908	188.279	1262	938.592	0.00409665		0.00409665	0.0050476	0.00521846
	25.8113	188.281	1263	939.336	0.00454248		0.00454248	0.00503015	0.00520795
	25.8317	188.283	1264	940.08	0.00404008		0.00404008	0.00485484	0.00510267
	25.8522	188.285	1265	940.824	0.00535173		0.00535173	0.00465841	0.0051105
	25.8727	188.287	1266	941.568	0.00679036		0.00679036	0.00496426	0.00524287
	25.8931	188.289	1267	942.312	0.00432854		0.00432854	0.00501064	0.00502912
	25.9136	188.291	1268	943.056	0.00445511		0.00445511	0.00499317	0.00501166
	25.934	188.293	1269	943.8	0.00388623		0.00388623	0.00496239	0.00490862
	25.9545	188.295	1270	944.544	0.00363243		0.00363243	0.00461853	0.00463847
	25.975	188.297	1271	945.288	0.00431675		0.00431675	0.00412381	0.00454404
	25.9954	188.3	1272	946.032	0.0039966		0.0039966	0.00405742	0.00453403
	26.0159	188.302	1273	946.776	0.00349838		0.00349838	0.00386608	0.00442962
	26.0363	188.304	1274	947.52	0.00392416		0.00392416	0.00387366	0.00441803
	26.0568	188.306	1275	948.264	0.00387466		0.00387466	0.00392211	0.00427032
	26.0773	188.308	1276	949.008	0.00807207		0.00807207	0.00467317	0.00439849
	26.0977	188.31	1277	949.752	0.00357701		0.00357701	0.00458926	0.00432334
	26.1182	188.312	1278	950.496	0.00427213		0.00427213	0.00474401	0.00430504
	26.1386	188.314	1279	951.24	0.00585303		0.00585303	0.00512978	0.00450172
	26.1591	188.316	1280	951.984	0.0051675		0.0051675	0.00538835	0.00465523
	26.1796	188.318	1281	952.728	0.0041099		0.0041099	0.00459591	0.00463454
	26.2	188.32	1282	953.472	0.00426124		0.00426124	0.00473276	0.00466101
	26.2205	188.322	1283	954.216	0.00467015		0.00467015	0.00481237	0.00477819
	26.2409	188.324	1284	954.96	0.00479369		0.00479369	0.0046005	0.00486514
	26.2614	188.326	1285	955.704	0.00473444		0.00473444	0.00451388	0.00495112
	26.2819	188.328	1286	956.448	0.00482808		0.00482808	0.00465752	0.00462672
	26.3023	188.33	1287	957.192	0.00402243		0.00402243	0.00460976	0.00467126
	26.3228	188.332	1288	957.936	0.00415611		0.00415611	0.00450695	0.00465966
	26.3432	188.334	1289	958.68	0.00457553		0.00457553	0.00446332	0.00453191
	26.3637	188.336	1290	959.424	0.00580179		0.00580179	0.00467679	0.00459534
	26.3842	188.338	1291	960.168	0.00623929		0.00623929	0.00495903	0.00480828
	26.4046	188.34	1292	960.912	0.00402027		0.00402027	0.0049586	0.00478418
	26.4251	188.343	1293	961.656	0.00530219		0.00530219	0.00518782	0.00484738
	26.4455	188.345	1294	962.4	0.00601998		0.00601998	0.00547671	0.00497001
	26.466	188.347	1295	963.144	0.00506477		0.00506477	0.0053293	0.00500304
	26.4865	188.349	1296	963.888	0.00543696		0.00543696	0.00516883	0.00506393
	26.5069	188.351	1297	964.632	0.00454609		0.00454609	0.005274	0.0051163
	26.5274	188.353	1298	965.376	0.00512138		0.00512138	0.00523784	0.00521283
	26.5478	188.355	1299	966.12	0.00602646		0.00602646	0.00523913	0.00535792
	26.5683	188.357	1300	966.864	0.00651991		0.00651991	0.00553016	0.00542973
	26.5888	188.359	1301	967.608	0.0047903		0.0047903	0.00540083	0.00528483
	26.6092	188.361	1302	968.352	0.00469423		0.00469423	0.00543046	0.00535223
	26.6297	188.363	1303	969.096	0.00630859		0.00630859	0.0056679	0.00545287
	26.6501	188.365	1304	969.84	0.00582604		0.00582604	0.00562782	0.00543347
	26.6706	188.367	1305	970.584	0.0121541		0.0121541	0.00675466	0.00614241
	26.6911	188.369	1306	971.328	0.00425135		0.00425135	0.00664687	0.00602385
	26.7115	188.371	1307	972.072	0.00414068		0.00414068	0.00653616	0.00598331
	26.732	188.373	1308	972.816	0.00380712		0.00380712	0.00603586	0.00585188
	26.7524	188.375	1309	973.56	0.00436519		0.00436519	0.00574369	0.00568575
	26.7729	188.377	1310	974.304	0.00526426		0.00526426	0.00436572	0.00556019
	26.7934	188.379	1311	975.048	0.00544079		0.00544079	0.00460361	0.00562524
	26.8138	188.381	1312	975.792	0.00581311		0.00581311	0.00493809	0.00573713
	26.8343	188.383	1313	976.536	0.00446376		0.00446376	0.00506942	0.00555264
	26.8547	188.385	1314	977.28	0.00396141		0.00396141	0.00498866	0.00536618
	26.8752	188.388	1315	978.024	0.00682678		0.00682678	0.00530117	0.00483344
	26.8957	188.39	1316	978.768	0.00503504		0.00503504	0.00522002	0.00491181
	26.9161	188.392	1317	979.512	0.00422623		0.00422623	0.00490264	0.00492037
	26.9366	188.394	1318	980.256	0.00350582		0.00350582	0.00471105	0.00489024
	26.957	188.396	1319	981	0.00401562		0.00401562	0.0047219	0.00485528
	26.9775	188.398	1320	981.744	0.00392467		0.00392467	0.00414147	0.00472132
	26.998	188.4	1321	982.488	0.00503523		0.00503523	0.00414151	0.00468077
	27.0184	188.402	1322	983.232	0.00402181		0.00402181	0.00410063	0.00450164
	27.0389	188.404	1323	983.976	0.00599403		0.00599403	0.00459827	0.00465466
	27.0593	188.406	1324	984.72	0.00406641		0.00406641	0.00460843	0.00466516
	27.0798	188.408	1325	985.464	0.00400638		0.00400638	0.00462477	0.00438312
	27.1003	188.41	1326	986.208	0.00512097		0.00512097	0.00464192	0.00439172
	27.1207	188.412	1327	986.952	0.0045512		0.0045512	0.0047478	0.00442421
	27.1412	188.414	1328	987.696	0.0042245		0.0042245	0.00439389	0.00449608
	27.1616	188.416	1329	988.44	0.00452489		0.00452489	0.00448559	0.00454701
	27.1821	188.418	1330	989.184	0.00411607		0.00411607	0.00450753	0.00456615
	27.2026	188.42	1331	989.928	0.00488363		0.00488363	0.00446006	0.00455099
	27.223	188.422	1332	990.672	0.00456707		0.00456707	0.00446323	0.00460552
	27.2435	188.424	1333	991.416	0.00446638		0.00446638	0.00451161	0.00445275
	27.2639	188.426	1334	992.16	0.00556169		0.00556169	0.00471897	0.00460228
	27.2844	188.428	1335	992.904	0.00656399		0.00656399	0.00520855	0.00485804
	27.3049	188.43	1336	993.648	0.00578857		0.00578857	0.00538954	0.0049248
	27.3253	188.433	1337	994.392	0.00618947		0.00618947	0.00571402	0.00508863
	27.3458	188.435	1338	995.136	0.00497492		0.00497492	0.00581573	0.00516367
	27.3662	188.437	1339	995.88	0.00815749		0.00815749	0.00633489	0.00552693
	27.3867	188.439	1340	996.624	0.00631603		0.00631603	0.0062853	0.00574692
	27.4072	188.441	1341	997.368	0.00487358		0.00487358	0.0061023	0.00574592
	27.4276	188.443	1342	998.112	0.00449213		0.00449213	0.00576283	0.00573843
	27.4481	188.445	1343	998.856	0.00501459		0.00501459	0.00577076	0.00579325
	27.4685	188.447	1344	999.6	0.003356		0.003356	0.00481046	0.00557268
	27.489	188.449	1345	1000.34	0.00454299		0.00454299	0.00445586	0.00537058
	27.5095	188.451	1346	1001.09	0.00476148		0.00476148	0.00443344	0.00526787
	27.5299	188.453	1347	1001.83	0.00391061		0.00391061	0.00431713	0.00503998
	27.5504	188.455	1348	1002.58	0.00380384		0.00380384	0.00407498	0.00492287
	27.5708	188.457	1349	1003.32	0.00440595		0.00440595	0.00428497	0.00454772
	27.5913	188.459	1350	1004.06	0.00352092		0.00352092	0.00408056	0.00426821
	27.6118	188.461	1351	1004.81	0.00386354		0.00386354	0.00390097	0.0041672
	27.6322	188.463	1352	1005.55	0.00409633		0.00409633	0.00393812	0.00412762
	27.6527	188.465	1353	1006.3	0.00401573		0.00401573	0.00398049	0.00402774
	27.6731	188.467	1354	1007.04	0.00366305		0.00366305	0.00383192	0.00405844
	27.6936	188.469	1355	1007.78	0.00310771		0.00310771	0.00374927	0.00391492
	27.7141	188.471	1356	1008.53	0.00445147		0.00445147	0.00386686	0.00388391
	27.7345	188.473	1357	1009.27	0.00634089		0.00634089	0.00431577	0.00412694
	27.755	188.475	1358	1010.02	0.00478364		0.00478364	0.00446935	0.00422492
	27.7754	188.478	1359	1010.76	0.00394547		0.00394547	0.00452583	0.00417888
	27.7959	188.48	1360	1011.5	0.00628731		0.00628731	0.00516176	0.00445551
	27.8164	188.482	1361	1012.25	0.00430518		0.00430518	0.0051325	0.00449968
	27.8368	188.484	1362	1012.99	0.00556574		0.00556574	0.00497747	0.00464662
	27.8573	188.486	1363	1013.74	0.00448081		0.00448081	0.0049169	0.00469313
	27.8777	188.488	1364	1014.48	0.00345896		0.00345896	0.0048196	0.00467272
	27.8982	188.49	1365	1015.22	0.00539395		0.00539395	0.00464093	0.00490134
	27.9187	188.492	1366	1015.97	0.00450512		0.00450512	0.00468092	0.00490671
	27.9391	188.494	1367	1016.71	0.00455535		0.00455535	0.00447884	0.00472815
	27.9596	188.496	1368	1017.46	0.00417876		0.00417876	0.00441843	0.00466767
	27.98	188.498	1369	1018.2	0.0039138		0.0039138	0.0045094	0.0046645
	28.0005	188.5	1370	1018.94	0.00359363		0.00359363	0.00414933	0.00439513
	28.021	188.502	1371	1019.69	0.00383971		0.00383971	0.00401625	0.00434858
	28.0414	188.504	1372	1020.43	0.00394712		0.00394712	0.0038946	0.00418672
	28.0619	188.506	1373	1021.18	0.00433498		0.00433498	0.00392585	0.00417214
	28.0823	188.508	1374	1021.92	0.00470015		0.00470015	0.00408312	0.00429626
	28.1028	188.51	1375	1022.66	0.00398477		0.00398477	0.00416134	0.00415534
	28.1233	188.512	1376	1023.41	0.00489412		0.00489412	0.00437222	0.00419424
	28.1437	188.514	1377	1024.15	0.00440647		0.00440647	0.00446409	0.00417935
	28.1642	188.516	1378	1024.9	0.00434916		0.00434916	0.00446693	0.00419639
	28.1846	188.518	1379	1025.64	0.00429516		0.00429516	0.00438593	0.00423452
	28.2051	188.521	1380	1026.38	0.00366646		0.00366646	0.00432227	0.00424181
	28.2256	188.523	1381	1027.13	0.00415091		0.00415091	0.00417363	0.00427293
	28.246	188.525	1382	1027.87	0.00372518		0.00372518	0.00403738	0.00425073
	28.2665	188.527	1383	1028.62	0.00478284		0.00478284	0.00412411	0.00429552
	28.2869	188.529	1384	1029.36	0.00451697		0.00451697	0.00416847	0.0042772
	28.3074	188.531	1385	1030.1	0.00366037		0.00366037	0.00416726	0.00424476
	28.3279	188.533	1386	1030.85	0.00582007		0.00582007	0.00450109	0.00433736
	28.3483	188.535	1387	1031.59	0.00462803		0.00462803	0.00468166	0.00435952
	28.3688	188.537	1388	1032.34	0.00717316		0.00717316	0.00515972	0.00464192
	28.3892	188.539	1389	1033.08	0.00344366		0.00344366	0.00494506	0.00455677
	28.4097	188.541	1390	1033.82	0.00471229		0.00471229	0.00515544	0.00466135
	28.4302	188.543	1391	1034.57	0.00486047		0.00486047	0.00496352	0.0047323
	28.4506	188.545	1392	1035.31	0.00525608		0.00525608	0.00508913	0.00488539
	28.4711	188.547	1393	1036.06	0.0067694		0.0067694	0.00500838	0.00508405
	28.4915	188.549	1394	1036.8	0.0067934		0.0067934	0.00567833	0.00531169
	28.512	188.551	1395	1037.54	0.0059988		0.0059988	0.00593563	0.00554554
	28.5325	188.553	1396	1038.29	0.0033135		0.0033135	0.00562624	0.00529488
	28.5529	188.555	1397	1039.03	0.00542746		0.00542746	0.00566051	0.00537482
	28.5734	188.557	1398	1039.78	0.00517339		0.00517339	0.00534131	0.00517485
	28.5938	188.559	1399	1040.52	0.00564054		0.00564054	0.00511074	0.00539453
	28.6143	188.561	1400	1041.26	0.00611491		0.00611491	0.00513396	0.0055348
	28.6348	188.563	1401	1042.01	0.00604131		0.00604131	0.00567952	0.00565288
	28.6552	188.566	1402	1042.75	0.00473561		0.00473561	0.00554115	0.00560083
	28.6757	188.568	1403	1043.5	0.00481573		0.00481573	0.00546962	0.00540547
	28.6961	188.57	1404	1044.24	0.00745842		0.00745842	0.0058332	0.00547197
	28.7166	188.572	1405	1044.98	0.00632479		0.00632479	0.00587517	0.00550457
	28.7371	188.574	1406	1045.73	0.00602693		0.00602693	0.0058723	0.00577591
	28.7575	188.576	1407	1046.47	0.00540782		0.00540782	0.00600674	0.00577395
	28.778	188.578	1408	1047.22	0.00562062		0.00562062	0.00616772	0.00581867
	28.7984	188.58	1409	1047.96	0.00551013		0.00551013	0.00577806	0.00580563
	28.8189	188.582	1410	1048.7	0.00543955		0.00543955	0.00560101	0.00573809
	28.8394	188.584	1411	1049.45	0.00508881		0.00508881	0.00541339	0.00564284
	28.8598	188.586	1412	1050.19	0.00628526		0.00628526	0.00558887	0.00579781
	28.8803	188.588	1413	1050.94	0.00775155		0.00775155	0.00601506	0.00609139
	28.9007	188.59	1414	1051.68	0.00725378		0.00725378	0.00636379	0.00607092
	28.9212	188.592	1415	1052.42	0.00806252		0.00806252	0.00688838	0.0062447
	28.9417	188.594	1416	1053.17	0.00917881		0.00917881	0.00770638	0.00655989
	28.9621	188.596	1417	1053.91	0.00757803		0.00757803	0.00796494	0.00677691
	28.9826	188.598	1418	1054.66	0.00749785		0.00749785	0.0079142	0.00696463
	29.003	188.6	1419	1055.4	0.00874597		0.00874597	0.00821264	0.00728821
	29.0235	188.602	1420	1056.14	0.0083131		0.0083131	0.00826275	0.00757557
	29.044	188.604	1421	1056.89	0.00938966		0.00938966	0.00830492	0.00800565
	29.0644	188.606	1422	1057.63	0.0165172		0.0165172	0.0100928	0.00902885
	29.0849	188.608	1423	1058.38	0.0198615		0.0198615	0.0125655	0.0102398
	29.1053	188.611	1424	1059.12	0.0132011		0.0132011	0.0134565	0.0108346
	29.1258	188.613	1425	1059.86	0.0127506		0.0127506	0.014344	0.0113034
	29.1463	188.615	1426	1060.61	0.00801067		0.00801067	0.0140682	0.0111866
	29.1667	188.617	1427	1061.35	0.00680419		0.00680419	0.0121256	0.0111092
	29.1872	188.619	1428	1062.1	0.00855769		0.00855769	0.00986484	0.0112152
	29.2076	188.621	1429	1062.84	0.00755365		0.00755365	0.00873536	0.0110959
	29.2281	188.623	1430	1063.58	0.00852604		0.00852604	0.00789044	0.0111172
	29.2486	188.625	1431	1064.33	0.00634		0.00634	0.00755631	0.0108123
	29.269	188.627	1432	1065.07	0.00808554		0.00808554	0.00781258	0.0099691
	29.2895	188.629	1433	1065.82	0.00532871		0.00532871	0.00716679	0.00851581
	29.3099	188.631	1434	1066.56	0.0055934		0.0055934	0.00677474	0.00775505
	29.3304	188.633	1435	1067.3	0.00608634		0.00608634	0.0062868	0.00708862
	29.3509	188.635	1436	1068.05	0.00593551		0.00593551	0.0062059	0.00688111
	29.3713	188.637	1437	1068.79	0.00553137		0.00553137	0.00569507	0.00675382
	29.3918	188.639	1438	1069.54	0.00535019		0.00535019	0.00569936	0.00643307
	29.4122	188.641	1439	1070.28	0.00511859		0.00511859	0.0056044	0.00618957
	29.4327	188.643	1440	1071.02	0.00572869		0.00572869	0.00553287	0.00590983
	29.4532	188.645	1441	1071.77	0.00514812		0.00514812	0.00537539	0.00579065
	29.4736	188.647	1442	1072.51	0.0044859		0.0044859	0.0051663	0.00543068
	29.4941	188.649	1443	1073.26	0.00544539		0.00544539	0.00518534	0.00544235
	29.5145	188.651	1444	1074	0.00572223		0.00572223	0.00530607	0.00545523
	29.535	188.654	1445	1074.74	0.00473328		0.00473328	0.00510698	0.00531993
	29.5555	188.656	1446	1075.49	0.00592186		0.00592186	0.00526173	0.00531856
	29.5759	188.658	1447	1076.23	0.00404008		0.00404008	0.00517257	0.00516943
	29.5964	188.66	1448	1076.98	0.00489788		0.00489788	0.00506307	0.0051242
	29.6168	188.662	1449	1077.72	0.00386419		0.00386419	0.00469146	0.00499876
	29.6373	188.664	1450	1078.46	0.00471628		0.00471628	0.00468806	0.00489752
	29.6578	188.666	1451	1079.21	0.0040327		0.0040327	0.00431023	0.00478598
	29.6782	188.668	1452	1079.95	0.00520569		0.00520569	0.00454335	0.00485796
	29.6987	188.67	1453	1080.7	0.00476322		0.00476322	0.00451641	0.00478974
	29.7191	188.672	1454	1081.44	0.00446239		0.00446239	0.00463605	0.00466376
	29.7396	188.674	1455	1082.18	0.00539786		0.00539786	0.00477237	0.00473022
	29.7601	188.676	1456	1082.93	0.0044612		0.0044612	0.00485807	0.00458415
	29.7805	188.678	1457	1083.67	0.0057306		0.0057306	0.00496305	0.0047532
	29.801	188.68	1458	1084.42	0.00420378		0.00420378	0.00485117	0.00468379
	29.8214	188.682	1459	1085.16	0.00538688		0.00538688	0.00503606	0.00483606
	29.8419	188.684	1460	1085.9	0.0065201		0.0065201	0.00526051	0.00501644
	29.8624	188.686	1461	1086.65	0.00566125		0.00566125	0.00550052	0.0051793
	29.8828	188.688	1462	1087.39	0.0041832		0.0041832	0.00519104	0.00507705
	29.9033	188.69	1463	1088.14	0.00420257		0.00420257	0.0051908	0.00502098
	29.9237	188.692	1464	1088.88	0.00476128		0.00476128	0.00506568	0.00505087
	29.9442	188.694	1465	1089.62	0.00604942		0.00604942	0.00497154	0.00511603
	29.9647	188.696	1466	1090.37	0.0095318		0.0095318	0.00574566	0.00562309
	29.9851	188.699	1467	1091.11	0.00541977		0.00541977	0.00599297	0.00559201
	30.0056	188.701	1468	1091.86	0.00348821		0.00348821	0.00585009	0.00552045
	30.026	188.703	1469	1092.6	0.00656985		0.00656985	0.00621181	0.00563875
	30.0465	188.705	1470	1093.34	0.00448033		0.00448033	0.00589799	0.00543477
	30.067	188.707	1471	1094.09	0.00574528		0.00574528	0.00514069	0.00544317
	30.0874	188.709	1472	1094.83	0.0048371		0.0048371	0.00502415	0.00550856
	30.1079	188.711	1473	1095.58	0.00964481		0.00964481	0.00625548	0.00605278
	30.1283	188.713	1474	1096.32	0.00741365		0.00741365	0.00642423	0.00631802
	30.1488	188.715	1475	1097.06	0.00570731		0.00570731	0.00666963	0.00628381
	30.1693	188.717	1476	1097.81	0.00533889		0.00533889	0.00658835	0.00586452
	30.1897	188.719	1477	1098.55	0.00478258		0.00478258	0.00657745	0.0058008
	30.2102	188.721	1478	1099.3	0.00586402		0.00586402	0.00582129	0.00603838
	30.2306	188.723	1479	1100.04	0.00689162		0.00689162	0.00571688	0.00607056
	30.2511	188.725	1480	1100.78	0.00622717		0.00622717	0.00582086	0.00624524
	30.2716	188.727	1481	1101.53	0.00589532		0.00589532	0.00593214	0.00626025
	30.292	188.729	1482	1102.27	0.00460869		0.00460869	0.00589736	0.00623741
	30.3125	188.731	1483	1103.02	0.00534369		0.00534369	0.0057933	0.00580729
	30.3329	188.733	1484	1103.76	0.00531987		0.00531987	0.00547895	0.00559792
	30.3534	188.735	1485	1104.5	0.00515597		0.00515597	0.00526471	0.00554278
	30.3739	188.737	1486	1105.25	0.00496042		0.00496042	0.00507773	0.00550493
	30.3943	188.739	1487	1105.99	0.00555435		0.00555435	0.00526686	0.00558211
	30.4148	188.741	1488	1106.74	0.00537979		0.00537979	0.00527408	0.00553369
	30.4352	188.744	1489	1107.48	0.00760862		0.00760862	0.00573183	0.00560539
	30.4557	188.746	1490	1108.22	0.00533457		0.00533457	0.00576755	0.00551613
	30.4762	188.748	1491	1108.97	0.00475204		0.00475204	0.00572588	0.0054018
	30.4966	188.75	1492	1109.71	0.00664843		0.00664843	0.00594469	0.00560578
	30.5171	188.752	1493	1110.46	0.0055158		0.0055158	0.00597189	0.00562299
	30.5375	188.754	1494	1111.2	0.00479686		0.00479686	0.00540954	0.00557068
	30.558	188.756	1495	1111.94	0.00498305		0.00498305	0.00533924	0.00555339
	30.5785	188.758	1496	1112.69	0.00472548		0.00472548	0.00533392	0.0055299
	30.5989	188.76	1497	1113.43	0.00502518		0.00502518	0.00500927	0.00547698
	30.6194	188.762	1498	1114.18	0.00390303		0.00390303	0.00468672	0.00532931
	30.6398	188.764	1499	1114.92	0.00504203		0.00504203	0.00473576	0.00507265
	30.6603	188.766	1500	1115.66	0.00419539		0.00419539	0.00457822	0.00495873
	30.6808	188.768	1501	1116.41	0.0054478		0.0054478	0.00472269	0.0050283
	30.7012	188.77	1502	1117.15	0.00530206		0.00530206	0.00477806	0.00489367
	30.7217	188.772	1503	1117.9	0.00500948		0.00500948	0.00499935	0.00484304
	30.7421	188.774	1504	1118.64	0.00439927		0.00439927	0.0048708	0.00480328
	30.7626	188.776	1505	1119.38	0.00381164		0.00381164	0.00479405	0.00468614
	30.7831	188.778	1506	1120.13	0.00423375		0.00423375	0.00455124	0.00463696
	30.8035	188.78	1507	1120.87	0.00387147		0.00387147	0.00426512	0.00452159
	30.824	188.782	1508	1121.62	0.00382531		0.00382531	0.00402829	0.00451382
	30.8444	188.784	1509	1122.36	0.00380398		0.00380398	0.00390923	0.00439002
	30.8649	188.786	1510	1123.1	0.00398571		0.00398571	0.00394404	0.00436905
	30.8854	188.789	1511	1123.85	0.00314468		0.00314468	0.00372623	0.00413873
	30.9058	188.791	1512	1124.59	0.00336357		0.00336357	0.00362465	0.00394489
	30.9263	188.793	1513	1125.34	0.00418057		0.00418057	0.0036957	0.003862
	30.9467	188.795	1514	1126.08	0.00353617		0.00353617	0.00364214	0.00377569
	30.9672	188.797	1515	1126.82	0.00372739		0.00372739	0.00359047	0.00376726
	30.9877	188.799	1516	1127.57	0.00463735		0.00463735	0.00388901	0.00380762
	31.0081	188.801	1517	1128.31	0.00341179		0.00341179	0.00389865	0.00376165
	31.0286	188.803	1518	1129.06	0.00350835		0.00350835	0.00376421	0.00372996
	31.049	188.805	1519	1129.8	0.00300978		0.00300978	0.00365893	0.00365053
	31.0695	188.807	1520	1130.54	0.00508556		0.00508556	0.00393056	0.00376052
	31.09	188.809	1521	1131.29	0.00494088		0.00494088	0.00399127	0.00394014
	31.1104	188.811	1522	1132.03	0.00400216		0.00400216	0.00410934	0.004004
	31.1309	188.813	1523	1132.78	0.00429515		0.00429515	0.0042667	0.00401546
	31.1513	188.815	1524	1133.52	0.00629382		0.00629382	0.00492351	0.00429122
	31.1718	188.817	1525	1134.26	0.00463113		0.00463113	0.00483262	0.00438159
	31.1923	188.819	1526	1135.01	0.00772728		0.00772728	0.0053899	0.00469059
	31.2127	188.821	1527	1135.75	0.00517028		0.00517028	0.00562353	0.00486644
	31.2332	188.823	1528	1136.5	0.00798		0.00798	0.0063605	0.0053136
	31.2536	188.825	1529	1137.24	0.00392163		0.00392163	0.00588606	0.00540479
	31.2741	188.827	1530	1137.98	0.00527976		0.00527976	0.00601579	0.00542421
	31.2946	188.829	1531	1138.73	0.00453867		0.00453867	0.00537807	0.00538399
	31.315	188.832	1532	1139.47	0.00665182		0.00665182	0.00567438	0.00564895
	31.3355	188.834	1533	1140.22	0.0067864		0.0067864	0.00543566	0.00589808
	31.3559	188.836	1534	1140.96	0.00638732		0.00638732	0.00592879	0.00590743
	31.3764	188.838	1535	1141.7	0.00515178		0.00515178	0.0059032	0.00595949
	31.3969	188.84	1536	1142.45	0.00575136		0.00575136	0.00614574	0.0057619
	31.4173	188.842	1537	1143.19	0.00580892		0.00580892	0.00597716	0.00582577
	31.4378	188.844	1538	1143.94	0.00579178		0.00579178	0.00577823	0.00560694
	31.4582	188.846	1539	1144.68	0.00843744		0.00843744	0.00618826	0.00605853
	31.4787	188.848	1540	1145.42	0.0175115		0.0175115	0.0086602	0.0072817
	31.4992	188.85	1541	1146.17	0.0245457		0.0245457	0.0124191	0.00928241
	31.5196	188.852	1542	1146.91	0.0593262		0.0593262	0.0231225	0.0145498
	31.5401	188.854	1543	1147.66	0.0525838		0.0525838	0.0324809	0.0191296
	31.5605	188.856	1544	1148.4	0.0480928		0.0480928	0.040412	0.0233001
	31.581	188.858	1545	1149.14	0.0330173		0.0330173	0.0435132	0.0260867
	31.6015	188.86	1546	1149.89	0.036446		0.036446	0.0458932	0.0291561
	31.6219	188.862	1547	1150.63	0.0372275		0.0372275	0.0414735	0.032298
	31.6424	188.864	1548	1151.38	0.0429349		0.0429349	0.0395437	0.0360123
	31.6628	188.866	1549	1152.12	0.0385372		0.0385372	0.0376326	0.0390223
	31.6833	188.868	1550	1152.86	0.0357871		0.0357871	0.0381865	0.0408498
	31.7038	188.87	1551	1153.61	0.032284		0.032284	0.0373541	0.0416237
	31.7242	188.872	1552	1154.35	0.023648		0.023648	0.0346382	0.0380559
	31.7447	188.874	1553	1155.1	0.0176061		0.0176061	0.0295725	0.0345581
	31.7651	188.877	1554	1155.84	0.0118363		0.0118363	0.0242323	0.0309324
	31.7856	188.879	1555	1156.58	0.00936227		0.00936227	0.0189473	0.0285669
	31.8061	188.881	1556	1157.33	0.00682206		0.00682206	0.0138549	0.0256045
	31.8265	188.883	1557	1158.07	0.00530358		0.00530358	0.0101861	0.0224121
	31.847	188.885	1558	1158.82	0.00320826		0.00320826	0.00730649	0.0184395
	31.8674	188.887	1559	1159.56	0.00445515		0.00445515	0.00583026	0.0150313
	31.8879	188.889	1560	1160.3	0.00428856		0.00428856	0.00481552	0.0118814
	31.9084	188.891	1561	1161.05	0.00544783		0.00544783	0.00454067	0.00919781
	31.9288	188.893	1562	1161.79	0.00432797		0.00432797	0.00434555	0.0072658
	31.9493	188.895	1563	1162.54	0.00606815		0.00606815	0.00491753	0.00611201
	31.9697	188.897	1564	1163.28	0.00931869		0.00931869	0.00589024	0.00586025
	31.9902	188.899	1565	1164.02	0.0115646		0.0115646	0.00734546	0.00608049
	32.0107	188.901	1566	1164.77	0.0141578		0.0141578	0.00908744	0.00681406
	32.0311	188.903	1567	1165.51	0.0200878		0.0200878	0.0122394	0.00829248
	32.0516	188.905	1568	1166.26	0.0309253		0.0309253	0.0172108	0.0110642
	32.072	188.907	1569	1167	0.0320218		0.0320218	0.0217515	0.0138208
	32.0925	188.909	1570	1167.74	0.0207448		0.0207448	0.0235875	0.0154665
	32.113	188.911	1571	1168.49	0.0225437		0.0225437	0.0252647	0.0171761
	32.1334	188.913	1572	1169.23	0.0141044		0.0141044	0.024068	0.0181537
	32.1539	188.915	1573	1169.98	0.0198323		0.0198323	0.0218494	0.0195301
	32.1743	188.917	1574	1170.72	0.0111042		0.0111042	0.0176659	0.0197087
	32.1948	188.919	1575	1171.46	0.0161248		0.0161248	0.0167419	0.0201647
	32.2153	188.922	1576	1172.21	0.0166416		0.0166416	0.0155615	0.0204131
	32.2357	188.924	1577	1172.95	0.0150951		0.0150951	0.0157596	0.0199138
	32.2562	188.926	1578	1173.7	0.0229982		0.0229982	0.0163928	0.0191211
	32.2766	188.928	1579	1174.44	0.0425892		0.0425892	0.0226898	0.0201778
	32.2971	188.93	1580	1175.18	0.0276363		0.0276363	0.0249921	0.020867
	32.3176	188.932	1581	1175.93	0.0293659		0.0293659	0.0275369	0.0215492
	32.338	188.934	1582	1176.67	0.0314724		0.0314724	0.0308124	0.023286
	32.3585	188.936	1583	1177.42	0.014847		0.014847	0.0291821	0.0227874
	32.3789	188.938	1584	1178.16	0.0121544		0.0121544	0.0230952	0.0228925
	32.3994	188.94	1585	1178.9	0.0126219		0.0126219	0.0200923	0.0225422
	32.4199	188.942	1586	1179.65	0.0110004		0.0110004	0.0164192	0.0219781
	32.4403	188.944	1587	1180.39	0.0107305		0.0107305	0.0122708	0.0215416
	32.4608	188.946	1588	1181.14	0.0101309		0.0101309	0.0113276	0.0202549
	32.4812	188.948	1589	1181.88	0.0137356		0.0137356	0.0116439	0.0173695
	32.5017	188.95	1590	1182.62	0.016866		0.016866	0.0124927	0.0162925
	32.5222	188.952	1591	1183.37	0.0135871		0.0135871	0.01301	0.0147146
	32.5426	188.954	1592	1184.11	0.0102476		0.0102476	0.0129134	0.0125921
	32.5631	188.956	1593	1184.86	0.0123116		0.0123116	0.0133496	0.0123386
	32.5835	188.958	1594	1185.6	0.0132316		0.0132316	0.0132488	0.0124463
	32.604	188.96	1595	1186.34	0.00930385		0.00930385	0.0117364	0.0121145
	32.6245	188.962	1596	1187.09	0.0110067		0.0110067	0.0112203	0.0121151
	32.6449	188.964	1597	1187.83	0.0176086		0.0176086	0.0126925	0.012803
	32.6654	188.967	1598	1188.58	0.0244481		0.0244481	0.0151198	0.0142347
	32.6858	188.969	1599	1189.32	0.0309476		0.0309476	0.018663	0.0159559
	32.7063	188.971	1600	1190.06	0.0161269		0.0161269	0.0200276	0.015882
	32.7268	188.973	1601	1190.81	0.0230153		0.0230153	0.0224293	0.0168248
	32.7472	188.975	1602	1191.55	0.0110451		0.0110451	0.0211166	0.0169045
	32.7677	188.977	1603	1192.3	0.00966806		0.00966806	0.0181606	0.0166402
	32.7881	188.979	1604	1193.04	0.00848488		0.00848488	0.013668	0.0161655
	32.8086	188.981	1605	1193.78	0.0131127		0.0131127	0.0130652	0.0165464
	32.8291	188.983	1606	1194.53	0.00876087		0.00876087	0.0102143	0.0163218
	32.8495	188.985	1607	1195.27	0.00694648		0.00694648	0.00939461	0.0152556
	32.87	188.987	1608	1196.02	0.0087829		0.0087829	0.00921758	0.0136891
	32.8904	188.989	1609	1196.76	0.00653857		0.00653857	0.00882832	0.0112482
	32.9109	188.991	1610	1197.5	0.00644232		0.00644232	0.00749423	0.0102797
	32.9314	188.993	1611	1198.25	0.0103965		0.0103965	0.00782135	0.00901784
	32.9518	188.995	1612	1198.99	0.0075961		0.0075961	0.00795127	0.00867294
	32.9723	188.997	1613	1199.74	0.00789655		0.00789655	0.007774	0.00849579
	32.9927	188.999	1614	1200.48	0.00765676		0.00765676	0.00799764	0.00841298
	33.0132	189.001	1615	1201.22	0.0105174		0.0105174	0.00881265	0.00815344
	33.0337	189.003	1616	1201.97	0.00752883		0.00752883	0.00823912	0.00803024
	33.0541	189.005	1617	1202.71	0.00804257		0.00804257	0.00832842	0.00813984
	33.0746	189.007	1618	1203.46	0.00968588		0.00968588	0.00868628	0.00823014
	33.095	189.01	1619	1204.2	0.00716431		0.00716431	0.00858779	0.00829271
	33.1155	189.012	1620	1204.94	0.00970807		0.00970807	0.00842593	0.00861929
	33.136	189.014	1621	1205.69	0.0110741		0.0110741	0.00913499	0.00868706
	33.1564	189.016	1622	1206.43	0.0114032		0.0114032	0.00980712	0.00906777
	33.1769	189.018	1623	1207.18	0.0101882		0.0101882	0.00990757	0.00929693
	33.1973	189.02	1624	1207.92	0.00777648		0.00777648	0.01003	0.0093089
	33.2178	189.022	1625	1208.66	0.00756266		0.00756266	0.00960092	0.00901343
	33.2383	189.024	1626	1209.41	0.00937637		0.00937637	0.00926137	0.00919818
	33.2587	189.026	1627	1210.15	0.00695913		0.00695913	0.00837256	0.00908984
	33.2792	189.028	1628	1210.9	0.00747258		0.00747258	0.00782945	0.00886851
	33.2996	189.03	1629	1211.64	0.00795921		0.00795921	0.00786599	0.008948
	33.3201	189.032	1630	1212.38	0.00887389		0.00887389	0.00812824	0.00886458
	33.3406	189.034	1631	1213.13	0.00855896		0.00855896	0.00796476	0.00861306
	33.361	189.036	1632	1213.87	0.00846274		0.00846274	0.00826548	0.00831902
	33.3815	189.038	1633	1214.62	0.00874274		0.00874274	0.00851951	0.00817448
	33.4019	189.04	1634	1215.36	0.00810741		0.00810741	0.00854915	0.00820757
	33.4224	189.042	1635	1216.1	0.0090564		0.0090564	0.00858565	0.00835694
	33.4429	189.044	1636	1216.85	0.00806699		0.00806699	0.00848726	0.00822601
	33.4633	189.046	1637	1217.59	0.00871572		0.00871572	0.00853785	0.00840167
	33.4838	189.048	1638	1218.34	0.00880618		0.00880618	0.00855054	0.00853503
	33.5042	189.05	1639	1219.08	0.00715777		0.00715777	0.00836061	0.00845488
	33.5247	189.052	1640	1219.82	0.00917421		0.00917421	0.00838418	0.00848491
	33.5452	189.055	1641	1220.57	0.00875034		0.00875034	0.00852085	0.00850405
	33.5656	189.057	1642	1221.31	0.00711099		0.00711099	0.0081999	0.00836888
	33.5861	189.059	1643	1222.06	0.00897193		0.00897193	0.00823305	0.00839179
	33.6065	189.061	1644	1222.8	0.0103641		0.0103641	0.00887432	0.00861747
	33.627	189.063	1645	1223.54	0.00937788		0.00937788	0.00891505	0.00864961
	33.6475	189.065	1646	1224.29	0.00871262		0.00871262	0.00890751	0.00871418
	33.6679	189.067	1647	1225.03	0.0120918		0.0120918	0.00990367	0.00905179
	33.6884	189.069	1648	1225.78	0.0109097		0.0109097	0.0102912	0.00926214
	33.7088	189.071	1649	1226.52	0.0078646		0.0078646	0.00979133	0.00933282
	33.7293	189.073	1650	1227.26	0.00987795		0.00987795	0.00989134	0.0094032
	33.7498	189.075	1651	1228.01	0.0104945		0.0104945	0.0102477	0.00957761
	33.7702	189.077	1652	1228.75	0.00637953		0.00637953	0.00910526	0.00950446
	33.7907	189.079	1653	1229.5	0.00637053		0.00637053	0.00819742	0.00924432
	33.8111	189.081	1654	1230.24	0.00863001		0.00863001	0.0083505	0.00907091
	33.8316	189.083	1655	1230.98	0.0092413		0.0092413	0.00822317	0.00905725
	33.8521	189.085	1656	1231.73	0.00684711		0.00684711	0.0074937	0.0088707
	33.8725	189.087	1657	1232.47	0.0077705		0.0077705	0.00777189	0.00843857
	33.893	189.089	1658	1233.22	0.00671724		0.00671724	0.00784123	0.00801933
	33.9134	189.091	1659	1233.96	0.00739103		0.00739103	0.00759344	0.00797197
	33.9339	189.093	1660	1234.7	0.0071206		0.0071206	0.0071693	0.00769623
	33.9544	189.095	1661	1235.45	0.0100932		0.0100932	0.00781852	0.00765611
	33.9748	189.097	1662	1236.19	0.00765629		0.00765629	0.00779568	0.00778378
	33.9953	189.1	1663	1236.94	0.00700282		0.00700282	0.00785279	0.00784701
	34.0157	189.102	1664	1237.68	0.00782347		0.00782347	0.00793928	0.00776636
	34.0362	189.104	1665	1238.42	0.00749866		0.00749866	0.00801489	0.0075921
	34.0567	189.106	1666	1239.17	0.00810629		0.00810629	0.00761751	0.00771801
	34.0771	189.108	1667	1239.91	0.0120593		0.0120593	0.0084981	0.00814689
	34.0976	189.11	1668	1240.66	0.0149342		0.0149342	0.0100844	0.00896858
	34.118	189.112	1669	1241.4	0.0184926		0.0184926	0.0122182	0.0100787
	34.1385	189.114	1670	1242.14	0.0254422		0.0254422	0.0158069	0.0119109
	34.159	189.116	1671	1242.89	0.0149352		0.0149352	0.0171727	0.0123951
	34.1794	189.118	1672	1243.63	0.0106616		0.0106616	0.0168932	0.0126956
	34.1999	189.12	1673	1244.38	0.0144552		0.0144552	0.0167973	0.0134409
	34.2203	189.122	1674	1245.12	0.0089703		0.0089703	0.0148929	0.0135555
	34.2408	189.124	1675	1245.86	0.00826327		0.00826327	0.0114571	0.013632
	34.2613	189.126	1676	1246.61	0.00746248		0.00746248	0.00996257	0.0135676
	34.2817	189.128	1677	1247.35	0.00742017		0.00742017	0.00931427	0.0131037
	34.3022	189.13	1678	1248.1	0.0061634		0.0061634	0.00765592	0.0122266
	34.3226	189.132	1679	1248.84	0.00564415		0.00564415	0.00699069	0.0109418
	34.3431	189.134	1680	1249.58	0.00813813		0.00813813	0.00696567	0.00921138
	34.3636	189.136	1681	1250.33	0.00673548		0.00673548	0.00682027	0.00839142
	34.384	189.138	1682	1251.07	0.00499887		0.00499887	0.006336	0.00782514
	34.4045	189.14	1683	1251.82	0.00657735		0.00657735	0.00641879	0.00703736
	34.4249	189.142	1684	1252.56	0.0074886		0.0074886	0.00678768	0.00688919
	34.4454	189.145	1685	1253.3	0.00839326		0.00839326	0.00683871	0.00690219
	34.4659	189.147	1686	1254.05	0.0103531		0.0103531	0.00756224	0.00719125
	34.4863	189.149	1687	1254.79	0.00828909		0.00828909	0.00822028	0.00727814
	34.5068	189.151	1688	1255.54	0.00960299		0.00960299	0.00882541	0.0076221
	34.5272	189.153	1689	1256.28	0.0113091		0.0113091	0.00958951	0.0081886
	34.5477	189.155	1690	1257.02	0.00777542		0.00777542	0.00946594	0.00815232
	34.5682	189.157	1691	1257.77	0.0116919		0.0116919	0.0097337	0.00864797
	34.5886	189.159	1692	1258.51	0.00661465		0.00661465	0.00939881	0.00880955
	34.6091	189.161	1693	1259.26	0.0067138		0.0067138	0.00882098	0.00882319
	34.6295	189.163	1694	1260	0.00615692		0.00615692	0.00779054	0.00869002
	34.65	189.165	1695	1260.74	0.00653293		0.00653293	0.00754204	0.00850399
	34.6705	189.167	1696	1261.49	0.005194		0.005194	0.00624246	0.00798808
	34.6909	189.169	1697	1262.23	0.00545339		0.00545339	0.00601021	0.00770451
	34.7114	189.171	1698	1262.98	0.00582421		0.00582421	0.00583229	0.00732663
	34.7318	189.173	1699	1263.72	0.0061236		0.0061236	0.00582562	0.00680808
	34.7523	189.175	1700	1264.46	0.00577643		0.00577643	0.00567432	0.00660818
	34.7728	189.177	1701	1265.21	0.00697537		0.00697537	0.0060306	0.00613653
	34.7932	189.179	1702	1265.95	0.00605989		0.00605989	0.0061519	0.00608105
	34.8137	189.181	1703	1266.7	0.00798017		0.00798017	0.00658309	0.00620769
	34.8341	189.183	1704	1267.44	0.00671936		0.00671936	0.00670224	0.00626393
	34.8546	189.185	1705	1268.18	0.00673256		0.00673256	0.00689347	0.0062839
	34.8751	189.188	1706	1268.93	0.00763646		0.00763646	0.00702569	0.00652814
	34.8955	189.19	1707	1269.67	0.007169		0.007169	0.00724751	0.0066997
	34.916	189.192	1708	1270.42	0.00958136		0.00958136	0.00756775	0.00707542
	34.9364	189.194	1709	1271.16	0.00743126		0.00743126	0.00771013	0.00720619
	34.9569	189.196	1710	1271.9	0.00865484		0.00865484	0.00809458	0.00749403
	34.9774	189.198	1711	1272.65	0.0097589		0.0097589	0.00851907	0.00777238
	34.9978	189.2	1712	1273.39	0.00962794		0.00962794	0.00901086	0.00812919
	35.0183	189.202	1713	1274.14	0.00837661		0.00837661	0.00876991	0.00816883
	35.0387	189.204	1714	1274.88	0.0133146		0.0133146	0.00994657	0.00882835
	35.0592	189.206	1715	1275.62	0.0254671		0.0254671	0.013309	0.0107018
	35.0797	189.208	1716	1276.37	0.0314385		0.0314385	0.0176449	0.013082
	35.1001	189.21	1717	1277.11	0.0456525		0.0456525	0.0248499	0.0169304
	35.1206	189.212	1718	1277.86	0.0443411		0.0443411	0.0320428	0.0204063
	35.141	189.214	1719	1278.6	0.041238		0.041238	0.0376275	0.023787
	35.1615	189.216	1720	1279.34	0.0333343		0.0333343	0.0392009	0.026255
	35.182	189.218	1721	1280.09	0.0252156		0.0252156	0.0379563	0.0278006
	35.2024	189.22	1722	1280.83	0.0145294		0.0145294	0.0317317	0.0282908
	35.2229	189.222	1723	1281.58	0.0104021		0.0104021	0.0249439	0.0284933
	35.2433	189.224	1724	1282.32	0.00960329		0.00960329	0.0186169	0.0281222
	35.2638	189.226	1725	1283.06	0.00754129		0.00754129	0.0134583	0.0263296
	35.2843	189.228	1726	1283.81	0.006811		0.006811	0.00977742	0.0238669
	35.3047	189.23	1727	1284.55	0.00657522		0.00657522	0.00818658	0.0199591
	35.3252	189.233	1728	1285.3	0.0112807		0.0112807	0.0083623	0.0166531
	35.3456	189.235	1729	1286.04	0.00654033		0.00654033	0.0077497	0.0131833
	35.3661	189.237	1730	1286.78	0.00803001		0.00803001	0.00784745	0.0106529
	35.3866	189.239	1731	1287.53	0.00716204		0.00716204	0.00791766	0.00884754
	35.407	189.241	1732	1288.27	0.00950515		0.00950515	0.00850364	0.00834511
	35.4275	189.243	1733	1289.02	0.00777917		0.00777917	0.00780334	0.00808282
	35.4479	189.245	1734	1289.76	0.0205255		0.0205255	0.0106004	0.00917503
	35.4684	189.247	1735	1290.5	0.00887281		0.00887281	0.0107689	0.00930819
	35.4889	189.249	1736	1291.25	0.0111961		0.0111961	0.0115757	0.00974669
	35.5093	189.251	1737	1291.99	0.0109535		0.0109535	0.0118654	0.0101845
	35.5298	189.253	1738	1292.74	0.00653008		0.00653008	0.0116156	0.00970946
	35.5502	189.255	1739	1293.48	0.0069695		0.0069695	0.0089044	0.00975238
	35.5707	189.257	1740	1294.22	0.0111627		0.0111627	0.00936236	0.0100656
	35.5912	189.259	1741	1294.97	0.00988941		0.00988941	0.00910103	0.0103384
	35.6116	189.261	1742	1295.71	0.00769248		0.00769248	0.00844882	0.0101571
	35.6321	189.263	1743	1296.46	0.00875074		0.00875074	0.00889296	0.0102543
	35.6525	189.265	1744	1297.2	0.00946499		0.00946499	0.00939205	0.00914823
	35.673	189.267	1745	1297.94	0.0111145		0.0111145	0.00938242	0.00937239
	35.6935	189.269	1746	1298.69	0.0136876		0.0136876	0.0101421	0.00962155
	35.7139	189.271	1747	1299.43	0.0100007		0.0100007	0.0106037	0.00952627
	35.7344	189.273	1748	1300.18	0.00880827		0.00880827	0.0106152	0.00975409
	35.7548	189.275	1749	1300.92	0.00812224		0.00812224	0.0103467	0.00986936
	35.7753	189.278	1750	1301.66	0.00966128		0.00966128	0.010056	0.00971923
	35.7958	189.28	1751	1302.41	0.00655761		0.00655761	0.00863002	0.00938605
	35.8162	189.282	1752	1303.15	0.00797761		0.00797761	0.0082254	0.00941456
	35.8367	189.284	1753	1303.9	0.00615042		0.00615042	0.00769383	0.00915453
	35.8571	189.286	1754	1304.64	0.0105927		0.0105927	0.00818792	0.0092673
	35.8776	189.288	1755	1305.38	0.00645543		0.00645543	0.00754675	0.00880139
	35.8981	189.29	1756	1306.13	0.00817593		0.00817593	0.00787042	0.00825022
	35.9185	189.292	1757	1306.87	0.00525448		0.00525448	0.00732579	0.0077756
	35.939	189.294	1758	1307.62	0.00501771		0.00501771	0.00709925	0.00739654
	35.9594	189.296	1759	1308.36	0.00547341		0.00547341	0.00607539	0.00713166
	35.9799	189.298	1760	1309.1	0.0101773		0.0101773	0.00681977	0.00718326
	36.0004	189.3	1761	1309.85	0.0111257		0.0111257	0.00740972	0.00764007
	36.0208	189.302	1762	1310.59	0.00769575		0.00769575	0.00789797	0.00761188
	36.0413	189.304	1763	1311.34	0.00582414		0.00582414	0.00805926	0.00757925
	36.0617	189.306	1764	1312.08	0.00976806		0.00976806	0.00891819	0.00749679
	36.0822	189.308	1765	1312.82	0.00792624		0.00792624	0.00846797	0.00764387
	36.1027	189.31	1766	1313.57	0.00651686		0.00651686	0.00754621	0.00747796
	36.1231	189.312	1767	1314.31	0.00964863		0.00964863	0.00793679	0.00791738
	36.1436	189.314	1768	1315.06	0.00477706		0.00477706	0.00772737	0.00789331
	36.164	189.316	1769	1315.8	0.00657106		0.00657106	0.00708797	0.00800308
	36.1845	189.318	1770	1316.54	0.00598985		0.00598985	0.00670069	0.00758433
	36.205	189.32	1771	1317.29	0.00554852		0.00554852	0.00650702	0.00702662
	36.2254	189.323	1772	1318.03	0.00657379		0.00657379	0.00589205	0.00691442
	36.2459	189.325	1773	1318.78	0.00647549		0.00647549	0.00623174	0.00697955
	36.2663	189.327	1774	1319.52	0.00920446		0.00920446	0.00675842	0.0069232
	36.2868	189.329	1775	1320.26	0.00906851		0.00906851	0.00737415	0.00703742
	36.3073	189.331	1776	1321.01	0.00545444		0.00545444	0.00735534	0.00693118
	36.3277	189.333	1777	1321.75	0.00841116		0.00841116	0.00772281	0.00680743
	36.3482	189.335	1778	1322.5	0.00563354		0.00563354	0.00755442	0.00689308
	36.3686	189.337	1779	1323.24	0.00764688		0.00764688	0.00724291	0.00700066
	36.3891	189.339	1780	1323.98	0.007065		0.007065	0.0068422	0.00710818
	36.4096	189.341	1781	1324.73	0.00729893		0.00729893	0.0072111	0.00728322
	36.43	189.343	1782	1325.47	0.00979934		0.00979934	0.00748874	0.00760578
	36.4505	189.345	1783	1326.22	0.01519		0.01519	0.00940002	0.00847722
	36.4709	189.347	1784	1326.96	0.0122447		0.0122447	0.0103196	0.00878124
	36.4914	189.349	1785	1327.7	0.0169526		0.0169526	0.0122971	0.00956965
	36.5119	189.351	1786	1328.45	0.02715		0.02715	0.0162673	0.0117392
	36.5323	189.353	1787	1329.19	0.0111529		0.0111529	0.016538	0.0120134
	36.5528	189.355	1788	1329.94	0.00814929		0.00814929	0.0151299	0.0122649
	36.5732	189.357	1789	1330.68	0.0096276		0.0096276	0.0146065	0.012463
	36.5937	189.359	1790	1331.42	0.00798998		0.00798998	0.0128139	0.0125555
	36.6142	189.361	1791	1332.17	0.0125291		0.0125291	0.00988977	0.0130785
	36.6346	189.363	1792	1332.91	0.0100584		0.0100584	0.00967087	0.0131044
	36.6551	189.366	1793	1333.66	0.00890805		0.00890805	0.00982262	0.0124762
	36.6755	189.368	1794	1334.4	0.0116213		0.0116213	0.0102214	0.0124139
	36.696	189.37	1795	1335.14	0.0129453		0.0129453	0.0112124	0.0120132
	36.7165	189.372	1796	1335.89	0.0121833		0.0121833	0.0111433	0.0105165
	36.7369	189.374	1797	1336.63	0.0179788		0.0179788	0.0127273	0.0111991
	36.7574	189.376	1798	1337.38	0.0146447		0.0146447	0.0138747	0.0118486
	36.7778	189.378	1799	1338.12	0.0200817		0.0200817	0.0155668	0.0128941
	36.7983	189.38	1800	1338.86	0.0371215		0.0371215	0.020402	0.0158072
	36.8188	189.382	1801	1339.61	0.0342935		0.0342935	0.024824	0.0179837
	36.8392	189.384	1802	1340.35	0.0299849		0.0299849	0.0272253	0.0199763
	36.8597	189.386	1803	1341.1	0.0269198		0.0269198	0.0296803	0.0217775
	36.8801	189.388	1804	1341.84	0.0226293		0.0226293	0.0301898	0.0228783
	36.9006	189.39	1805	1342.58	0.0175448		0.0175448	0.0262745	0.0233382
	36.9211	189.392	1806	1343.33	0.0133017		0.0133017	0.0220761	0.0234501
	36.9415	189.394	1807	1344.07	0.0154425		0.0154425	0.0191676	0.0231964
	36.962	189.396	1808	1344.82	0.00997888		0.00997888	0.0157794	0.0227299
	36.9824	189.398	1809	1345.56	0.00886938		0.00886938	0.0130275	0.0216086
	37.0029	189.4	1810	1346.3	0.00702341		0.00702341	0.0109232	0.0185988
	37.0234	189.402	1811	1347.05	0.0122017		0.0122017	0.0107032	0.0163896
	37.0438	189.404	1812	1347.79	0.0152597		0.0152597	0.0106666	0.0149171
	37.0643	189.406	1813	1348.54	0.0128455		0.0128455	0.0112399	0.0135097
	37.0847	189.408	1814	1349.28	0.0104939		0.0104939	0.0115649	0.0122962
	37.1052	189.411	1815	1350.02	0.0156596		0.0156596	0.0132921	0.0121076
	37.1257	189.413	1816	1350.77	0.0183993		0.0183993	0.0145316	0.0126174
	37.1461	189.415	1817	1351.51	0.0173377		0.0173377	0.0149472	0.0128069
	37.1666	189.417	1818	1352.26	0.0152466		0.0152466	0.0154274	0.0133337
	37.187	189.419	1819	1353	0.0136786		0.0136786	0.0160643	0.0138146
	37.2075	189.421	1820	1353.74	0.00919818		0.00919818	0.0147721	0.0140321
	37.228	189.423	1821	1354.49	0.00738213		0.00738213	0.0125686	0.0135501
	37.2484	189.425	1822	1355.23	0.00500447		0.00500447	0.010102	0.0125246
	37.2689	189.427	1823	1355.98	0.00814758		0.00814758	0.00868219	0.0120548
	37.2893	189.429	1824	1356.72	0.00514697		0.00514697	0.00697587	0.0115201
	37.3098	189.431	1825	1357.46	0.00594178		0.00594178	0.00632459	0.0105483
	37.3303	189.433	1826	1358.21	0.0051082		0.0051082	0.0058698	0.00921922
	37.3507	189.435	1827	1358.95	0.00706935		0.00706935	0.00628278	0.00819239
[truncated: 2,552 more rows]

## Sheet: Ti49Al
Corrected ratios:	Distance (mm)	Approximate depth in core (cm)	Spectrum	Time (sec)	Ti49/Al 1b	Ti49/Al 2c	Media AC	MM-5	MM-10
[truncated: 4,331 more rows]

[truncated: 6 more sheets: Cr52Al, Co59Al, Cu65Al, Zr90Al, Pb208Al, U238Al]
