# Supplementary material for: High-resolution data from Laser Ablation-ICP-MS and by ICP-OES analyses at the Cretaceous/Paleogene boundary section at Agost (SE Spain)
Source: Data Brief. 2018 May 3;18:1900–6. doi: 10.1016/j.dib.2018.04.118 (PMC5998653; doi:10.1016/j.dib.2018.04.118)
Supplement: Supplementary file 3 — Excel file 2. Relative ionization factors of the NIST610 standards. In this file, the NIST610 measurement counts are basically associated to their concentrations (which are known), making ratios relative to Al. [file mmc3.xlsx]

## Sheet: N610_1
Spectrum	Time (sec)	Intensities (cps) run LA-ICP-MS																																								Spectrum	Time (sec)	Intensities (cps) without run the LA-ICP-MS
		Na23(LR)	Mg24(LR)	Mg25(LR)	Mg26(LR)	Al27(LR)	Si29(LR)	P31(LR)	Ca43(LR)	Ca44(LR)	Ti49(LR)	V51(LR)	Cr52(LR)	Mn55(LR)	Fe57(LR)	Co59(LR)	Ni60(LR)	Cu65(LR)	Zn66(LR)	As75(LR)	Br79(LR)	Br81(LR)	Sr88(LR)	Y89(LR)	Zr90(LR)	Mo97(LR)	Mo98(LR)	Ru101(LR)	Rh103(LR)	Pd105(LR)	Sb121(LR)	Ba137(LR)	Ce140(LR)	Re185(LR)	Ir193(LR)	Pt194(LR)	Pt195(LR)	Pb208(LR)	Th232(LR)	U238(LR)				Na23(LR)	Mg24(LR)	Mg25(LR)	Mg26(LR)	Al27(LR)	Si29(LR)
92	68.277	186975488	701961	101892	312768	22374072	15038618	283961	624432	11910560	138567	3796065	4.73877e+06	3.71198e+06	142976	4.7048e+06	1.38121e+06	1312192	478120	668672	20377	24919	13380318	11572050	5840641	1250528	4334472	0	47545	8067	4475520	3168960	28384328	1.37213e+06	806	50375	52903	15717800	30625196	37143036		1	0.744	2866048	15028	5243	58464	195136	326088
93	69.019	1092903040	3496384	473888	592848	88879920	76305840	613206	2633152	43624480	500224	10424565	7479735	9883625	313488	13635240	2.88651e+06	3270784	1199136	3.78649e+06	46620	43301	24772980	20772170	10370915	2079680	7666215	0	66454	10791	6199720	4.33446e+06	38089280	2.83989e+06	504	63116	64936	19816090	41469600	49017600		2	1.486	2333504	11094	8067	63520	189232	304576
94	69.762	1338322688	4.4261e+06	579872	750032	113297632	93778672	690505	3107392	49064764	588176	12742112	8964879	11390686	365168	13344774	3348886	3.54913e+06	1.07945e+06	1410624	36431	42291	26560980	22459588	11673938	2238720	6.41689e+06	201	80520	13818	6723157	4.61484e+06	41120576	2020192	1310	72726	67060	21543176	44066680	56068796		3	2.229	2286784	11901	4537	60789	188316	307440
95	70.504	1389422080	5004168	676400	803152	121827768	97678256	752154	3290368	53328556	631408	12716316	9448836	12544736	385608	15113587	3422275	3753856	1345216	1521792	42695	41785	28041394	24557574	12650295	2206144	7293642	0	85278	17248	6.97864e+06	5001837	44142312	2104320	907	69894	80216	22099504	44673464	54625104		4	2.971	2215232	9984	7361	60688	190252	292296
96	71.246	1441367680	4711869	676288	761648	118384680	97598296	705508	3255808	53114620	613616	13276474	10028420	12421886	388696	15062713	3403905	3.59847e+06	1.41104e+06	1.58968e+06	41078	48859	29924774	25593308	12831914	2533952	7746912	100	94900	16239	7.4652e+06	5708222	48781700	2383936	1512	69792	74852	24065154	45505840	56551876		5	3.713	2273024	10589	5243	56340	178548	302936
97	71.988	1517660288	4933057	684528	801168	121767440	102869056	788147	3307776	55523320	644208	13616905	9791292	12580189	389416	16038019	3.5374e+06	3933888	1306592	1631040	37946	42291	29816480	25408296	12552270	2457408	8447097	100	91456	15836	7497115	5.57109e+06	47497612	2433216	1512	72422	84366	24954152	47122384	63614548		6	4.455	2232064	14221	5142	54318	182108	305392
98	72.73	1576428544	5.10932e+06	741664	872528	131988872	115759800	813732	3669376	61357352	707904	14443058	11013986	13986915	430264	16854720	3935593	4.05263e+06	1514624	1878464	44008	45827	33050324	28419060	13553689	3043904	8930244	0	105236	17551	8483378	5.94604e+06	54326792	2854656	907	89734	95914	28422698	55135768	72800928		7	5.197	2271552	11295	6353	54015	180280	308880
99	73.472	1734200832	5.94884e+06	799488	1007936	140410608	124665840	842841	4037376	66832272	796448	16875534	11862669	15784782	433048	17895892	4.26084e+06	4.42192e+06	1647872	1859680	40270	48960	32912256	27792688	14090115	2851456	9046869	100	108176	15533	8330322	5759793	51923352	2684672	1310	89734	81430	29364348	53073384	70710664		8	5.939	2298752	13010	4840	60688	189640	306112
100	74.214	1785294720	5866470	828768	997440	137542320	128410000	845728	3775488	61510392	749296	14887096	10854448	14543040	433256	16877282	4025418	4343424	1476320	1727808	40573	44615	30818224	25170960	12447560	2402368	7.78e+06	0	90038	14221	7340479	5352518	44461824	2.31529e+06	1613	73738	83556	24125074	46037512	59284408		9	6.681	2287104	13010	5747	54116	185772	304984
101	74.956	1629596672	5.2065e+06	685360	873360	128257344	107261584	813172	3544832	57866292	697888	13698134	9959536	13232854	418112	15935840	3600831	4.0543e+06	1285019	1624384	40674	42594	28880076	24411206	11782852	2313600	7.29799e+06	0	89734	14927	7.20639e+06	5119534	43830832	2354688	705	71208	81430	24763074	45961668	59627088		10	7.423	2358016	13010	5344	55531	180992	297104
102	75.699	1413636992	4.23078e+06	597200	773376	106889360	93639056	732998	2952576	46950388	567520	11693795	8482091	11528766	360856	14252472	3.45416e+06	3674752	1322720	1610176	35219	38552	25583130	21383252	11372824	2186496	6.73893e+06	504	71916	11901	6060999	4418524	37662236	1.9768e+06	907	66960	63419	21023386	37851984	49046328		11	8.166	2350208	13414	5344	51083	189436	295056
103	76.441	1327609600	4.27962e+06	566800	721584	100333040	90210312	695159	2676480	45923184	536848	11097437	8480627	10780964	344848	12138480	2.99316e+06	3346688	1199872	1348256	39664	31684	22406710	20236298	9910160	1893376	5.84778e+06	0	80318	11598	6.22427e+06	4.23097e+06	35606208	1893056	1008	66150	60486	19714402	36587696	46592412		12	8.908	2318464	13515	4840	50982	181396	293320
104	77.183	1198169088	3855232	498264	604576	91213400	76675552	684521	2512576	41565524	453968	9772785	7286906	9674536	307032	11141779	2.73118e+06	3159808	1140160	1351904	33704	36633	20790548	19746516	9345310	1681568	5.07436e+06	0	60385	10186	5053508	3.41099e+06	30340696	1.59803e+06	504	47040	57553	18234968	33416440	40513336		13	9.65	2403840	12607	5848	55430	179872	286976
105	77.925	1260282112	4096896	514600	681824	97367728	80136344	651738	2616896	45018564	506944	9970099	8.25994e+06	10492351	329776	11722064	2.97897e+06	3336640	1163328	1345888	34613	32694	21937152	20841302	10571019	1830432	5.77549e+06	0	66150	10488	6036338	3.91038e+06	36020720	1.66633e+06	806	57756	59273	17617570	34507508	41646664		14	10.392	2434240	12304	5243	51993	181296	293320
106	78.667	1129154816	3827008	512632	635456	95224824	73470056	610698	2269120	36736504	444384	8888957	6657321	8538514	269288	10157150	2480005	2719040	928176	1144768	32896	37340	20713016	20002548	9855164	1668864	5.48954e+06	0	65038	10488	5340947	4021809	31917996	1.60924e+06	1209	59879	60992	17102454	37421176	44192732		15	11.134	2435904	14019	3730	51588	179056	297824
107	79.409	1059696000	3410112	430264	584320	88027832	71078040	615255	2267840	37636584	452528	8824427	6.73522e+06	8609288	245700	10162598	2.55698e+06	2665472	994576	1217632	26232	36936	20455876	19916078	10317038	1742624	5.39482e+06	0	62205	9883	5.07657e+06	3.83659e+06	31597088	1652576	1814	57857	54116	17719020	36415168	43027876		16	11.876	2436480	11396	6857	53206	182416	298336
108	80.151	1139146624	3980032	518528	633072	97661136	73326160	609965	2559744	41089120	497536	9908582	7116225	9346095	270928	10965798	2532444	2.72451e+06	962393	1208000	34108	37037	20869720	20083170	10032802	1729664	5.40152e+06	0	60587	9479	5.0605e+06	3885692	31175160	1.56333e+06	504	57048	52296	17309456	36911160	49237824		17	12.618	2383104	14221	4436	49061	188316	297208
109	80.893	1159806976	3829888	481832	631824	97756776	78458728	672018	2589696	43053228	519360	9626592	7.39251e+06	9531344	277464	11299486	2.75311e+06	2881792	997552	1238432	31381	39967	21667830	21445342	10567296	1757024	5621978	0	63217	13414	5457502	3.90486e+06	33160018	1.68935e+06	907	59576	62913	17938844	39691992	44998624		18	13.36	2451584	13414	4537	56643	179568	286568
110	81.635	1194589056	3850112	505912	604160	105779776	80083080	658418	2539328	44223208	516664	10202129	7759453	9756100	278896	11391541	2.73755e+06	2848896	1048032	1224064	31179	37340	22192870	22016106	10990077	1808384	5980016	0	62307	13212	5635476	4070815	36413384	1.75107e+06	705	60385	59475	18723502	41948496	46136904		19	14.102	2481152	13717	5949	47747	178652	277880
111	82.378	1213417600	4.04556e+06	525152	661696	106025952	83933400	659924	2663168	43730064	535504	10524125	7347344	9764316	285344	11476791	2630386	3080832	1027648	1258784	38047	36229	21610594	22304950	11084072	1838144	5.90221e+06	0	64936	9379	5.42127e+06	4073397	34302600	1.72188e+06	806	60992	54520	18104150	39937100	43223400		20	14.845	2412480	13212	4033	48455	190864	284928
112	83.12	1212833664	3840640	504464	644096	104511608	78957392	725319	2608576	43548956	500224	10143097	7.69848e+06	9619421	290248	11318242	2924532	2993536	1020960	1193472	33401	38754	21542796	22040728	10852302	1703584	5.73331e+06	0	63925	10690	5343867	3.92803e+06	33724880	1.71486e+06	1209	56340	61599	18395222	39994284	45425952		21	15.587	2499008	11598	4739	49668	185264	297208
113	83.862	1169521664	3894848	488032	635568	103511040	79080256	672497	2665344	42831520	531152	9837192	7761672	9461464	297920	11486016	2680742	3004352	982720	1174112	37946	37643	21378960	21933168	10532896	1767680	5783580	0	69894	11396	5285032	3863448	33138400	1727622	604	51791	50881	16796624	38530336	42729952		22	16.329	2468544	14120	6353	51487	178144	283496
114	84.604	1176917632	3.81908e+06	487512	639312	100269248	79517848	653515	2534656	42735492	488136	10289093	7584844	9464414	296392	11123702	2.621e+06	3018816	1004544	1225568	35825	42796	22771080	22142964	11302061	1789344	5742508	0	69792	13313	5.41576e+06	3.97437e+06	33018802	1.6546e+06	504	59980	55733	17832566	39432360	42881120		23	17.071	2546880	10085	4840	53408	171428	283296
115	85.346	1194455552	3760768	472232	628912	101213920	78206096	671611	2452288	41916580	502400	9404934	7.45007e+06	8989423	283704	11105982	2.8388e+06	2.71648e+06	916784	1150208	32896	39765	20658698	20586546	10591218	1724192	5.53678e+06	0	63116	11094	5241404	3.71579e+06	32270288	1.6202e+06	907	56037	55531	16725905	36601560	46758404		24	17.813	2474752	14322	3730	46029	178548	293624
116	86.088	1075824384	3598656	506016	574368	93451152	72910088	620340	2437312	39225188	476360	10314484	6894485	8762316	255196	10394399	2.52254e+06	2730880	921424	1093504	31280	39967	19065540	19120028	9801575	1618688	5189208	0	64532	11396	5024474	3.56167e+06	31062234	1558842	1008	51588	57958	15320432	35436492	38593860		25	18.555	2497088	15230	6151	45322	182824	275320
117	86.83	1064237632	3530496	459440	585888	95562600	73345232	618178	2362880	39142620	474504	8896610	6757641	8769790	258872	9952013	2.44446e+06	2723520	908032	1095008	32391	30674	19624276	20124842	10276150	1568544	5016011	0	53004	9681	4919497	3732611	30198826	1.51137e+06	1109	54116	50477	15828255	35821428	40428724		26	19.297	2476928	13616	5243	45524	181500	293936
118	87.572	1036901824	3601792	449328	571984	88243192	73565072	627000	2240832	37878456	457376	8359995	6463044	8078084	290352	9516299	2.2944e+06	2515200	887152	1060128	36027	29564	18357742	19436718	9498094	1615200	4704384	100	50072	8168	5002298	3.32129e+06	29000784	1.49707e+06	1109	48455	48354	14892976	34088880	38280776		27	20.039	2475136	13111	4739	51487	175192	294856
119	88.315	1048434688	3382592	439536	565856	91371168	68967832	607155	2264896	37300884	463976	8576666	6324197	8572069	240088	9628614	2335948	2566400	870944	1089696	33098	31886	19016352	19385206	9953338	1639552	5058953	0	62812	9379	4801712	3.53408e+06	29743620	1.48544e+06	403	53711	50679	15494043	35219416	37291320		28	20.782	2526336	14827	4235	56239	186688	288712
120	89.057	1084793088	3477440	443248	593264	94609776	69875424	623577	2311552	38088880	484728	9212527	6651242	8940218	251928	10441402	2.49431e+06	2720704	847264	1095968	28958	31280	19040042	20210276	9870761	1553088	5529019	0	53812	11396	4.8892e+06	3538191	29425552	1.53582e+06	806	50578	52498	15979400	36144232	39329116		29	21.524	2486144	13313	3630	47545	176008	289224
121	89.799	1083063040	3432576	454176	592112	96012520	72564920	618721	2256832	39335320	470792	8972430	7581050	8970240	264184	10030748	2.45189e+06	2680064	894848	1083520	32492	40068	19433330	19858920	9904275	1673120	5172780	0	55632	9681	5.281e+06	3.65712e+06	31154940	1.56635e+06	100	48051	53914	15509580	35908700	39898880		30	22.266	2524736	13818	5445	49668	166344	275624
122	90.541	1046036224	3530624	479560	595744	94542208	70580560	621420	2453312	37935360	478736	8798540	6855670	8805304	258972	9947174	2456489	2.67636e+06	865948	1116288	31280	31785	18586404	19568964	9998794	1649280	5013904	0	63621	10286	4854683	3400957	29628456	1.51429e+06	907	55531	50477	15387388	35357920	38180288		31	23.008	2469632	14726	4739	44817	166244	281560
123	91.283	1065163392	3602048	483488	586304	97195664	72925200	604505	2446848	39945232	488240	9210120	6.95524e+06	9019356	271848	10255858	2.52371e+06	2762752	877568	1111392	36229	36633	20279736	20978232	10226131	1597312	5281945	0	60385	10690	4.79929e+06	3.6661e+06	29767248	1579094	201	49769	52094	16062131	37219820	39600908		32	23.75	2501312	12102	5747	43402	175092	292400
124	92.025	1101201920	3683904	494232	641488	98510048	77296128	610132	2424384	39955552	476056	9672936	7161154	8991710	270104	10611146	2.46123e+06	2780992	936000	1184704	34310	39664	20983508	21309288	10673026	1752416	5310123	0	62003	12607	5089903	3789331	31890768	1612520	806	54621	51892	16125200	38035816	39852176		33	24.492	2482496	12708	4336	49365	171936	278384
125	92.767	1168797440	3766528	490512	624224	102569920	78743400	652842	2494784	43375100	524120	9953555	7281600	9587440	283496	11455200	2.62307e+06	2896832	905808	1169216	30472	36633	21527710	22434580	11182325	1803008	5472300	0	65846	8672	5302100	3.89138e+06	33041000	1692750	907	55632	56542	16883100	39408700	42267320		34	25.234	2504384	12506	3630	45827	176616	283088
126	93.509	1196664576	3912128	507568	649088	104772768	79803272	654108	2522560	42561744	515944	9602050	7561464	9793390	291272	11140806	2687887	2867776	913728	1150848	37845	39159	21083868	21989212	10689413	1765472	5608415	0	64835	12405	5207644	3.73121e+06	32266340	1.67902e+06	1613	51690	62509	17000136	40182340	41939664		35	25.976	2477952	13212	4436	46939	172548	284728
127	94.252	1171929728	3955456	503536	649296	103840592	78203400	644200	2606720	42184608	526288	10371488	7.28695e+06	9499611	281456	10920046	2.65437e+06	2859328	949936	1131008	29564	37340	20986458	21854180	11145466	1785280	5588628	0	60587	9681	5322296	3.76748e+06	32847018	1.6823e+06	1209	54621	60891	17055336	39017888	44177264		36	26.719	2465472	11194	5243	46434	172140	281352
128	94.994	1157299072	3785536	509320	629424	101000600	76167184	654248	2606592	42530948	524224	9492320	7087044	9594695	271536	10937330	2616990	2814080	936944	1204256	35926	35421	20789772	21799416	10766404	1889184	5448317	0	61801	9681	5005987	3.661e+06	31191532	1.57293e+06	705	47849	60082	16205315	37665408	39981332		37	27.461	2475584	12203	5344	45726	175396	280024
129	95.736	1142354176	3791552	486688	638992	102983568	77523544	667442	2510592	42859976	497128	9480622	7.34209e+06	9215093	279304	10762456	2635135	2793536	887792	1161504	32997	36128	20670234	21413862	10845468	1766016	5.78768e+06	0	60486	10993	5187258	3905424	31401720	1.63285e+06	1209	56340	55127	17145970	39950700	43059352		38	28.203	2466112	12001	4436	47242	178856	274192
130	96.478	1159359872	3803008	509224	629840	104488072	79517848	667398	2509824	43638688	486584	9777002	7362355	9554697	271744	11165258	2.71133e+06	2828096	936528	1158112	29967	35421	21160336	21417760	10840718	1771648	5.47607e+06	0	58969	10286	5218740	3793525	32740048	1.60128e+06	302	56138	56542	17538366	39242604	40698156		39	28.945	2440384	12909	4739	48556	164516	277160
131	97.22	1102776576	3652416	489480	606240	99247104	76057216	603896	2570368	42437604	493408	9625671	7107177	9204591	294344	10833554	2.73584e+06	2884096	928080	1158752	36936	37441	20356314	21463464	10957155	1771200	5332107	0	60891	8269	5217762	3.68744e+06	31159920	1.55777e+06	604	50679	50578	15776706	36963564	39518360		40	29.687	2439552	12001	4134	43705	168684	272360
132	97.962	1126062848	3673088	447784	598240	96738976	74911656	619749	2416448	40451420	464496	9158520	7395550	9213522	266632	10792728	2.55239e+06	2857920	900128	1134944	41583	39563	20237730	21376740	10388592	1763296	5350377	0	57756	10286	5150677	3745947	32988666	1.57921e+06	1310	56643	54925	15945408	36482552	40992696		41	30.429	2422336	13515	6050	45726	163396	279920
133	98.704	1122957952	3678272	498880	580384	98238504	74562536	633203	2473728	40770924	483696	9347161	7129670	9145653	269696	10524103	2.49391e+06	2836288	887056	1099040	28554	35522	19802886	20163822	9859001	1692960	5255250	0	62610	10186	4989952	3440448	30285998	1529218	201	50072	44514	15148803	35426892	38521148		42	31.171	2437888	15028	5445	44918	171428	271024
134	99.446	1076255104	3473728	450056	578304	94574592	71910232	674361	2293056	39513832	461608	9210512	6963317	8847860	264592	10092677	2.39728e+06	2737088	850848	1100960	29261	37138	18838466	19915244	10060425	1599072	5196512	0	62307	8471	4660689	3.40424e+06	28997480	1.64206e+06	806	47545	50578	15485358	34843888	38060292		43	31.913	2418816	14019	3730	41886	160956	280432
135	100.189	1015040384	3331328	428824	560048	89653256	68974904	599299	2199616	37041624	434080	8351856	6521966	7.96369e+06	245192	9689104	2.29286e+06	2449984	806304	1066400	32088	35118	18472180	19566258	9609489	1629728	4994326	0	53105	8168	4.70144e+06	3.36212e+06	30869102	1.48009e+06	1008	51487	42089	14874002	34052272	35903956		44	32.656	2487616	13515	3730	41987	172648	270312
136	100.931	991420416	3187072	441088	498264	85517208	66254916	571423	2153984	35097384	429856	8024646	6.0449e+06	7.94593e+06	243352	9246122	2263157	2.58713e+06	735643	1060672	30674	39260	18015292	19302276	9536184	1626656	4.92678e+06	0	53812	8168	4881536	3310464	28537152	1.45103e+06	705	45221	43099	14807289	32991798	34906032		45	33.398	2472384	12506	3529	43301	179160	283600
137	101.673	940455296	3170176	412248	523912	83863664	65376552	578626	2171584	36251944	440568	8358061	6239490	8.03217e+06	245804	9301034	2300812	2453312	799488	1051744	30573	36835	17875814	18798362	9415087	1569632	4732544	302	57756	8471	4490011	3.23922e+06	27436404	1.38502e+06	806	43604	47040	14041383	32773590	34316472		46	34.14	2428352	12102	2621	48657	166652	275424
138	102.415	1018751360	3166976	430576	510360	85075136	64764504	595788	2075328	34731080	419552	7.8572e+06	6.28214e+06	7.61957e+06	244680	8882189	2225664	2440896	753904	968960	30472	31482	17380756	18220450	9096822	1484448	4443264	100	56441	7866	4667904	3084928	26696376	1393856	1411	44210	43301	13846644	32309802	34167420		47	34.882	2473856	13313	3932	41179	171024	277568
139	103.157	950727680	3211392	432432	540576	87255176	65918160	567409	2093536	35689168	434080	7.56891e+06	6.0722e+06	7686219	233252	9074402	2.19286e+06	2488064	776112	1022880	25525	35724	17326190	17970146	9092519	1445856	4883036	0	54318	9782	4.4355e+06	3.19879e+06	27333880	1.39486e+06	302	44615	47343	14362198	32956210	34984584		48	35.624	2455488	11901	4537	43099	170412	275112
140	103.899	988056320	3269248	414920	545760	85106168	65209960	580484	2129728	35264504	416056	8.13607e+06	6164370	8614187	247128	9891206	2.3106e+06	2525888	775056	1043568	33805	34512	17753632	19115544	9392681	1450624	4864683	0	55329	9479	4925952	3182464	27401536	1.35905e+06	604	45120	46636	14273349	31494498	33486430		49	36.366	2499584	10791	5142	43705	164108	280944
141	104.641	961312256	3178525	417392	535504	82310168	64122976	583260	2096096	33733980	415232	7597966	6137854	7.65931e+06	252132	9429385	2274206	2358656	792768	991504	26232	32896	16510034	17976604	8828120	1526880	4432000	0	53004	8672	4750720	3155264	26088300	1412224	604	41785	46535	13787839	30955820	34233360		50	37.108	2510272	12909	4941	41078	174380	281760
142	105.383	888552960	2883776	391264	509320	77543184	58358592	546273	1966496	32190266	381496	7728989	5.57975e+06	7243095	230496	8715938	2.05475e+06	2309120	751808	1009616	29160	34714	16363766	16905312	8407884	1400896	4218240	0	52195	7059	4246663	2906799	25095222	1301647	1008	41482	42594	13029937	29640216	31229896		51	37.85	2486016	13717	5344	43604	173360	274400
143	106.125	914149632	2912192	379752	498160	78041904	61252352	539106	1866752	32435050	399696	7387569	5722244	7350775	223256	8.35381e+06	2.0285e+06	2197056	741248	951952	30169	31280	15832550	17169088	8.23274e+06	1322304	4220160	0	46130	8471	4417664	2948736	24919700	1323808	504	46535	45423	13420475	31494000	34121400		52	38.592	2459648	11800	4638	45019	165228	278184
144	106.868	898699392	2944000	384888	475952	78157944	58861772	541410	1855488	31343464	371536	7.09311e+06	5407419	7.12488e+06	215204	7.93243e+06	1983695	2136960	709792	942544	28453	28756	15848983	16526941	8348847	1353088	4193408	0	48758	8370	4385792	2801984	24759546	1303456	806	39664	43604	13271443	28669898	32005538		53	39.335	2468608	12001	2218	44817	167564	277464
145	107.61	847146624	2733760	363424	461704	73806576	54256532	549381	1798816	29988652	404088	6737756	5278113	6.88294e+06	200128	7906767	1881946	2078016	735696	908032	26535	27948	15259830	16072554	7.8684e+06	1303808	4156352	201	50274	8572	4319232	2690624	23577642	1231584	907	42998	38957	12762937	28477042	30480752		54	40.077	2420864	11699	4336	43806	163704	267040
146	108.352	884011968	2790080	358080	478424	75903144	58582472	568901	1892704	31497340	394248	7208169	5603209	7147446	221424	8258200	1.96634e+06	2254656	731520	970976	29665	28352	14928994	16062497	7883112	1248512	4165104	0	41886	7361	4176768	2569216	22730962	1.10843e+06	604	36431	36734	11892467	26744796	28169914		55	40.819	2562624	13717	3226	45221	173668	277160
147	109.094	849968256	2824128	369584	466560	73077200	57760216	516152	1886624	30511102	384376	6.93424e+06	5367554	6802758	198904	8.03876e+06	1.9831e+06	2090400	690688	913200	27746	30472	14617164	15375900	7638194	1300576	3752576	0	39058	6252	4028352	2498176	21574400	1178720	604	40169	39967	11903390	24926202	26958120		56	41.561	2467520	10690	5243	42190	179160	276952
148	109.836	836495424	2590848	335928	449744	71984376	54453384	562742	1687808	28947132	395072	6780429	5060080	6.6955e+06	197276	7869373	1.83289e+06	2042112	679216	868000	23708	26030	14057307	14927733	7189398	1217856	3658432	705	43503	5848	3914688	2481280	21889684	1131008	504	40270	35623	12132018	25771608	26821368		57	42.303	2434880	13414	4436	46130	173564	271336
149	110.578	815556096	2627904	352128	438920	71399360	56282584	524836	1796608	30470484	360136	6.86821e+06	5.20101e+06	6705402	196460	7.79802e+06	1.85504e+06	2063520	707392	891904	25222	30472	14118752	15442385	7.53344e+06	1287904	4.13541e+06	0	40472	7966	4101504	2632256	22095732	1.15827e+06	705	36734	33502	11996703	26059092	27778702		58	43.045	2540224	10791	3932	45928	162992	271232
150	111.32	804763520	2666048	348848	430784	69920488	56890252	517439	1732960	29397976	392092	7139679	5.15186e+06	6521991	223256	7675250	1.82598e+06	2098304	719600	915088	27241	27241	14694285	15665584	7.65698e+06	1283808	3736512	100	51791	7866	4146944	2563776	22397028	1140160	504	32694	38754	12009015	25902748	27491552		59	43.787	2419264	11497	3630	38047	171124	269088
151	112.062	799744768	2532160	321984	437888	69386160	53552996	522500	1668640	27812576	374830	6.21538e+06	4911452	6421947	206036	7189812	1.71517e+06	1892928	665760	832032	23102	33098	13237200	13825536	6.78785e+06	1123232	3344064	100	39664	7059	3753408	2240832	19575150	1054592	403	35219	39967	10970015	23971088	25366222		60	44.529	2455552	12909	4436	40472	159536	281456
152	112.805	781231360	2490496	328752	411112	65505440	51641408	516106	1597856	27426672	350942	5986708	4732091	6335420	188074	7005180	1.74097e+06	1810720	645664	834864	23304	27948	12984972	13959764	6970782	1065440	3390656	100	42190	6353	3810432	2266304	20183072	1124288	302	36835	37340	11375000	24247496	25536784		61	45.272	2530880	14221	4739	47646	174684	265920
153	113.547	831230208	2589248	339824	443560	72174200	53984964	546724	1715744	28186156	375870	6.55146e+06	5230363	6389874	187912	7250967	1.72896e+06	1961504	677440	859792	24011	32593	13332843	14078256	6918387	1152544	3408128	302	45827	6857	3831360	2267648	19780196	1064704	1008	31078	33300	10966464	24488010	25422126		62	46.014	2484224	13515	4033	44413	173160	282168
154	114.289	820121088	2537856	327928	454280	68857776	50906208	535069	1703232	27360696	378238	6257136	4.83879e+06	6287148	202947	7145235	1.70213e+06	1971040	679936	853888	23304	26030	13785390	14611086	7207455	1171552	3729792	100	41179	6857	4135168	2425920	21783954	1147328	806	41179	36633	11997846	25582668	27176232		63	46.756	2489216	10892	3730	39866	168784	278800
155	115.031	776343744	2466944	317784	417912	66735372	51649092	526123	1606368	27021720	365995	6157932	4817464	6009102	183636	7038570	1.76595e+06	1855360	660864	823840	24616	26232	13205577	14337774	6999729	1135584	3551296	0	44514	8672	4044480	2611072	22287112	1199360	302	35017	34512	11844690	26342910	27834114		64	47.498	2457984	11497	3831	41987	167160	265608
156	115.773	779904000	2568576	337256	425016	70450560	54048960	544455	1677280	28213920	362970	6460920	4963680	6336180	205220	7522560	1789920	2033984	714912	859264	26938	29967	14298840	14807160	7420500	1194432	3795328	100	44615	8471	4156992	2530752	21492720	1154592	302	37340	32391	11678760	24931440	26336160		65	48.24	2417792	13010	3025	39462	167668	275728
157	116.515	725341760	2358016	306216	401136	62887112	47929312	515895	1585760	25978810	360449	6.03281e+06	4.63856e+06	6.04425e+06	194016	7069384	1.71439e+06	1944096	659408	893376	25626	28150	13323310	14445145	7100844	1180000	3668032	0	42392	5243	3.82293e+06	2.5029e+06	21582276	1074579	1008	36330	39058	11498272	24742576	26229776		66	48.982	2444800	13313	5546	42493	170208	255704
158	117.257	739890816	2417344	313488	410296	64831408	50041320	503556	1560384	26842722	347904	6.09806e+06	4845846	6143829	184144	6.97712e+06	1.78083e+06	1930784	691616	855152	26232	27140	13942625	15638639	7.36598e+06	1243904	3864640	0	45625	8874	4160960	2573568	22419064	1162144	907	32997	36027	11957827	24955276	27262640		67	49.724	2515200	11699	4134	39260	161464	276032
159	117.999	750740096	2433984	318296	421104	66142932	50190660	501152	1662624	27087918	357636	6303295	4.84085e+06	6198460	175092	7237230	1.82241e+06	1872160	678688	890848	24112	29867	13786526	14458554	7.27808e+06	1195296	3671424	100	45726	6050	4153536	2592448	22443366	1191872	201	32795	36532	11818520	26155972	27873820		68	50.466	2478976	12607	3025	41886	170312	268368
160	118.742	794616640	2499200	339512	439336	66625864	52982192	510457	1690112	27729052	375396	6796226	4.98315e+06	6276597	187096	7.30641e+06	1.74428e+06	1948768	694752	807568	22597	27847	12832533	13271702	6677080	1101280	3545088	0	40472	4134	3720384	2276992	20592280	1118208	0	34209	34108	11429298	25160874	26644388		69	51.209	2485248	12203	2924	44817	159636	263776
161	119.484	790727104	2521408	334592	422128	66751776	51534480	500784	1608448	28364628	343729	6294420	4903427	6326210	200432	7612260	1.79157e+06	1979616	681392	848320	26736	33906	14257454	15556870	7282439	1269728	3823488	100	50173	8269	4222080	2658240	22516352	1215520	403	35825	37138	11869230	25541820	27606002		70	51.951	2458752	9681	4638	40068	165328	267144
162	120.226	771531392	2435840	320040	410496	65219360	50860812	524171	1614976	27694180	377689	6235368	4.87799e+06	6258071	199129	7352180	1.81752e+06	1932576	704560	869360	24515	27140	14445726	14590300	7395770	1197632	3726272	0	46737	8773	4025664	2478976	21644978	1167808	0	38148	36734	12074430	25902632	28103926		71	52.693	2434816	11396	2621	44109	165024	274400
163	120.968	773183872	2471488	324448	427792	66166696	51086388	518781	1643936	27239316	373790	6.37717e+06	4911489	6.39515e+06	186996	7.55274e+06	1.76479e+06	2012608	691728	858944	25525	24717	12994487	14475627	6836971	1153184	3542464	201	36633	7059	3919168	2357760	20325412	1084032	100	34007	40068	11922818	25057150	27705946		72	53.435	2426496	13212	4436	45625	165940	271944
164	121.71	837281280	2457472	327112	442424	69013560	53069148	553575	1671168	27637368	375138	6416388	5142258	6226539	198092	7644780	1.7385e+06	1881344	658784	833920	25929	30169	13146045	14111625	6809880	1173056	3556544	0	38350	6453	3935488	2416512	20612592	1140704	504	37239	37037	11826177	24850980	26385744		73	54.177	2454080	11194	4941	43503	169092	272968
165	122.452	772197632	2364352	324552	421512	65069056	49512196	536372	1555936	25617458	336946	6197936	4.71511e+06	6067532	185568	6709369	1.68707e+06	1869280	639408	837712	23910	28453	12586478	13677728	6.87433e+06	1148384	3409408	0	34108	6050	3869632	2394240	21838096	1111520	1008	35421	36027	11790956	24758280	26723984		74	54.919	2407488	11497	5344	44311	165836	267760
166	123.194	746800704	2360704	302424	434080	64874208	49278864	530296	1544512	25718976	340578	5.8245e+06	4.67004e+06	5.91355e+06	201145	6574118	1.60925e+06	1817536	627872	816272	22295	25828	13459476	13905296	6651747	1124384	3473280	0	41179	8975	3939136	2403072	20970578	1151072	403	36936	41886	12005574	25089240	27317976		75	55.661	2454464	11497	5041	42897	170208	275424
167	123.936	779904384	2403712	311640	403088	65918752	51214312	524674	1573664	26183460	330755	6006304	4.76311e+06	6022232	189326	6852660	1.59683e+06	1770752	655968	826784	21487	26434	13146392	13725954	6708946	1130144	3441280	201	40775	7059	3907392	2353920	20945682	1148480	201	38350	42089	12537508	26342740	28352564		76	56.403	2460352	11396	4134	41280	162888	274808
168	124.678	817469440	2505024	334696	428000	68269208	51437652	528734	1600256	26348702	352511	5951488	4612367	6.01324e+06	196859	6642753	1.64584e+06	1874592	636496	797920	23304	27241	12546292	13159821	6.60171e+06	1082880	3332352	0	39159	5949	3747264	2291520	19678706	1104896	403	34512	33603	11520837	23510630	24875360		77	57.145	2350080	12708	3932	43705	161976	276448
169	125.421	741689600	2403392	324344	406176	66006156	50930472	514465	1536768	27145770	357368	5934615	4753147	6066652	195775	7.15925e+06	1.74606e+06	1850944	647952	837920	22799	27645	13048350	13818174	6.80432e+06	1164288	3508672	0	45625	7159	3881280	2410304	20658804	1091264	604	34815	35522	11605337	24105490	27816250		78	57.888	2426176	13717	4336	43806	164616	275936
170	126.163	741053184	2350528	313584	394656	63162712	49324840	536869	1658368	27296116	355658	6.31606e+06	4918140	6.08238e+06	192896	7.26729e+06	1.74888e+06	1957952	685264	841072	23607	26434	13626488	14093119	7269809	1209728	3594112	201	44918	6151	3853888	2226880	20168668	1044528	302	36532	31886	11086980	22991464	24815566		79	58.63	2410624	12506	3730	39563	162280	278184
171	126.905	734874880	2273024	300376	394968	62495828	48770068	515398	1534400	25631840	357320	5973941	4.74622e+06	6081537	199266	7123873	1.73399e+06	1927136	674096	851680	23001	25828	13951857	14829710	7.36197e+06	1216032	3762304	100	45221	6958	4183808	2587072	22810352	1228256	100	38957	34310	12573102	25969168	27679798		80	59.372	2409024	13111	3730	44210	180992	266024
172	127.647	763659072	2327936	305392	420280	61245360	49594512	514689	1555040	25871010	372846	5.96572e+06	4.82663e+06	6.14868e+06	180584	7.01116e+06	1.74308e+06	1847520	680976	859568	25020	25222	13322100	14388231	6.91279e+06	1133472	3566592	0	45221	9076	3836416	2257600	20541808	1098720	1310	35219	36229	11620538	24256386	25999512		81	60.114	2450368	12203	3226	37340	167668	276448
173	128.389	772231680	2400000	315120	415640	66365280	52524000	526298	1643392	26764560	374310	6206760	4779900	6100200	191472	7100640	1719585	1933472	677856	817328	22093	29362	13039920	13547880	6957720	1157568	3534080	0	40775	6655	3629700	2357055	20846160	1054890	705	35825	32694	11460960	23488920	25648560		82	60.856	2364864	12405	4638	42695	157908	275936
174	129.131	743740864	2388416	300480	403504	64616112	50190552	507295	1583808	26597758	352607	6.32418e+06	5043441	6296923	187400	7.22957e+06	1.79033e+06	1952960	666176	866624	28049	29059	13521977	14611475	6886075	1170368	3547008	100	43503	8572	3828800	2353792	19966188	1048768	504	33906	34613	11633586	23922748	24998528		83	61.598	2390144	13010	4235	39462	163600	272968
175	129.873	769523328	2398656	330288	417496	67421968	53415936	554695	1584768	27550562	358357	6.20679e+06	4.92153e+06	6.2182e+06	189336	7069671	1.82615e+06	1878688	680464	830032	23203	29867	13755357	14456673	7231778	1184256	3683328	100	44514	7563	3991104	2433088	21015210	1171232	403	38451	38249	12150952	26510904	27056452		84	62.34	2372352	11800	2823	40876	162584	270008
176	130.615	781673856	2415488	322912	414920	65563084	50291728	512565	1559840	25919136	342456	6.00834e+06	4592385	5890986	195369	6961983	1.74916e+06	1850080	671696	853264	26635	29967	13370276	13600068	7063384	1167936	3582912	100	40169	7664	3917824	2394240	20752816	1116928	1008	35724	34007	11775042	24706706	27203056		85	63.082	2436288	13414	3529	38350	160652	267040
177	131.358	830628672	2466688	324960	422128	67704608	53970504	558111	1611072	27616432	364482	6.1849e+06	4815632	6.05043e+06	183536	6799815	1.73583e+06	1848864	685152	796752	26535	31987	12752274	13565649	6.67437e+06	1123328	3381888	100	34815	8067	3898496	2253568	19515940	1055040	1008	36734	33098	11677173	24388236	25226916		86	63.825	2449664	12607	3327	38148	155976	261832
178	132.1	771746304	2440832	329976	414920	64687032	51464068	555461	1585440	27143132	377169	6176363	4738694	5826672	192008	6889711	1.69155e+06	1886752	662432	803792	25626	25424	12547160	13315102	6436999	1070656	3361472	0	41482	5243	3603584	2109504	18750910	1017472	604	32694	34411	10803058	21876002	23780440		87	64.567	2420864	13717	4235	42089	158824	265104
179	132.842	761465344	2369408	314816	423160	66864292	53103844	536481	1667424	27645716	361427	6.37878e+06	4.79671e+06	6.272e+06	194628	7397179	1.76407e+06	1973600	682336	902224	28756	32189	13580434	14169178	7222215	1225984	3621696	0	40573	5041	4006976	2484224	21507916	1164832	806	34108	37946	11864346	24587276	26578616		88	65.309	2345472	12809	4235	41179	162076	268064
180	133.584	735326912	2308992	297312	395272	62143264	50932352	556960	1514176	26249360	353828	6256782	4617963	5736591	180888	6.66323e+06	1.67097e+06	1873056	677856	856000	24213	27140	12961305	13580028	6871158	1101696	3497472	0	42291	6554	3899264	2264704	19631414	1068736	302	30674	35724	10902276	23293400	24653286		89	66.051	2383808	12304	4840	39967	168072	259688
181	134.326	768807552	2288896	312664	407616	62809200	49190504	542186	1576064	25735998	350165	6205635	4.72611e+06	5.85108e+06	183228	6903814	1.73496e+06	1831648	685888	814496	19469	27645	12569727	13294614	6.52434e+06	1098208	3499520	0	38653	6756	3743040	2219136	19756218	1100096	403	33098	36229	11607513	24013764	25076358		90	66.793	2361280	12001	3831	44413	158720	254380
182	135.068	758675200	2305024	304272	400104	65553548	50105252	549370	1552000	25937504	343362	5740894	4.55061e+06	5777491	199129	6.71595e+06	1629812	1847328	642528	801264	22597	24616	12200478	12992726	6.58082e+06	1087648	3423808	0	45120	4537	3875072	2292992	20672558	1081184	907	33199	34310	11742783	24101638	24541170		91	67.535	2362496	12102	2924	42089	163904	268576
183	135.81	722332928	2311936	299968	397224	62948644	48872956	540285	1509408	25496334	326904	5.73446e+06	4.6175e+06	5623052	208855	6485761	1.57096e+06	1761408	612688	794144	23405	24011	11797827	12817335	6415332	1084480	3340992	0	37744	6857	3716032	2156480	19057946	1066176	403	35623	30876	10994470	22928472	24390366
184	136.552	732592896	2338880	319120	412456	64777272	49782228	517589	1563008	26412810	356378	6015815	4612911	5.94322e+06	178652	6.98074e+06	1.72528e+06	1848512	691824	835072	23506	25626	13330331	13907091	6869247	1136448	3511872	0	42695	5142	3956544	2298176	20097628	1087328	100	30775	34916	11561864	23093826	24865176
185	137.295	722508288	2356160	313176	396608	63375716	49605732	514109	1487488	25405736	352607	5.86463e+06	4668091	5866972	181600	6.77687e+06	1.59697e+06	1851072	682752	833392	25929	26131	12944016	13560604	6772360	1115456	3729024	0	40876	6453	3896192	2396800	20671944	1178720	403	34714	34815	11927079	24488796	27218678
186	138.037	752035712	2349760	300480	399800	61132544	49242084	501152	1495520	26165370	355354	5836237	4722365	5690462	191346	6918387	1.67203e+06	1788896	663984	828256	22799	29967	12839034	13729770	6.65847e+06	1129088	3426304	100	36431	8067	3990912	2314624	20602608	1088512	504	31179	34916	11417254	23304460	24652854
187	138.779	731304512	2185024	280840	369272	63022808	47714120	502170	1503104	25160436	335535	5.72283e+06	4394183	5.61107e+06	200868	6.59494e+06	1.57968e+06	1760096	665248	805152	21689	22194	11888683	12790323	6.50818e+06	1072672	3363264	100	36936	6050	3774528	2188544	19717992	1090528	705	32088	32694	11094087	22459862	24146136
188	139.521	678692800	2185344	274504	383448	60586800	46993776	500273	1493440	25483750	326658	5740550	4454400	5.69016e+06	180457	6.44416e+06	1605875	1789792	627248	791520	28251	22396	11816775	12888325	6542219	1061600	3305664	0	37845	5949	3708928	2217472	19416950	1044208	705	29967	29766	11339544	23188400	24483250
189	140.263	692294592	2102080	280224	379856	57524696	47049864	517818	1448480	24673196	349013	5.84892e+06	4439206	5426923	189326	6649578	1.68579e+06	1870816	654096	796864	23607	25121	13201054	13192004	6526498	1125152	3292544	0	36532	5243	3812608	2188160	19898778	1114688	403	33704	33704	11346709	23170172	24810032
190	141.005	728965824	2195456	300280	378624	62193396	47250640	526848	1488224	24829958	339009	5831994	4407165	5864073	190110	6608430	1.71563e+06	1789472	649712	846112	23506	25222	12894072	13443684	6.78473e+06	1138464	3424768	0	40573	7159	3691584	2146752	19106288	1022448	100	34310	32088	10674178	21714764	22915404
191	141.747	716696896	2290688	283912	373792	58453140	46141740	514465	1426720	25687042	339191	5.6775e+06	4498285	5.63649e+06	168584	6458247	1.6436e+06	1726592	652432	781872	23708	26030	11948705	12606541	6182794	1089376	3259264	100	38754	6756	3647744	2154112	19577222	1052704	201	33098	36431	11509606	23169492	25076530
192	142.489	731077824	2226880	300888	405968	61974400	48253152	506415	1448480	25099632	328492	5.43154e+06	4341104	5317418	189326	6359978	1569451	1613792	628080	768352	24818	24616	11351234	12151978	5931008	1003696	3039488	0	35724	6453	3451584	1884192	17423784	967219	806	30270	30573	9859251	20487390	21557100
193	143.231	687725312	2130688	273784	350488	59145768	47923260	507814	1454112	24709410	322526	5.65463e+06	4371337	5702730	196723	6.96543e+06	1.69271e+06	1819424	665664	846432	25020	26635	12759450	13493799	6.77558e+06	1141344	3606208	504	39260	7260	3961664	2362304	20733834	1171552	705	38148	36128	12203697	23783034	25896420
194	143.974	701194112	2197696	281656	369888	59096624	45286392	484217	1421632	23790020	325081	5315020	4310151	5.36724e+06	195504	6.01749e+06	1486741	1580736	602912	765104	23607	22295	11146093	12116150	5951293	1010368	3131328	100	34916	6453	3568640	2117184	18643560	1060960	403	32694	37138	10932168	22262604	23974002
195	144.716	733177536	2311936	302328	407312	61344120	47758236	522028	1518304	25684250	332810	5680741	4527211	5.39351e+06	184628	6268766	1.56837e+06	1740992	627344	849792	20680	24112	12500995	12959694	6.3053e+06	1080416	3430592	100	33199	6554	3739072	2142464	19177814	1045152	201	29160	32593	10853224	22577180	23561862
196	145.458	721384768	2274816	295464	383552	62614656	48115624	518374	1467104	25146342	319370	5.8435e+06	4.44106e+06	5.52867e+06	175867	6489124	1596803	1710688	612784	769200	21790	26131	12304711	12771853	6336348	1069792	3421056	0	38552	7260	3668093	2.32814e+06	18854248	1.07379e+06	302	34310	36532	11406969	22281792	23774664
197	146.2	741188608	2284544	300888	403808	60662484	50402416	505539	1545152	24662302	330970	5918967	4640505	5.65167e+06	168176	6549249	1.5869e+06	1837600	670448	786384	24616	24919	12001620	12686224	6204608	1115552	3264768	100	36431	5949	3655872	2146944	18668506	1022032	604	36734	33401	10698066	21051132	22778650
198	146.942	679193536	2029536	292704	347824	57022124	44597852	511261	1374656	23428340	321238	5454377	4.17616e+06	5.18737e+06	183225	6060638	1.50892e+06	1640864	633904	823520	23607	27746	11838384	12370063	6.19185e+06	1019904	3444352	0	36835	7664	3704576	2175744	19308456	1082016	302	35522	34916	11234546	22783576	25443766
199	147.684	692159744	2177664	280328	360032	60330012	46684112	485223	1461472	25235592	337144	5.55156e+06	4421597	5549206	177024	6512784	1.60822e+06	1739872	632032	793408	20882	25828	11631624	12704556	6.20298e+06	1023088	3194624	100	37542	6151	3514752	2078112	18702564	1022032	705	33199	31179	10784268	21600348	23185888
200	148.426	710240064	2167232	280328	373792	58190464	46953544	485797	1399360	23817568	299639	5.3643e+06	4249599	5.31666e+06	167989	6383630	1.49603e+06	1706752	590976	761344	21790	27342	11266819	11872399	5934038	1020224	2976896	0	37441	6151	3380928	1955072	17121602	991728	302	26232	33805	10047733	20260820	20946376
[truncated: 73 more columns]
