# Supplementary material for: High-resolution data from Laser Ablation-ICP-MS and by ICP-OES analyses at the Cretaceous/Paleogene boundary section at Agost (SE Spain)
Source: Data Brief. 2018 May 3;18:1900–6. doi: 10.1016/j.dib.2018.04.118 (PMC5998653; doi:10.1016/j.dib.2018.04.118)
Supplement: Supplementary file 4 — Excel file 3. Example file of LA-ICP-MS line scan analysis after data treatment. [file mmc4.xlsx]

## Sheet: Info
Core:		AGOST
Block:		1b
Approximate top-depth in core of block:		185.7	cm
In this measurement a trace has been done on resin embedded block using methods:
Spot size: 120 micron
Reprate: 10 Hz
Stage velocity =		0.0275	mm/s
Method: 280815 Resin
During the day these were the other settings:
Attenuator: 1650
Laser= 26 kV, ~80 mJ
Fluence = 8 J/cm2
For calculation to ratios the following standards in sequence have been used:
N610_1
N610_2
N610_3
N610_4
Values of relative ionization factors
No.	Name in sequence	Na23(LR)	Mg24(LR)	Mg25(LR)	Mg26(LR)	Al27(LR)	Si29(LR)	P31(LR)	Ca43(LR)	Ca44(LR)	Ti49(LR)	V51(LR)	Cr52(LR)	Mn55(LR)	Fe57(LR)	Co59(LR)	Ni60(LR)	Cu65(LR)	Zn66(LR)	As75(LR)	Br79(LR)	Br81(LR)	Sr88(LR)	Y89(LR)	Zr90(LR)	Mo97(LR)	Mo98(LR)	Ru101(LR)	Rh103(LR)	Pd105(LR)	Sb121(LR)	Ba137(LR)	Ce140(LR)	Re185(LR)	Ir193(LR)	Pt194(LR)	Pt195(LR)	Pb208(LR)	Th232(LR)	U238(LR)
1	N610_1	0.0853141	0.876581	0.846081	0.79086	1	1.88085	7.30631	0.425837	0.393272	0.452445	0.444428	0.453704	0.452286	0.347482	0.355643	0.448519	0.448611	1.22154	2.44806	0	0	0.195261	0.210094	0.210949	0.214719	0.174476	0	0.192216	0.246337	0.383349	0.12891	0.117547	0.104522	0	0.17951	0.179536	0.121074	0.116712	0.104606
2	N610_2	0.0866135	0.884684	0.858794	0.795226	1	1.92562	7.2311	0.431429	0.396391	0.449269	0.458299	0.461365	0.455945	0.349844	0.368789	0.461695	0.463611	1.22072	2.54848	0	0	0.202882	0.213829	0.21462	0.224163	0.18601	0	0.202653	0.265809	0.385394	0.136075	0.122821	0.110471	0	0.182949	0.184469	0.124819	0.120724	0.113244
3	N610_3	0.0854461	0.892558	0.858961	0.817431	1	2.06373	7.75969	0.433419	0.3894	0.418808	0.433645	0.442686	0.441153	0.390382	0.397692	0.504189	0.486458	1.3138	2.73701	0	0	0.221133	0.229799	0.229698	0.241211	0.205738	0	0.240767	0.302658	0.420982	0.153861	0.138271	0.131929	0	0.207603	0.208768	0.148176	0.14664	0.138787
4	N610_4	0.0854634	0.895052	0.866048	0.80348	1	2.14702	8.49039	0.434875	0.385249	0.413213	0.426147	0.437118	0.442177	0.403856	0.41694	0.525862	0.530191	1.42825	2.8466	0	0	0.230145	0.238994	0.239142	0.250482	0.215015	0	0.238757	0.339079	0.450282	0.163619	0.146805	0.137665	0	0.235886	0.235409	0.159852	0.158634	0.150545
	AVERAGE	0.0857093	0.887219	0.857471	0.801749	1	2.00431	7.69687	0.43139	0.391078	0.433434	0.44063	0.448718	0.44789	0.372891	0.384766	0.485066	0.482218	1.29608	2.64504	0	0	0.212355	0.223179	0.223602	0.232644	0.19531	0	0.218598	0.288471	0.410002	0.145616	0.131361	0.121147	0	0.201487	0.202046	0.13848	0.135677	0.126796
	Isotope abundance:
		Na23(LR)	Mg24(LR)	Mg25(LR)	Mg26(LR)	Al27(LR)	Si29(LR)	P31(LR)	Ca43(LR)	Ca44(LR)	Ti49(LR)	V51(LR)	Cr52(LR)	Mn55(LR)	Fe57(LR)	Co59(LR)	Ni60(LR)	Cu65(LR)	Zn66(LR)	As75(LR)	Br79(LR)	Br81(LR)	Sr88(LR)	Y89(LR)	Zr90(LR)	Mo97(LR)	Mo98(LR)	Ru101(LR)	Rh103(LR)	Pd105(LR)	Sb121(LR)	Ba137(LR)	Ce140(LR)	Re185(LR)	Ir193(LR)	Pt194(LR)	Pt195(LR)	Pb208(LR)	Th232(LR)	U238(LR)
	% of total element as measured isotope	100	78.99	10	11.01	100	4.68	100	0.135	2.086	5.41	99.75	83.789	100	2.119	100	26.233	30.85	27.73	100	50.69	49.31	82.58	100	51.45	9.6	24.39	17.06	100	22.33	57.21	11.232	88.45	37.4	62.7	32.86	33.78	52.4	100	99.2742

## Sheet: Raw
	Spectrum	Time (sec)	Intensities (cps) run LA-ICP-MS
			Na23	Mg24	Mg25	Mg26	Al27	Si29	P31	Ca43	Ca44	Ti49	V51	Cr52	Mn55	Fe57	Co59	Ni60	Cu65	Zn66	As75	Br79	Br81	Sr88	Y89	Zr90	Mo97	Mo98	Ru101	Rh103	Pd105	Sb121	Ba137	Ce140	Re185	Ir193	Pt194	Pt195	Pb208	Th232	U238
			22.9892	23.9845	24.9854	25.9821	26.981	28.9759	30.9733	42.9582	43.9549	48.9475	50.9434	51.94	54.9375	56.9349	58.9327	59.9302	64.9274	65.9255	74.9211	78.9178	80.9158	87.9051	88.9053	89.9042	96.906	97.9049	100.905	102.905	104.904	120.903	136.905	139.905	184.952	192.962	193.962	194.964	207.977	232.037	238.051
	100	74.214	3.28921e+06	3767837	602114	745120	35306956	1.53182e+06	237944	1144000	21321870	100028	114462	356544	1.24549e+06	880662	16643	95002	29463	13818	3025	5747	7765	5099520	160819	59879	201	2117	100	0	201	907	36835	486896	201	0	0	0	81330	108276	43806
	101	74.956	4913961	8079584	1.3086e+06	1492896	68645168	3.62797e+06	314305	1775360	34554044	254728	309080	460056	2.35837e+06	1900254	104932	125822	32088	13212	6151	7664	5445	7537283	123248	159536	806	2218	100	0	604	1109	82140	335208	0	0	0	100	120040	57351	53812
	102	75.699	6736136	15113256	2159921	2473408	109974464	4660962	438608	3480736	54051776	481586	563680	588992	4090488	3143798	173614	169192	59778	23001	6353	8773	7664	16132352	225295	233048	1008	3529	0	201	100	1411	100168	586192	201	504	0	100	184552	98750	65846
	103	76.441	7755526	23202942	3.2716e+06	3.96492e+06	186764096	7.66715e+06	367424	4.39978e+06	64183392	789704	1104256	735488	4309457	3.88289e+06	157928	197276	72928	36128	10892	7765	8370	16493085	207160	237944	907	6958	0	100	100	2823	197988	611744	0	0	0	0	216124	76066	83556
	104	77.183	10737781	34398336	4617079	6.00514e+06	255227952	12054392	1.08264e+06	5.78587e+06	93429560	1.31224e+06	1.91885e+06	995328	4.75178e+06	6.87285e+06	143226	244168	119634	56239	12304	10186	12809	27156476	301201	380776	604	4739	302	100	403	2520	398048	1256960	0	504	0	0	458816	231008	156892
	105	77.925	18361944	66654688	9361401	11270228	561484544	24867594	684736	11349248	192829872	2091396	4104576	1744608	9081374	12782802	298774	403296	197684	132416	22597	12909	17955	56940496	612055	738416	1008	2621	100	504	403	3529	480696	1908640	0	201	0	0	662640	375744	240800
	106	78.667	17605074	65896412	11450503	11373166	538170368	24113280	798336	10532209	173636768	1963955	3809472	1568320	7220599	10969295	181176	342384	165736	154048	25626	13515	11901	48787088	610227	922272	705	4134	0	201	201	3730	559536	1972928	201	201	0	100	647952	299664	215716
	107	79.409	17996386	65063552	9311507	10167502	505046304	22721876	893904	8867976	139817360	2.22224e+06	3833664	1545152	8328600	11671277	189521	410808	198092	154656	29463	14524	15936	45252060	537311	866736	806	4134	0	302	403	6453	627040	2.62004e+06	0	201	100	0	733504	272256	222648
	108	80.151	18885090	73899048	9608006	11575590	531174720	22547150	585152	8611422	139848016	2598278	4008448	1629056	7.61052e+06	12069978	200990	388800	193916	154960	21689	13111	14423	42133952	659516	789936	1109	3529	0	201	201	4840	548144	3003904	0	403	0	100	711360	394352	216020
	109	80.893	17692010	73463792	9947975	12543785	529208608	23236708	707072	8798172	137538480	2481816	4221056	1558208	6393037	11816590	194723	414720	188724	161264	24414	13111	13818	40324476	567628	992256	403	3630	0	403	201	3630	508080	1777696	201	100	0	0	638784	259688	204812
	110	81.636	18321558	79345312	11305376	12787636	551628608	23687614	660768	8872322	150728624	2.59441e+06	3855424	1598080	6547584	12398824	175599	379440	203996	154556	22396	13414	17147	44470424	524705	906768	1008	5848	0	201	201	5747	581424	1695904	0	504	0	100	681712	264384	238660
	111	82.378	19857444	79346304	11609650	13499100	561672832	25413500	682032	9011325	159490256	2.95773e+06	4575556	1581280	7.35789e+06	12403325	200386	379344	198496	163192	26131	10690	13515	48538724	548965	1392896	705	3428	0	100	403	5747	483280	1901792	0	403	201	0	683488	360856	210212
	112	83.12	19837548	74072920	10134761	11856069	588798080	24779718	683072	10328013	163669248	2.4252e+06	4050368	1600480	8423668	12503866	211786	407720	175804	168684	21689	13616	12909	45165224	585542	855472	1209	4336	0	302	302	5445	544720	1865536	0	302	0	0	583712	287696	202368
	113	83.862	17670622	65586512	9800468	10729090	493297856	21634196	524624	9362380	166895520	2.04645e+06	3341824	1479456	7.7396e+06	10113527	145285	323520	166652	118620	18762	14423	10186	36334980	384708	555488	504	2924	0	100	0	1512	418112	1594592	0	604	100	0	500952	270416	188520
	114	84.604	20089360	65367000	8793938	10497921	497653440	21911888	584736	8.35537e+06	139682096	2011475	3376768	1374016	6.78032e+06	9849468	157909	314512	169700	116592	15432	14120	16138	39745428	527806	701008	907	3327	201	302	201	4537	620592	2113244	0	100	100	100	551456	259180	194832
	115	85.346	17661270	62311812	8116794	10311291	474814464	19965312	514184	8137395	151741088	3.36295e+06	3178240	1372832	6.47247e+06	9196548	146292	308368	153640	102094	14625	9984	12708	36744992	393565	635664	1109	3529	0	201	201	3730	422336	1481088	0	403	0	302	523600	228256	173872
	116	86.088	19129070	56014364	7.9582e+06	9194160	455956352	20423650	517912	8361930	137590080	2095684	3.91445e+06	1383296	6528382	9496174	149830	301096	148460	102196	14221	12607	15331	34598312	464084	820064	302	3932	403	0	201	3226	419656	1445536	100	0	201	302	462536	193508	151100
	117	86.83	17759560	56008700	7756199	9361338	450748672	18784332	478328	8608985	126931424	2.06329e+06	3219776	1342304	6.35144e+06	9504605	145173	288104	131404	99864	16340	13414	13717	34220472	433512	643792	201	3428	0	201	201	2924	428720	1.94059e+06	0	0	0	201	488344	240800	159228
	118	87.573	15802271	50191516	6776894	7842714	418055648	17172612	422848	7156551	108546816	2542618	2885248	1198816	4691015	8.32879e+06	120960	272768	120546	97736	15028	10690	13010	32476396	387953	618816	1411	3125	0	201	302	3125	345664	1394080	0	201	0	0	472856	211640	145820
	119	88.315	15716080	48918900	7.41115e+06	8685964	438551488	18327188	559024	7.01564e+06	105131208	2.08648e+06	3080640	1490304	5.53982e+06	8.16134e+06	133210	296696	126736	110304	13515	12102	14120	33030438	498039	793088	705	4033	0	100	504	5142	497432	1647328	0	403	0	100	576752	226828	184652
	120	89.057	19677018	66912300	9179494	11083888	579390592	26408480	698400	8875589	152894144	3071635	4.99307e+06	1853152	6887239	12205078	207418	402576	162076	151912	16643	15533	15936	45845100	1.25508e+06	967696	705	3327	0	0	806	3428	720656	1999616	0	100	0	0	636912	492368	246516
	121	89.799	21996988	79649728	11248919	13256625	710857216	30244450	671696	9562194	160301152	2.87426e+06	5.03483e+06	1949632	7.56691e+06	13887325	210212	402368	177024	158720	13918	16138	16340	53539276	722249	1.39021e+06	0	4033	100	302	504	6252	637024	1863648	100	0	100	0	584224	299360	204508
	122	90.541	19283534	72275128	9836480	11696897	581332160	26882278	652944	8048714	129954904	2928233	4080704	1714752	6.49591e+06	11030616	175283	362392	163192	134344	11598	14120	14625	38084048	488727	733296	1008	3630	604	604	100	4739	665872	1593824	100	201	0	0	518736	219688	155368
	123	91.283	16747416	71685152	8670302	10623246	543234304	25158630	600736	8056552	118921656	1.94883e+06	3971520	1637824	7204442	12003894	167913	344848	180992	121460	11800	13717	14927	38365348	460250	712704	403	2520	201	0	302	2621	616944	1726944	0	0	0	0	514912	205424	170004
	124	92.025	15490575	56160124	7.71928e+06	9188544	469484608	25752038	665664	7.39764e+06	113165600	2.18969e+06	4199836	1602336	5531544	10923300	198294	373592	197072	127446	11094	15936	16744	40758988	526025	754528	1310	4436	0	100	302	3730	519872	2128128	0	403	0	0	505600	211028	168072
	125	92.767	14199640	52778180	7.51551e+06	10111157	462631904	24783570	573440	6035176	103640264	2214170	3375360	1441120	5.91493e+06	9314977	155494	357264	251212	106958	11800	11194	14221	36197896	418796	707280	1209	3025	0	201	201	4033	519048	1461152	100	0	0	0	403192	200432	160348
	126	93.51	14109343	53652964	7750774	9145122	485328704	28966560	593984	5.84119e+06	96645768	1.68725e+06	2673408	1.99482e+06	6458154	9279989	164154	262544	133736	80924	6958	11901	10589	22611616	322083	550000	2319	2117	100	201	201	2117	333056	1169088	0	201	0	100	369480	191064	168380
	127	94.252	14573264	58714496	7.62477e+06	9359260	456029696	21922124	488136	6705835	103761160	2.05818e+06	3127808	1462432	5.95037e+06	9915364	186726	353256	323728	108276	9883	13212	14827	43890344	506223	838336	504	4235	0	100	302	4033	546064	1688448	0	0	100	0	663776	243252	187300
	128	94.994	19280322	73866512	10145394	11940318	524990304	22172436	529088	7.57028e+06	130674672	2.20255e+06	3.70959e+06	1492480	6.51448e+06	9228222	157310	330496	260916	103006	13212	10791	11598	33893316	395370	701856	604	3125	0	302	604	1613	359928	1702368	0	403	0	100	414408	211536	141960
	129	95.736	11737396	43157280	5.68214e+06	7332093	352642176	15926736	401544	6.51542e+06	105958512	2.02041e+06	2792512	1302176	5054187	7572808	129806	270616	109190	66352	11699	9177	10791	27972128	278426	511184	1008	2319	201	201	201	2621	318096	1138368	0	0	0	100	351512	148360	119126
	130	96.478	12029671	40634836	5.41636e+06	6541817	330446208	14182240	354904	5057680	81895968	1.32303e+06	1842112	913728	5.02307e+06	5135077	124345	200228	73940	44918	17147	10892	11901	23145778	256859	610288	1310	2823	100	100	100	1310	310416	1130368	100	100	0	100	628800	162992	116692
	131	97.22	6845250	23232744	3.32356e+06	4223342	225091424	9441447	539120	2621248	47265576	983456	1605280	873568	2877632	5267718	239884	188216	84266	41886	35522	7765	10387	15682228	231865	394656	403	3025	100	302	0	3730	289024	1508864	0	201	201	100	1141888	159332	135664
	132	97.962	12964044	29744538	4.09128e+06	4.98002e+06	280854752	13225220	377184	2563392	51576044	1213472	1929472	1103296	8.38703e+06	8876941	1.48385e+06	233148	161264	45726	82950	10690	11598	17053236	348195	430576	1209	6958	0	504	403	6655	300480	2156992	100	1109	100	0	2635776	152828	231312
	133	98.704	9419979	32493196	4586749	5.2302e+06	273815104	12616740	329264	1837824	37938960	1391712	1845888	1055872	12287880	10427439	2.03943e+06	279616	222340	62509	110406	13717	14726	13700216	398841	536736	3529	11497	0	201	504	7159	270824	2662592	0	504	504	604	3762176	169092	316456
	134	99.446	11366757	40827952	5.89756e+06	7.10447e+06	354033664	15295946	501056	2086816	31252176	1788576	2757347	1.43661e+06	25107912	16303784	5.68863e+06	378928	349976	85076	141960	17652	18056	17357612	449203	634112	6756	14827	100	504	403	10085	382424	4.30565e+06	0	604	100	705	4247808	220300	331824
	135	100.189	10608770	35881400	5058704	6.26531e+06	308028224	12849753	401448	1498880	26023242	1.26879e+06	1690656	1054400	32301220	14657608	8023323	357984	300688	67970	111014	15735	13010	14379932	358672	447784	3529	10286	604	504	705	7966	408648	4621134	0	403	504	705	3664192	176208	226520
	136	100.931	7.85307e+06	27118110	3.48247e+06	4477568	232415904	10500951	358600	1332288	23974986	1.02208e+06	1300256	880416	27795654	8.23631e+06	7393470	262344	232740	43200	73840	9580	8975	9625245	228716	315120	2621	6252	403	504	100	4134	246312	3060032	0	201	504	100	1924480	113042	112636
	137	101.673	5.29558e+06	19331282	1948436	2471040	122885744	5.16424e+06	226316	807360	12248801	662951	789840	626720	21877716	4.50734e+06	6.44772e+06	202113	158620	33300	49668	8471	10791	7102688	187960	202980	1915	5949	0	100	403	4235	217448	2663104	0	0	201	100	1382528	76268	80620
	138	102.415	5023399	13945798	1.91925e+06	3.54479e+06	116380672	5435870	197580	1101600	19564598	535123	718240	562432	19751360	3083955	6053459	191111	126634	22698	31078	6252	9681	7755221	215254	195748	2823	6050	0	100	201	1310	189132	2376320	0	302	0	100	869776	73940	60587
	139	103.157	5477868	17030134	2.11074e+06	4.02442e+06	141539024	5.68283e+06	209704	1821824	31779418	467792	889168	595536	18998684	3.01734e+06	5.44772e+06	212860	109290	23708	19469	9379	11497	11609048	132664	175904	1915	2016	0	100	806	2722	206848	1424352	0	0	100	0	470376	96926	80418
	140	103.899	9026160	28728804	3759996	4.36909e+06	247262080	11706788	494440	4290352	66499552	1.47913e+06	2001152	1030944	6.75976e+06	6.75976e+06	870079	255704	141148	58666	20276	12809	14120	29354744	638043	595648	806	3831	0	201	403	3226	394968	2133504	0	201	0	201	496504	406072	172956
	141	104.641	13455610	43803552	6310850	7.26014e+06	403553920	16904300	747312	6880755	113454320	1.59243e+06	2699456	1255264	6753075	7.71899e+06	423252	280640	119938	87608	17854	15028	15432	33396300	571984	586928	403	2419	0	0	403	2520	509120	1.84384e+06	0	0	0	0	459544	314304	205524
	142	105.383	15449743	60290336	7496081	10354810	456713920	19700252	886528	8619517	133348280	2085044	3297344	1497568	7556315	8720782	277166	306320	127446	106756	11699	15331	15634	38214864	568837	525872	1109	2016	201	0	100	3831	568976	1978496	100	403	302	0	424296	243660	192492
	143	106.126	16181910	54235352	7866261	8507986	440400256	20323638	633696	7671789	136267056	1.97277e+06	2997056	1353312	7897140	8.07749e+06	213217	275936	122474	106554	9580	13212	13212	38445012	397444	718032	1310	2924	100	100	302	4537	555488	2455127	0	403	604	201	423264	238252	201860
	144	106.868	18571870	62227620	8.17669e+06	10292015	528632160	23568210	550720	9445919	147361904	2.44143e+06	3525504	1548736	7.93303e+06	9687450	210501	332952	168276	133028	10085	14625	14726	37741756	418934	833184	1714	3428	201	302	201	3025	658464	1431584	0	201	201	0	488552	214492	201044
	145	107.61	19851576	67170456	9382698	11055788	554180544	25151172	585264	9093182	147646848	2153320	3521664	1554400	7.19836e+06	9103357	194427	337768	185976	140336	12708	17147	16441	38809656	494346	825616	1109	2823	100	0	504	4840	779152	1448128	0	403	0	302	467384	230700	201144
	146	108.352	18718458	62551744	8738307	11297215	536104608	24372800	655760	8501016	142070448	1.84228e+06	3522048	1533408	8044624	9475908	216848	334488	204508	128156	13918	13818	19166	40154620	415136	911296	403	2621	0	0	201	5243	727760	1756352	0	302	302	0	484208	190556	195852
	147	109.094	17265664	59507656	9254095	11946667	517087968	24227312	587968	8146457	144623280	2219005	3736640	1660320	8132190	9973282	204318	596621	183890	140232	11699	18358	15533	38017664	396396	690160	1109	3327	0	302	1008	3125	654720	1790112	0	504	100	201	470792	214900	182108
	148	109.836	16398136	57800948	8456187	10141090	513028160	23814910	638896	9748147	144114496	2.16241e+06	3509632	1570496	7882200	9548819	197512	337152	146936	138408	9177	12405	14827	42115888	491729	1.9361e+06	0	2117	201	100	504	4739	632960	1896800	0	0	100	0	496400	238456	227948
	149	110.578	16375437	62282220	8704693	10426006	522518272	23398596	1.37245e+06	9684607	151609536	2.59871e+06	3566400	1618496	8268273	9496315	206794	325880	153944	132520	11598	14625	15936	50750000	478375	1205024	907	3932	302	201	302	3630	547104	1591552	0	201	0	100	428616	218976	197072
	150	111.32	14423999	55902080	7845584	9602184	520907296	21984082	670352	11568988	161917616	2062370	3374528	1528832	9038282	9202581	185208	305192	143688	145008	8672	12809	13414	43857200	449512	662432	1411	3529	0	403	100	2621	510464	1555712	0	0	100	100	427896	226624	193204
	151	112.063	14873740	57522100	7763879	8898994	481545536	21636616	612368	10126955	167936768	1.87805e+06	3332864	1445120	8306710	9107448	185733	308368	148764	216224	7966	12607	15129	44965752	493236	655760	604	3327	403	302	201	3428	551760	2132736	0	403	0	0	482664	329160	182312
	152	112.805	15193882	59847080	8264589	10366148	495154880	22018040	827616	10156530	160673664	1.71537e+06	3433408	1456704	10156530	10031346	199268	295056	190660	196256	11094	15533	12607	44914976	470438	555808	403	2520	403	0	403	2823	584640	1752512	0	100	201	100	461400	250704	171328
	153	113.547	15368815	61610920	8.13594e+06	10143245	507262016	21380416	547936	10495196	172144560	1584030	3185088	1334336	8513164	8754060	165523	297512	137596	149884	7866	13313	15432	42305304	333144	520600	604	3529	100	0	100	3730	575408	1510592	0	302	0	0	428928	174888	153132
	154	114.289	14179819	56439700	8201419	9597969	447065600	20308276	570432	10461869	155539104	1.64482e+06	2943616	1301952	8723138	8.07389e+06	156557	299664	121866	154148	9278	12203	12506	38280576	407024	534160	504	2419	0	0	302	3831	434696	1361728	0	201	0	0	424192	190660	174276
	155	115.031	13283269	54872640	7913194	9568097	448815616	20063396	590976	9407745	152129072	2.34782e+06	3147648	1356224	7892640	8346780	143897	286872	127952	144500	9177	12909	14019	37890024	452265	536528	1109	2016	0	100	0	3730	593984	1518208	0	100	0	100	414824	205628	182312
	156	115.773	15056491	57540480	8295224	9200483	506033088	21471486	715632	9855078	152544816	2.43869e+06	3457344	1504608	7.51912e+06	9553270	170367	327520	149068	204100	10488	9479	12809	43303904	455684	778944	1109	3730	100	201	504	4235	585360	1649184	0	201	0	302	449536	237944	201552
	157	116.515	15356230	58402248	8468013	9998420	540680128	22430756	602288	9293771	136239312	2.24129e+06	3720960	1527328	7720169	9875192	184883	344536	165124	220096	10488	12708	15129	46162904	445785	793200	1411	2823	0	201	100	5949	539120	1570080	0	0	100	0	453664	185264	179364
	158	117.257	14391006	66368148	12198438	11236260	503113632	23064930	560160	8.29276e+06	132048840	2.02042e+06	3363136	1448128	6.63336e+06	9129787	213304	350896	189844	205628	18056	15129	12304	41265588	385616	737376	907	3831	201	604	504	6453	471200	1554080	0	100	0	100	491232	209092	202980
	159	117.999	15015492	75208208	10621039	12463580	511116064	21819722	546480	9559423	140848864	2.02501e+06	3720128	1506784	7237138	8878674	170106	324856	186588	182108	24717	14221	15028	38483580	491900	634112	907	3428	100	403	302	7765	447680	1556576	0	0	201	302	466864	204508	190660
	160	118.742	15388277	85901816	11890629	15792103	496655552	21734636	522152	8914781	147833216	2.21683e+06	3.57586e+06	1436896	6128738	8904472	179394	325576	219792	171428	20882	14927	13111	37043392	373230	703312	1915	5445	0	0	302	5848	450152	1662720	0	201	0	100	647216	206136	272256
	161	119.484	16641936	94017024	13377312	16088868	490240512	22405896	647840	10355688	160989120	2799198	3491968	1484864	7621776	9618588	169452	339512	185876	149884	16946	10186	14927	37461528	351176	641808	806	3226	0	302	302	4537	443144	1395712	0	0	0	302	529184	224584	300888
	162	120.226	16927310	85089744	13348286	13963107	470103776	21833598	913616	9308954	143672992	2.88234e+06	3231296	1495072	6412472	8868849	175181	328032	208176	161668	15432	10589	12405	37325032	464429	680880	907	3529	201	201	705	4336	499192	1835072	0	302	100	100	519152	285848	215512
	163	120.968	17065034	89490240	13716878	14297122	488275648	21472248	741344	8262520	132200320	1.60706e+06	2885376	1243456	5427793	8094114	150153	321984	155368	130490	13717	11194	14120	35095424	501193	603856	705	3226	201	0	705	4941	459952	1710816	0	403	0	0	487000	324960	179568
	164	121.71	14919619	70986032	9651699	11753320	518939616	23063502	2.02502e+06	9058059	132833584	1913088	4.15761e+06	1686816	6.99763e+06	10555371	177891	375952	176616	164616	12405	12909	12102	45567664	589516	817424	1008	4638	403	201	302	4134	594608	2.62493e+06	0	100	0	201	606032	290456	266632
	165	122.452	16964714	77410656	9310234	11808372	573102784	24608436	673792	10080572	157580576	2904823	3940928	1677952	7695556	11021408	209536	364760	268776	155976	25020	10286	12708	40154072	423189	746064	806	3327	0	302	201	8067	595024	1648640	0	403	0	0	601872	205832	214796
	166	123.194	15281805	62996592	8170470	10762305	504318560	21946430	558080	8310804	131757184	2573536	4309081	1568128	6203669	11431060	253833	443968	422952	195036	62610	10387	13515	38536272	396234	692672	1310	5041	100	403	705	12102	549168	1735616	0	806	0	0	829616	319832	223052
	167	123.936	13570095	58095240	8.14499e+06	9851746	481021312	21268496	600320	8.29276e+06	123163992	2.51062e+06	3868544	1581184	6569892	11154234	239975	421720	395168	173464	60284	13313	17652	37487184	492278	887152	1613	4134	0	201	302	13616	569280	1698976	201	1008	100	0	799072	231620	238352
	168	124.679	15436641	64662680	8966432	10624988	509201984	22164682	569488	8763164	142071296	2286765	4.41953e+06	1536032	7903021	11136090	275055	436656	413688	183432	62408	13717	15634	35801880	375632	679424	1411	3025	504	0	302	12102	551344	1854272	100	604	0	100	778304	197480	233352
	169	125.421	19172010	61618572	8135433	10779228	490562784	22421736	523704	8557754	138972384	2.58191e+06	4.15216e+06	1537856	7.15656e+06	9654021	183386	399904	263872	163092	30573	13918	11800	43111680	410058	796448	403	3428	0	302	201	5344	518840	1495296	201	302	403	0	459544	218264	213980
	170	126.163	17025962	65701584	9269898	11133353	527630656	24891816	632128	8335066	149086880	2157857	3937920	1615872	6807183	10305532	166765	339824	164616	145920	8975	11396	12909	38806792	389159	590768	1512	3125	0	100	403	4134	862944	1346304	0	201	0	0	432224	179464	203388
	171	126.905	16273725	66370200	8531900	11208925	536588000	24430900	644416	9187425	131440400	1.88829e+06	3797504	1608320	7026825	9672650	151552	309904	132720	140436	7765	12203	11800	36423400	333816	542128	1008	2823	403	403	504	3125	929760	1187488	201	0	0	201	386536	173668	148968
	172	127.647	14565496	60544864	8701840	9718640	471102464	20754200	424496	8007300	131764160	1825115	3274432	1374560	6068492	8914712	134336	301712	132824	126938	7765	8067	14423	35809728	326565	551456	1209	4840	100	0	0	4134	925856	1493760	0	201	100	0	356336	193612	153336
	173	128.389	13860455	62227620	8308839	9976305	509170816	23146390	636400	9400560	139284448	1778980	3617152	1475456	6.82281e+06	9198329	165101	322496	162484	137696	7159	10892	12607	43332180	476717	611648	705	2722	100	0	302	5142	1094144	1561152	0	0	0	100	449328	222648	189336
	174	129.131	13231088	61713928	8186558	10091347	525079424	21589026	514080	8752979	127429888	2.16198e+06	3387328	1444032	6595122	9035128	135887	296288	138912	121460	9984	12304	10186	34875988	343864	584848	1209	3730	302	504	302	5041	950144	1270816	0	100	0	0	522048	221016	184652
	175	129.873	14075598	60061144	8188569	9928139	529933472	22643016	739264	7714038	132403200	2.54216e+06	3681728	1472832	6709862	9392514	152776	300888	139828	118620	8874	12203	12909	37411664	397194	663264	907	4134	0	604	201	3025	735488	1.59702e+06	0	100	0	0	440984	235496	176108
	176	130.616	14832475	60220172	10172458	10704615	520767712	22713582	560672	8657669	128729712	2.30356e+06	3487936	1558752	7304145	9354973	142684	317784	158520	130388	8874	9681	12304	37599760	417901	600112	1209	3125	100	403	0	3932	803792	1669184	201	302	0	0	383552	230396	177836
	177	131.358	14163482	66644172	8906006	10245601	538517632	23700306	625888	9584998	142975232	2.7259e+06	3959552	1596128	7035520	9970716	182544	341568	167464	142872	10488	15634	13515	42676956	619447	691312	705	3025	302	100	201	4537	657328	3400824	0	504	100	100	504464	456240	241720
	178	132.1	15217545	58616880	8.21758e+06	9796837	517481984	22541418	848736	8917532	141952720	2.4482e+06	3596032	1526240	6640436	9229627	161167	298640	161060	139828	11094	12405	13616	37018224	401895	752128	806	3327	0	403	0	3226	611328	1647104	100	403	0	0	489992	247232	187504
	179	132.842	14933683	63832668	8713812	10466999	559247616	24951148	851472	9908664	144051856	2.77319e+06	4263579	1652352	7498765	10781022	178572	354488	181600	148156	9883	13616	15432	42524708	648670	789632	907	4134	100	302	100	7966	560784	1493120	302	403	201	0	426968	241416	186688
	180	133.584	14116907	61606752	8450245	10478546	539163648	23437778	686304	9545838	151151936	3162695	3700608	1601024	7.02137e+06	9294404	148242	327312	155976	128664	16441	11901	13111	40928052	413870	628176	504	3730	0	302	100	13111	445824	1297120	0	201	0	201	404120	198700	183432
	181	134.328	13716918	62253104	8672330	9641382	490167936	22284278	533632	10616474	153251264	2.15829e+06	3499136	1380064	7630958	8795747	139905	314000	148868	124908	11396	11699	13616	42604332	415614	596480	504	3529	201	403	604	3630	559744	1349760	0	100	0	201	422024	210212	188316
	182	135.072	13649878	56686412	7.8789e+06	9361805	481244256	19925454	535088	9612647	148803616	2.09199e+06	3130240	1456704	6.93371e+06	8789491	158877	328240	177736	132216	17753	13111	15129	39426156	505160	749728	302	2924	0	100	100	5445	475328	1783520	0	604	201	0	512840	312976	226112
	183	135.816	31236560	62677116	8618392	9726263	474330240	22574384	917936	10197124	160890768	2.22332e+06	3550976	1538080	8586157	9954637	159673	323936	163092	138100	11598	10387	14827	41052792	501272	769920	1209	5445	0	100	604	3226	741984	1527200	0	201	0	0	524832	223664	204304
	184	136.56	15443460	66467952	9216342	11215260	546238080	24671952	561408	11747916	171699264	2166264	3885760	1684832	8107614	10100376	175588	331520	144196	131200	9580	14827	14322	42914448	506351	584432	907	4941	0	100	302	4033	535600	1515360	0	100	0	100	446648	252028	192492
	185	137.304	15219540	59864840	8352981	9441478	502322464	21563318	757680	9240294	145570656	1.83689e+06	3.88105e+06	1.57357e+06	7239645	9151300	167913	314096	129476	133332	7361	11800	11901	39408280	514165	604064	1008	2823	302	302	201	3730	495576	2.10848e+06	0	0	0	100	400624	242740	178956
	186	138.048	15250162	52484224	7820328	9546697	485863360	21640420	494848	7732010	127961880	2.35374e+06	3316736	1398848	6.59628e+06	8610458	141966	299152	142976	124198	7866	9883	14423	33166524	360048	655344	1109	2319	0	100	201	3831	472752	1318752	0	201	100	100	384992	207256	170616
	187	138.792	15286828	60596936	8811342	10415038	567924864	22940924	745632	8623729	128251616	2.034e+06	3875968	1591424	6.85265e+06	9121332	161167	346184	134852	143076	8572	13717	12708	36996208	430466	696528	2218	2823	201	100	504	3125	501160	1455072	0	0	0	0	407928	211536	159028
	188	139.536	14453292	61567688	8461355	10472245	557147584	23969680	536848	8633947	138815488	2.05142e+06	3796864	1582496	7166915	10107097	158263	351720	150696	141860	9379	13414	11295	39083072	413931	632032	705	5041	0	201	201	2823	525248	1539392	0	302	0	0	476360	237232	221116
	189	140.28	15407975	61440360	8424384	9976420	552200960	23481364	619552	8775379	139540880	2.15948e+06	3753984	1521440	6.9445e+06	9902311	151901	328952	149476	131404	8370	13010	15533	40761096	451591	777056	1411	2520	0	604	403	4436	597312	1628096	0	100	0	100	481728	244068	248456
	190	141.024	16015478	62826436	8250492	10633126	546555776	23460984	700080	8725549	137038576	2.36194e+06	3874624	1606592	7186755	9575429	152251	325880	146428	144196	12607	12203	17349	41021460	545235	837712	806	3630	100	302	0	4840	774112	2329047	0	201	0	0	565440	243864	192896
	191	141.768	15518271	66524000	8.34821e+06	10480376	523107136	24317630	614560	9079233	129436224	2.26828e+06	4457362	1647200	7.20084e+06	9848927	154318	343000	160956	138000	11901	10892	14625	36962720	426418	1061184	1411	4436	100	201	403	4033	566064	1936128	0	0	0	0	521216	288304	231824
	192	142.512	14427685	77565104	8479958	9784390	503668800	22218256	610080	8447044	132189480	2.77573e+06	3626944	1588064	8141650	9295269	150650	331616	167872	130896	10085	11094	13414	39851512	416887	759344	1109	4235	0	201	100	5848	442736	1688128	0	201	201	0	537152	261832	202468
	193	143.256	14440725	63423100	8443988	10766275	516162400	23845250	588384	9572550	158264608	3.33214e+06	3924544	1600160	9554025	9795500	169975	356848	186080	141452	16138	15331	15432	39924300	368631	744176	403	3327	0	403	201	2924	568448	1604064	100	201	0	201	497128	207972	175904
	194	144	14524755	58220280	7.83643e+06	10921140	511789440	23681820	531040	11187525	155986800	2.94878e+06	3555136	1523744	8746845	9588248	162580	327312	161976	139116	9479	11497	13515	44226360	508058	783344	1209	3831	201	0	504	3428	575200	1667872	0	0	0	0	454896	237536	181704
	195	144.744	13954550	58620272	7421834	9249147	450528000	23561654	623920	9564605	156141104	2081868	3515136	1583904	9178422	8988538	149570	338080	156384	137288	8572	17046	14322	40887928	456788	621840	1008	1310	201	0	403	2419	520184	1501568	0	302	0	0	450672	230600	188216
	196	145.488	14170125	60315872	8455330	10128219	479837568	24301602	551552	9906383	149821552	2.15129e+06	3672704	1473280	8863658	9112205	158050	315736	155572	129170	10488	13616	14625	41999600	404378	648160	1209	2319	201	201	0	2520	485144	1627776	0	302	0	100	390232	195544	181908
	197	146.232	13868774	57083256	7938189	9495528	461799680	22740294	560160	9037143	148647168	2.02392e+06	3465280	1400896	7.7336e+06	8738373	137105	290048	139524	105438	7059	11194	13212	38564712	405167	717104	907	3730	100	100	403	2924	430880	1373024	0	201	100	0	389824	191372	171224
	198	146.976	15177256	59818392	7958475	9944956	510698560	23974040	662224	9055465	136492288	2.21456e+06	3663104	1504512	6450562	8864429	145844	312048	152220	125620	7361	9883	13212	43078944	466323	685776	604	2319	0	0	201	3730	493408	1329280	201	504	0	0	372152	225908	165736
	199	147.72	16454689	60522316	8263397	9802019	504011328	24188606	584432	8825160	144086768	2.29462e+06	3596992	1698432	7637558	9529331	142510	329368	140232	128358	6857	12506	12909	44335400	413067	606144	907	3831	100	201	1008	4537	536528	1552992	0	0	0	302	508288	257440	184960
	200	148.464	16385412	55577784	7929624	9879267	483533632	21459276	567520	9901924	132689824	2.48163e+06	3459136	1469792	7229213	9061659	141749	309488	139420	123692	6857	13515	13818	40870620	390324	599904	403	3428	201	201	403	5949	505808	1.53456e+06	0	100	201	100	409056	199720	211232
	201	149.208	14969513	62140352	8844696	10085974	524706304	24049564	593056	9560610	157578384	2293934	3911427	1671584	7.77345e+06	9316556	153067	315224	143584	121866	9076	13616	13717	46044284	438522	546272	907	2218	0	201	0	4840	570320	1675744	0	302	100	0	416464	232332	171124
	202	149.952	15769173	65465864	9562539	10815714	557651840	24211992	702272	9820986	187383840	2.43677e+06	4053888	2145600	7.96271e+06	10071296	169700	358600	149476	150492	7966	17854	12405	43512840	582523	714592	705	3226	403	0	504	3730	539120	1466016	0	302	201	0	433664	226624	176412
	203	150.696	13922558	59507080	8.3246e+06	9558356	482929024	20299832	484208	8875650	141279968	1.88616e+06	3489984	1565280	7.05017e+06	8512998	145860	315536	141656	127952	8773	13212	13616	39414616	417347	576864	1714	2924	100	403	403	2520	427280	1304640	100	100	100	0	409264	209396	177736
	204	151.44	13375084	57722036	7.87295e+06	10125119	458626848	22716890	756832	9078598	149085584	2.31145e+06	3485184	1521888	6.6856e+06	8780748	144838	333776	148256	126126	8370	12203	15028	43426528	412094	556112	1109	3529	0	504	403	2621	471200	1736032	0	100	0	100	484104	290456	214900
	205	152.184	16208140	72212464	9299816	9592777	597224448	26531866	803792	9428047	168264912	2.6033e+06	4142272	1744160	8849877	11217144	185220	364760	166244	149172	10690	14625	18863	47740692	612650	754112	1008	5041	0	403	403	3730	536640	1956288	0	100	100	0	493920	323320	219384
	206	152.928	14557287	60442344	8841802	11253643	539022400	24412986	689216	9120551	149091632	2.57887e+06	3976640	1660320	7058842	9680472	173007	331720	168684	137492	10286	13111	14827	40448000	423352	750144	1613	2722	100	201	100	2319	514392	1746464	0	100	201	100	422024	236924	209804
	207	153.672	14592496	61456764	9235653	10842464	535620416	24448958	590240	9687180	147881472	2.34091e+06	3707264	1667328	7519107	9184820	140336	323832	148560	126532	10085	12607	13111	37829528	410821	726192	604	3327	0	100	1512	4638	496192	1666464	0	100	100	100	463768	262752	187808
	208	154.416	15579416	71324776	10472625	11130345	609090496	26837978	823424	9518670	150192448	2.06206e+06	4143616	1672352	7.82266e+06	10517974	197361	377592	291680	165836	26535	14827	14827	42790952	505749	782496	806	3327	100	302	403	7260	505288	1616416	100	302	0	0	484104	260916	198496
	209	155.16	13220625	91265584	10635472	13012300	497908288	22937544	580688	8694524	125533440	1.53291e+06	3384704	1516352	7.17183e+06	8898522	177717	357776	209908	145716	18157	14524	13717	34016588	357478	596480	1008	4840	0	100	201	7563	411832	1318208	0	201	100	100	463568	213168	173872
	210	155.904	14456790	88719120	11572740	14964435	521780768	23572868	606656	9539387	165912480	2.06206e+06	4.32151e+06	1633536	7.97681e+06	9929908	170629	377696	208276	155672	14927	15432	14019	41446800	417335	787216	403	3226	201	201	806	4134	466040	1314976	0	201	0	201	425936	207256	178956
	211	156.648	14289480	61719340	8931908	10539769	513415200	23336996	1.56848e+06	8802054	161916000	2.52605e+06	4.02645e+06	2.01011e+06	7514160	9953544	152828	356440	179464	149476	12304	12708	13111	37952008	472603	713552	504	2924	0	201	806	3529	455104	1585760	0	201	100	0	467592	206644	170516
	212	157.392	12844258	54522328	7566517	8810403	441279104	20276984	435104	8542660	127524880	1.9865e+06	3381184	1405760	7398111	8451212	119704	288816	133636	114158	7361	13313	14120	42251552	377404	548960	504	2722	302	302	504	3932	490928	1305184	0	403	100	100	436552	225808	175092
	213	158.136	13838220	56411960	7.58662e+06	9234731	464014848	20518400	517912	10259997	144177792	1.47749e+06	3415104	1470016	8296233	8977617	162810	344640	161772	140436	11699	12102	17753	43822944	480434	764480	1008	3730	201	100	201	3327	499816	1502656	100	302	100	100	396504	274504	163904
	214	158.88	12839250	54345396	7.61456e+06	9214221	462060544	19719150	446960	9429985	156158880	1.48584e+06	3039360	1339840	8.05417e+06	7.54124e+06	113979	268576	127546	100676	8471	11497	14322	39057808	419294	545024	302	2621	302	0	907	2924	413376	1310368	0	100	0	0	351616	209908	137088
	215	159.624	11811044	57557420	7467819	8510544	419545152	18946924	522672	10259496	156831680	1.46152e+06	2845056	1199360	8528949	7373351	110836	267856	120242	92266	7059	11699	11094	40411892	478282	1735264	705	2419	201	0	403	2722	389928	1.82489e+06	0	0	0	100	305904	194220	151912
	216	160.368	12294100	59450300	7632950	8974388	457932800	18512000	533328	12054575	178635600	1.34144e+06	3014528	1313056	10616938	8149050	149500	294136	125720	100472	8572	10488	14927	49078900	528389	752752	806	3831	302	0	201	3529	418936	1883776	201	100	0	0	396096	296288	174480
	217	161.112	12466828	55350392	7670108	9255862	411824576	18796530	687760	11478614	194548640	2347293	3055808	1344256	10669986	8957092	133005	304064	140336	127242	10186	10892	11901	53144688	480914	665040	403	2924	0	100	604	3630	470792	1671168	201	201	100	100	418008	224380	214084
	218	161.856	12812541	60530732	8743234	10368175	488407360	24460482	649616	12426929	186967472	1940717	3481856	1444992	9909452	9528369	154916	338080	172244	128764	12708	12708	14322	47140420	534098	655872	705	2520	302	100	604	3529	531248	1667232	0	201	100	201	540464	219080	177328
	219	162.6	13058529	58534608	7825642	9684378	468982976	21006832	601776	9839976	169394192	1.84243e+06	3215680	1387072	8516827	8944356	130855	327728	143280	154960	10387	11295	15331	45918048	447830	936416	907	2621	0	100	201	5445	484104	1504064	0	100	0	302	442216	241108	202264
	220	163.344	15947523	60026384	9388348	10378958	494350848	24224490	658672	9478926	143936032	2.27508e+06	3698304	1514816	8613241	9299527	159051	341664	159840	187300	9782	13212	11094	37803240	485221	934192	705	5949	0	100	403	5344	501776	1530272	100	100	0	100	494752	307344	208276
	221	164.088	15044948	64742520	9033225	9958155	507207360	25205956	729856	8933895	139954688	3519765	3713280	1605056	7476679	9456184	168668	349976	174072	175296	10085	9479	13313	34520400	455229	1060224	806	4336	100	302	403	4739	512016	1458752	0	0	0	0	599376	275624	236312
	222	164.832	13791464	65482008	9105216	11192494	526658272	23289432	578416	8052754	132440928	4.39609e+06	4.3198e+06	1567904	6973825	10075010	197663	371840	185468	175600	15432	13515	12708	44837944	496212	1144768	1310	6554	0	100	806	7966	603856	1555584	100	302	100	0	610816	235804	239984
	223	165.576	13964102	65692536	9182883	10844400	546309888	27119392	559632	9302785	149286080	4679875	4115264	1579232	7.32788e+06	10236339	178965	331720	172040	165328	10690	12909	11295	38595736	469803	1041344	705	5747	504	100	201	4336	534368	1539392	0	302	0	0	609040	238864	232436
	224	166.32	14731350	64730304	9829130	11698098	566374464	24053466	578208	9602355	150380768	4.04916e+06	4040576	1739648	7358481	10171335	152484	337976	160348	136580	10085	13918	16138	41008416	416251	756000	1411	4235	201	0	302	3630	491856	1489632	201	100	0	100	485344	192084	186384
	225	167.064	13912680	61051580	8.01547e+06	9473973	482288992	22205336	452632	8905538	138480304	2.02884e+06	2968512	1336608	7671369	8.07462e+06	142574	300792	135260	110912	8067	10186	12809	39560628	321836	584528	504	3428	0	302	201	4336	452216	1243680	0	0	100	0	404424	203592	167056
	226	167.808	14931380	61758640	9062089	10745930	572260416	24593940	826256	9167380	137542144	2575542	3985664	1594496	7.17782e+06	9961895	156832	352648	157908	150696	7966	13313	14120	39521392	456085	683696	907	3932	100	302	201	4134	428928	1.87387e+06	0	0	403	0	451912	235804	175804
	227	168.552	17924550	66940680	8456111	11110448	543946560	25080180	691616	9246720	149454240	2.40617e+06	4241359	1570304	8161669	9624690	180862	342184	150896	134448	9177	12909	12607	36027764	412538	827296	604	2722	0	403	0	4134	584224	1391072	100	201	0	100	426456	213372	171736
	228	169.296	13311476	61674912	8546742	10042716	535590848	22352892	611648	8084690	149965024	1.99675e+06	3660672	1579104	7201285	9757830	164851	322296	144296	125924	7361	12304	14019	35908556	407081	635776	806	3529	100	201	504	2823	414000	1448576	100	0	0	0	411632	194936	167972
	229	170.04	14164710	60077640	8233934	12383438	490369888	23140356	551664	8687022	140248496	2.00134e+06	3737216	1440992	6583456	10031394	181563	318808	136984	130998	9782	10186	14322	35593724	485544	695376	403	3327	403	201	100	5747	479464	1395168	0	403	0	0	507880	267144	181296
	230	170.784	14604122	70416584	8770419	10814040	560087168	26574502	654304	8786892	144344832	2.24299e+06	3814400	1654848	6592753	9586802	181142	345360	154252	137796	14221	11699	11699	37484152	441682	669616	806	5243	0	403	201	2924	473056	1337376	0	0	0	100	412864	207972	169496
	231	171.528	14733029	63847312	10071657	10584097	585466240	25487500	519256	8022557	136345792	1.95772e+06	4092499	1.7619e+06	6206129	9601025	177024	331520	141452	126836	8269	11094	12102	37560664	418620	796656	604	5747	0	100	504	4033	539536	1380064	0	201	0	0	421824	206952	180484
	232	172.272	14092056	58270752	8391438	9777834	521209728	23138784	556320	7838208	134164512	2664414	3792256	1538528	5743386	9632844	155156	313896	149576	134448	7664	9782	10993	41606136	438959	752656	1411	2319	100	0	302	3730	529600	2403108	0	302	100	0	449640	199620	178956
	233	173.016	15315576	62985696	8662886	10622649	576677952	24538048	643168	8441661	134494256	3.47047e+06	3745536	1561024	6.34381e+06	9763369	176653	338384	179568	132112	20478	10085	13212	43990992	625447	772128	1613	3529	302	302	302	5243	704352	1829440	0	504	0	100	836864	263976	231720
	234	173.76	16328265	74227816	10429390	12828185	650962624	27287564	1.60279e+06	8931571	134612032	2851651	4467712	1844992	6439886	11748123	186996	379440	234168	158012	28352	10589	12909	40573504	450590	767824	705	3730	0	0	302	4941	494848	1639328	0	705	0	0	744176	333464	197072
	235	174.504	14630900	67034772	8820074	10510070	524393536	24051846	725040	7.78629e+06	118390864	2.36089e+06	4.01415e+06	1553760	5.87235e+06	8918374	155874	338592	164516	136172	16239	11295	12405	31266228	512785	654928	1613	2621	100	0	100	3529	500016	1753824	201	504	0	0	488448	250296	180888
	236	175.248	14275764	68230512	8973342	10194336	560400768	24868296	661808	8064846	134047872	2.55421e+06	4242699	1710144	6555978	10020834	177613	365168	157704	140032	11396	10387	11901	37451160	441004	766368	604	3025	302	403	0	5647	517704	1502016	0	100	0	0	465216	273480	183024
	237	175.992	14826023	67531552	9201947	10716494	577048576	27626836	730368	7862789	125277488	2.2593e+06	3820928	1645472	7248120	11003318	252384	391880	211844	172140	11396	14221	14019	38190228	486458	899600	1109	5041	100	100	201	4537	617056	2087392	0	0	0	0	520600	308880	293520
	238	176.736	20275686	72242728	10221468	11803221	597807296	28733270	785440	7870917	124451744	2.5237e+06	3781760	1755584	8.18487e+06	10793901	395479	375952	180280	160552	13414	11396	12405	36254000	474979	672848	2319	4638	0	302	302	5344	589200	1712992	0	201	0	100	524832	239576	210720
	239	177.48	14623492	71122848	10080890	12313546	550942272	25978700	555488	7637146	116226728	2.31449e+06	3842496	1576064	7332368	10410186	194404	396608	183432	153436	16643	12203	8773	37105936	509553	719712	1109	3125	100	302	504	5344	493512	2725789	0	0	0	100	554352	247948	197888
	240	178.224	18908042	67977072	9700064	11606814	565460480	28582784	793088	8650053	130543160	2.46468e+06	4503187	1752608	6609499	10922926	179120	370408	190252	140944	13111	11901	12909	42445480	774174	1639680	1411	4134	0	201	403	6353	450672	2070752	100	100	0	0	474712	266432	195648
	241	178.968	17222992	61462116	8656882	10308424	517849600	26087240	564000	7715000	129185272	2783228	3726272	1620128	6362718	9687773	181905	340744	153744	157808	12909	10892	10993	34326024	454783	888944	907	4235	302	0	403	4033	452320	1820640	100	302	100	0	513872	248152	204304
	242	179.712	14480344	58975076	8441647	9998264	480189088	25414088	548960	8.23107e+06	117294800	2698500	3681024	1590464	6030505	10018502	238870	342592	202368	134956	10085	10993	11699	38135588	404856	1.08508e+06	0	3327	100	201	604	5747	480392	1766464	0	0	0	0	459544	319632	190864
	243	180.456	14098848	62483768	8529627	10411299	518679040	25040060	924454	8463775	115917776	2.88632e+06	3678592	1606144	6801827	9145930	184883	341872	134448	130186	9076	10690	11396	39344288	431400	790672	1008	3529	100	403	201	3932	495784	1634080	0	100	100	100	465320	270520	189028
	244	181.2	13423431	61176280	8348645	10063317	506762880	23626010	833184	8.25339e+06	113365272	2.34223e+06	3698240	1543968	6334247	8974119	149803	331104	140336	128258	9379	12607	11295	37291344	510145	968656	604	3226	0	0	302	3428	554352	3777792	0	100	0	201	468824	439640	185672
	245	181.944	12943756	57194928	7980448	10973438	542907456	23596804	768256	8104257	130556832	2.46946e+06	4019456	1690304	6491198	9396926	176516	328336	145716	128054	11396	10791	12405	37512356	535687	853888	302	4336	302	0	705	3630	449640	1826912	0	100	0	0	470064	298024	182008
	246	182.688	16078585	63311760	9014961	11015421	561611392	27151398	612784	8802577	141092848	2.50507e+06	4581004	1618272	6996018	9658759	177750	345360	135464	129374	10589	12304	9177	39649940	480174	1003792	1008	3327	201	0	403	2722	457376	1643488	0	403	0	403	413176	246312	187096
	247	183.432	12992476	54461540	7877079	9865039	515940288	23846500	582048	8890233	153079056	2.67645e+06	3708672	1608224	6859736	9298524	158386	316968	132520	122170	8269	9883	12405	37989408	456910	969712	201	3226	0	100	302	3327	428928	1411488	0	302	0	100	338800	202368	153640
	248	184.176	11781842	48836504	6832844	8935158	408998304	19194640	528352	8767044	133348640	1.84508e+06	2895808	1251520	5792465	7.89124e+06	125704	269088	123590	115374	7765	8874	11194	41514116	612310	1956640	1109	3226	0	100	302	3226	452112	1.96062e+06	0	403	0	0	407000	280432	178244
	249	184.92	13682218	60772360	8666097	10185406	503779776	22031604	564304	9770208	153387264	2400651	3779328	1586208	7942300	10142572	204476	348128	150796	130998	9479	10488	13010	40631944	533701	659920	705	4638	0	604	0	3831	918152	2.10418e+06	0	403	0	100	456856	343408	208176
	250	185.664	12826549	59504496	8285680	10142184	491969952	20774274	650864	8611749	135217984	1.96569e+06	3451392	1431584	6.79572e+06	9016524	174097	301912	128664	118012	11901	11699	13414	38891808	540503	606240	705	3529	0	201	302	2924	465216	1710816	0	201	0	201	444792	260096	159128
	251	186.408	12395024	54063240	7533883	9416145	461193888	21227896	528880	7679862	116989640	1.88242e+06	3376576	1399808	6402624	8632433	158386	306728	128054	113752	6857	12102	11598	32083210	511733	570528	705	2722	201	0	302	2722	419968	1248288	100	705	0	100	431808	219588	161872
	252	187.152	13265733	57152412	8.01274e+06	9791282	479544256	20905860	543584	7.88286e+06	121938520	2042168	3429248	1493760	6.90228e+06	9015503	155988	314000	134652	124604	9782	12809	10993	38802480	401132	647632	705	2823	100	0	907	3125	498984	1307232	100	100	0	0	456552	221320	179260
	253	187.896	13710712	60554848	8604975	10689919	493272000	23400076	473784	8.36798e+06	129613952	2.66746e+06	3615488	1589472	6.35731e+06	9187491	152641	333360	143888	124908	14019	9984	11598	37185376	449936	1058848	907	4033	403	0	100	3125	525248	1595232	100	403	100	0	609872	227132	199820
	254	188.64	14814121	60533400	8.30646e+06	9927283	489889280	21912832	1.10098e+06	8089685	132976032	2433230	3395776	1456576	6415436	8922344	143235	313176	124808	123082	11901	9479	14524	35804988	372448	661600	1209	3226	302	504	403	3125	437168	1366880	0	403	0	302	452424	183940	162788
	255	189.384	14808595	59893696	10957253	10645510	514966464	23370608	480080	8052866	138868528	1.95621e+06	3544128	1510048	6.79466e+06	9668423	180628	340024	197072	146936	22194	13616	13414	41965720	410547	728176	705	3428	0	302	705	4033	443144	1322944	100	100	0	0	486896	191780	159536
	256	190.128	15342327	63477416	8921001	10403304	525888800	22211690	516976	8284580	130483784	1.94035e+06	3565760	1429312	6832844	9272031	156109	352032	175296	129476	18863	9076	11699	36947840	401424	656288	604	3025	100	201	302	3025	400416	1297664	0	100	100	0	466248	197480	228052
	257	190.872	15818172	60411712	8322128	10008689	471609856	21962620	455416	9078122	149412320	2.1776e+06	3540160	1465792	8163855	9924418	178709	364856	182620	127750	12405	11194	11800	39061320	723129	712192	1008	3025	201	302	504	3730	377592	1282624	0	100	0	0	428000	150492	135664
	258	191.616	15043840	54108880	7578753	9181830	399764288	17020276	401136	9421237	138315744	1.48937e+06	2809792	1265760	6982248	7793849	131879	286776	115678	102398	10993	10589	13313	36798160	375372	499296	1109	3630	302	0	100	3025	326904	1147200	0	302	100	0	339208	160044	112738
	259	192.36	13128262	45587472	6255816	7690326	336889280	15076362	310824	8069803	118985440	1.22559e+06	2161024	1037616	6663629	6278034	117671	251316	128460	69590	8067	11295	9278	29389584	275954	422744	705	2621	0	403	100	2621	266120	903488	0	100	0	0	272768	102804	85784
	260	193.104	10214025	35709564	4.78651e+06	5654147	269825696	12212588	270104	5.80699e+06	101584352	1.16702e+06	1814688	927232	5.67439e+06	5.50561e+06	78332.8	203896	122676	51083	9379	7563	12909	24290024	271138	348744	100	2218	0	0	0	1310	216732	899168	302	100	0	0	243660	138100	77382
	261	193.848	8.04879e+06	29018600	3.81136e+06	4522050	216751600	8351850	222136	5.22454e+06	80126800	798728	1558656	813344	4460625	4446244	67970	190148	143280	34714	6252	6655	9883	17518800	217080	293424	0	2016	0	302	0	1008	158012	497328	0	403	0	0	222240	90646	62913
	262	194.592	7278585	25243786	3.46135e+06	4276445	184438784	7899016	212860	3968359	65323644	1.42346e+06	1.26646e+06	753376	3401721	3.87481e+06	63612.7	178040	135360	28655	8773	9278	8370	13410012	163015	263568	504	2621	0	403	604	2823	172244	492168	0	0	100	0	266632	74042	64329
	263	195.336	7319909	26712632	3.73021e+06	4.86533e+06	208792368	9991300	263776	4.04711e+06	57941868	727997	1459072	953632	3321098	4510239	106276	201656	221320	36633	9883	10286	11699	17419732	198528	383864	907	2319	0	0	100	4235	207768	647632	0	0	0	0	408032	102600	83456
	264	196.08	7136200	24158920	3.08845e+06	3908945	166100480	7395980	211740	2.90679e+06	43521520	466879	1000400	809136	3.11775e+06	3111935	155776	164312	202164	26837	11295	7765	8874	10163970	121113	177328	604	1411	100	302	302	20579	113548	329776	0	0	0	0	249272	58261	41179
	265	196.824	4951425	13720846	2305652	2591744	110428192	5114776	195852	1801024	32109914	416984	730272	656704	1485408	2520384	53812	133636	145716	19569	13414	7664	8572	6846849	73866.5	151712	604	2520	0	302	0	17147	95406	395376	0	100	0	0	189640	41886	47646
	266	197.568	5743089	17980240	2.50501e+06	3.14424e+06	173168224	7245352	235292	2170816	37121968	454800	1118752	906864	2024064	4.35479e+06	107568	184044	221832	30674	15432	7462	9278	12383288	175776	292296	403	3630	302	201	302	17854	219588	644624	100	302	0	0	300480	97636	86696
	267	198.312	7083162	23880340	3.39373e+06	4117041	209557504	10271961	305600	2268096	44365464	959760	1399040	893584	2237248	4.45411e+06	114056	199008	214796	28352	19973	6453	10286	14349596	173420	330904	1008	7260	100	302	100	14827	184856	655552	0	100	0	0	339512	142164	130896
	268	199.056	7031591	31880236	4455207	5915745	266831872	11764187	365272	2694400	50025628	2266176	1862112	1140480	2.98665e+06	6.00097e+06	156562	218060	1.1138e+06	31705.5	25121	11396	9479	16455269	303217	791936	1714	2722	0	201	403	10993	215716	656912	0	201	0	100	424192	180076	167260
	269	199.8	6857077	31518450	4389867	5.78154e+06	266564688	12368231	311536	3.51506e+06	42963528	2.48318e+06	1806080	1114272	2668096	5.33794e+06	164312	214900	355008	38856	25828	6756	11194	14251135	292252	1.92652e+06	0	4033	100	302	0	11396	263872	785232	0	302	100	0	474192	254072	184756
	270	200.544	7770511	37838956	5409140	6.51507e+06	310364320	16237872	330288	3.79443e+06	62153952	3956049	2082368	1184704	2917248	6217486	308264	250704	299560	41482	33502	6958	11598	17548900	275454	689856	1714	4840	403	0	0	11598	212044	785328	0	0	100	0	448400	228664	143484
	271	201.288	6930549	31174056	4.71583e+06	6038215	264525760	11960225	303760	3.30914e+06	53625752	2.47094e+06	1936992	1130272	2.697e+06	5694204	168057	220812	249884	34108	31078	8773	9177	14573568	218083	681824	705	3630	0	907	201	6050	183940	738208	0	0	100	0	450152	161060	232640
	272	202.032	8711248	40543480	5.48989e+06	6676549	357682816	15697835	335928	3.82746e+06	63760352	2.60699e+06	2340736	1198816	3.8535e+06	7.26662e+06	192068	266840	428208	37744	27847	10993	10589	18863310	304106	618400	1613	3025	0	302	100	7866	213576	721584	100	403	0	0	357464	137492	115272
	273	202.776	7.71311e+06	35576964	4700208	6009872	309646496	14225175	355104	4278422	50739900	1.408e+06	2029760	1164384	3543225	6549994	158678	234680	257544	40472	22900	9278	10892	17119744	202864	379136	705	3932	0	403	100	4537	181704	941056	0	100	0	0	364856	118518	88822
	274	203.52	8020110	29387432	4.23154e+06	5.15978e+06	282145696	11303224	374304	3.66868e+06	51726544	1.17966e+06	1758784	1090112	2806272	5796525	145820	211332	324856	36835	21588	10085	11699	15546724	161661	298744	604	3630	100	201	100	8168	149884	538608	0	100	0	100	337256	85988	77786
	275	204.264	6485776	25311060	3254902	4102400	211572608	9126933	291992	2.7936e+06	46917688	723979	1332416	920480	2.55901e+06	4542462	142377	198904	309392	29766	15735	6655	10993	14802444	172472	346800	907	2924	100	302	201	15735	145108	577584	0	100	0	0	319832	95406	71512
	276	205.008	6815900	23042838	3.03865e+06	3.58663e+06	182436800	8391520	273176	3.01858e+06	50438936	814862	1067552	916576	3.12289e+06	4.14655e+06	172607	173564	356440	25323	17147	9278	11396	15936148	118402	252540	504	2419	201	504	100	75458	179972	503944	100	0	0	0	392496	93786	71916
	277	205.752	8131617	25070064	3.27319e+06	4117248	209841744	8932296	244372	2782784	44375752	1199776	1179776	955440	2705344	4.12822e+06	182620	178448	459848	22093	13818	10589	11699	13110959	118681	239884	806	1915	0	100	100	39664	122170	406384	0	100	0	0	278896	73840	59677
	278	206.496	6749652	20942688	2986464	3594752	167945856	7368972	205016	2210944	32467968	1008032	990448	874304	1501024	3273582	228052	173260	560784	21689	13717	7361	9782	8794344	84532.5	205524	403	2520	201	302	100	8773	81938	425936	0	0	100	0	196056	61295	42695
	279	207.24	4.10905e+06	10008234	1.57031e+06	1896352	80175232	3.7842e+06	188118	931248	15990926	372288	407312	531248	809040	1424864	94798	125010	304168	10085	11194	4941	8269	4.03968e+06	37611.8	76066	201	2419	201	403	100	75560	46232	128562	0	0	0	0	94596	21386	24515
	280	207.984	3361024	8543721	996862	1200512	60448444	3468040	121366	754736	11683382	252699	312360	505184	498568	1186208	74346	107872	312360	12102	8471	6857	9379	3181576	25852	71614	0	1613	0	0	100	19368	43099	103716	0	0	0	100	80418	28655	24414
	281	208.728	3372544	7367130	886228	1245408	60071004	3025992	1.88027e+06	896206	13754552	293410	368456	578096	1.24154e+06	1.61277e+06	67970	109392	256828	14726	9883	7059	6252	4403221	123750	93178	403	1310	0	0	100	13515	40977	250804	0	0	0	0	81026	30472	22396
	282	209.472	3475072	7.09867e+06	1.00137e+06	970768	57882944	2.07529e+06	202980	792880	15352127	398049	196056	343512	1.53832e+06	916368	24011	86798	49061	9883	9379	7159	6958	4.10082e+06	45607.6	58059	0	2621	0	403	100	3730	39866	120344	100	0	0	0	38047	14221	21992
	283	210.216	3177536	9987816	1.03496e+06	1142720	44274864	1.58742e+06	191676	1170816	19453798	174070	196360	403608	1040629	1.0936e+06	19771	95002	38957	13616	8975	6655	7159	16243225	81349	62711	201	1512	100	302	100	1714	28857	185672	0	100	0	0	52195	31886	20680
	284	210.96	3891840	7817890	1.29127e+06	1523072	61740840	2869670	279349	1479872	27368660	257862	262544	449536	2.78372e+06	1.39868e+06	17652	104020	28453	9782	8975	5949	7462	5926890	76182.5	106148	201	1714	0	100	201	1714	59576	470168	0	0	0	0	58969	45221	41179
	285	211.704	4.55431e+06	12889653	2.14796e+06	2273920	82486768	3.88167e+06	373688	2.79689e+06	46971284	402362	327824	495888	2550324	2.01775e+06	25121	118620	33401	24717	9782	7260	6857	10534641	136096	131504	403	2520	0	302	302	2319	66150	478840	0	0	0	0	105134	47849	54823
	286	212.448	5984027	19068814	2560570	2994925	132033848	5765748	382016	4297990	70943392	1.04129e+06	519464	633488	4817721	3286462	35684.8	136172	51083	25727	9580	7361	9984	15099502	200319	164108	504	1109	0	201	201	1512	106350	633696	0	0	0	0	137796	68578	61599
	287	213.192	7.03473e+06	23088238	3208645	3.85436e+06	163948016	7599490	439848	5.23107e+06	96341592	771301	688592	848528	5388969	4362575	40477.5	147240	57250	30876	10589	8572	9076	25246396	220659	233456	806	2419	0	0	100	1209	160856	801584	0	403	0	0	209192	81026	80418
	288	213.936	7.62508e+06	26506352	3809559	4.28472e+06	190648256	9103401	990979	5.631e+06	91622120	879260	792672	849264	7.74496e+06	4.56499e+06	50754.4	170004	56643	27847	8975	6756	7563	16718330	194941	250192	403	7765	0	0	604	1411	106554	782608	100	0	0	0	192084	74750	70196
	289	214.68	7086330	27513294	3.78974e+06	4394195	190551168	8078730	505496	5798839	91873064	826674	642848	704768	7.13492e+06	4.02229e+06	46488.7	142772	47849	28554	11800	9782	9580	16371722	165728	223156	705	3125	0	403	0	1209	95306	644000	0	0	0	0	138204	69388	69590
	290	215.424	6332040	23490968	3.28668e+06	4059037	148355072	6.78828e+06	424600	4.63899e+06	65519884	731922	626304	647216	5399287	3.45897e+06	99340.3	145412	42392	20781	14019	7765	9076	14628686	170306	152116	201	3428	0	302	403	1209	97028	429752	0	0	0	0	101688	62913	54217
	291	216.168	5.30957e+06	19509042	2.689e+06	3.50171e+06	102634840	4399388	315632	2.45886e+06	38695008	460250	443864	565968	4.38902e+06	2494108	84984.8	134956	39260	14423	9782	5344	9278	9968042	126459	143992	2520	8874	0	100	0	1310	53408	337056	0	0	0	0	80520	40876	41381
	292	216.912	4287446	12105555	1.78297e+06	2520384	78921840	3437392	316248	1.93641e+06	32989488	377322	297512	492680	2695168	2.31164e+06	43530.8	116592	34916	11800	9177	6050	8370	6.99306e+06	76698.1	104120	7966	26131	100	100	0	907	60183	259892	0	0	0	0	75560	44514	48152
	293	217.656	4.55819e+06	12230219	1.67397e+06	1994368	88722592	7294280	408848	1854592	28541920	1.24722e+06	393656	563056	3.92284e+06	2.79253e+06	46232	140844	55228	19872	9782	6353	6857	7.26305e+06	109127	132012	5445	16542	0	100	504	1411	69084	542848	100	0	0	0	101588	58868	45928
	294	218.4	5377587	14782546	2.14286e+06	2437184	116732040	5.74625e+06	306928	3.09617e+06	48956860	556072	563888	605728	4.85206e+06	2.83135e+06	63116	135868	42897	22396	14927	6050	8975	7.79744e+06	116107	163600	1209	4134	0	0	201	1209	92570	581728	0	0	0	0	91558	62711	45625
	295	219.144	5168590	12122005	2027627	2.38212e+06	102584832	4720739	364552	2.05666e+06	31896550	472691	366400	510464	2.89833e+06	2.14788e+06	56239	120750	27847	17450	10286	4336	7260	8.1416e+06	149263	113144	705	2520	100	0	302	806	95102	686232	0	0	0	0	82140	48960	35926
	296	219.888	4555320	10401720	1.5984e+06	2090272	87060208	3646784	281352	1951744	25297860	450776	445416	541616	2.60195e+06	2.06276e+06	39967	124402	32189	22093	10690	5848	8168	7.79429e+06	118964	105946	504	2520	0	0	100	1109	98244	498672	0	0	0	0	95306	66150	38350
	297	220.632	5.52934e+06	12893510	1615061	1931584	112375872	5058704	414643	2.53972e+06	38429176	524529	388488	559232	2487898	2535562	37138	123488	27342	18056	9479	6353	7765	7.71028e+06	140976	117098	403	1411	0	0	100	1613	83050	567616	100	0	0	0	90342	59475	42594
	298	221.376	4912791	12736671	1.87127e+06	2357888	105569232	4791972	383656	1875680	34473276	599072	393112	567728	3382314	2046507	33300	119836	25727	16239	12708	5949	8067	6.61461e+06	89571.4	208684	604	3428	100	201	201	2117	64936	383448	0	0	100	100	96420	64734	48556
	299	222.12	4.93e+06	10654353	1.75984e+06	1.75984e+06	88317328	4.08308e+06	287482	2222848	30955082	483072	345872	558816	3500333	2.06096e+06	155876	137188	29967	14322	10286	7966	9479	7086051	83516.5	111420	302	2419	0	302	0	907	55026	276648	0	0	0	0	73030	36128	31280
	300	222.864	4615738	10168720	1.47332e+06	1883104	86140152	4322160	252398	2323520	44707032	382632	373688	494544	3.48676e+06	1.97036e+06	98750	124706	26938	12708	11598	7563	9278	6938278	95866.9	87404	302	2016	0	201	403	806	35724	284832	0	0	100	0	50173	29665	22799
	301	223.608	3628565	5914701	1.07999e+06	1370240	46624664	2229919	188418	1574528	20463484	266098	149680	366608	1614880	1055136	43200	97028	15331	5747	9580	5243	6353	3195776	69286	44210	302	806	0	100	201	403	29665	204712	0	0	0	0	25121	31987	14120
	302	224.352	3185088	3543176	541560	680768	35383304	1.33084e+06	112738	606240	12891534	92167.8	111622	335512	888320	788160	13616	93684	9883	3529	7159	4537	6050	1725056	35421	25121	302	1109	0	0	201	705	19166	93380	0	0	0	0	21891	16340	27039
	303	225.096	3004032	4.01176e+06	327543	713552	28116558	1.18228e+06	171124	633792	9047644	71532	102804	299152	807664	632240	16340	87304	7059	4537	7361	4235	7361	1756426	39528.4	25323	302	1512	403	0	806	604	15735	155976	0	0	0	0	24717	21992	15331
	304	225.84	2882816	2614848	444176	436240	23093694	913865	120648	380984	9999248	91184.9	98142	309080	250908	457064	10892	85784	8572	8672	8370	4840	7361	1648832	24112	17147	403	2218	201	100	100	403	10993	88214	0	0	0	0	15230	16946	4134
	305	226.584	2642112	1564096	208376	231516	13256100	797775	88722	110202	2599425	68043.8	51791	278384	290968	250908	10892	85988	8672	4840	6655	6453	6151	1656075	13218.8	10186	302	604	302	201	0	201	88518	80824	0	0	0	0	10993	1915	3428
	306	227.328	2456704	643472	92266	123286	5086060	429311	61295	111826	609248	28756	29564	226420	59374	94292	4638	87304	5546	3125	4840	5747	6756	181396	1411	6353	201	705	302	100	201	302	2218	5747	0	0	0	0	7966	806	1310
	307	228.072	2452654	348288	51184	99864	4644082	298547	54722	100168	380472	7260	13010	227032	32290	62003	1814	80520	4638	2924	4739	5647	5747	489285	2056.3	1814	0	806	0	201	201	806	1008	3831	0	0	100	0	7260	201	2520
	308	228.816	2288896	432016	41381	74548	1388032	321472	51184	33199	1.24806e+06	8286.7	21285	216732	29564	46029	2520	85380	3025	2117	4840	5647	4638	85380	1209	1613	100	705	302	100	0	0	3125	3529	0	0	0	0	6958	302	907
	309	229.56	2227264	339616	36835	72928	2.03589e+06	1065631	80851.8	23203	342280	5546	11901	219588	25121	100472	2419	87506	4739	1109	3025	4336	6050	57553	1310	3529	201	1512	0	0	403	604	2319	2419	0	0	0	0	5848	201	907
	310	230.304	2299072	333056	44817	73434	1693824	224584	58767	29665	302224	3529	12405	221932	28352	45928	3125	85076	5243	3125	3125	3630	7159	78292	403	3831	201	806	0	0	201	201	1714	3932	201	0	0	0	11194	302	907
	311	231.048	2233408	468928	43503	110508	1617280	216224	54520	23910	1.25224e+06	4133.1	8672	218672	40270	37138	2621	82646	4235	1714	3529	3025	6252	171224	705	2117	201	1209	100	201	302	604	604	1512	0	0	0	0	6252	302	504
	312	231.792	2277312	266944	27645	55733	961984	194220	53711	22093	255296	3125	14120	241004	23405	27241	2319	80216	4134	1310	3831	5848	7059	77482	302	2218	100	1714	0	403	0	504	2117	1109	0	0	0	0	5949	1814	806
	313	232.536	2264896	660544	98142	248560	9463068	410829	61902	97432	2.82053e+06	19104.8	69286	238660	71410	250192	6252	77382	4941	3025	1714	4941	7059	2233891	19104.8	35522	302	705	0	0	201	705	21083	90140	0	0	0	0	13818	16744	7664
	314	233.28	2904960	6.65363e+06	732497	671600	46566612	1.442e+06	150084	690992	17329244	179767	285240	379960	624960	708432	15634	89632	12203	9479	2520	6756	6151	6294135	40156.8	175804	100	1008	0	100	0	1209	266528	150288	0	0	0	0	81330	28756	30977
	315	234.024	4.99008e+06	12954125	1.68463e+06	2158720	117820864	5073860	153844	1657600	30824844	762458	894640	624960	1853056	2712128	54419	176208	51285	22698	8269	6857	9883	10768550	157682	1293248	604	1814	100	403	100	1411	265712	518632	0	0	201	0	241108	87100	86190
	316	234.768	9328815	29170070	3797394	5.22496e+06	268668864	11469200	303448	4418692	70815080	1.14935e+06	1858560	971616	3.93338e+06	5647109	91378	240188	90444	50982	13717	9278	9177	23292230	270046	654400	1109	3529	0	201	302	2722	388696	755168	0	504	0	0	294752	121866	107364
	317	235.512	11391849	35519864	5095133	6260179	323854272	14710647	383760	6.0364e+06	89567184	1.53018e+06	2199040	1073408	5.1608e+06	5812942	102553	243456	89734	70804	11901	9479	12909	28808704	387670	1825152	705	3327	100	403	201	2520	429440	1.51785e+06	0	0	100	0	349056	181804	149172
	318	236.256	11859540	43411676	5978203	8252918	410481472	17619468	831052	7.32058e+06	112888160	1.85387e+06	2904384	1342304	5767945	8170451	127852	270312	95610	85380	12809	11699	10690	27587830	412418	1934560	604	2218	201	100	201	2823	501056	1520576	0	201	0	0	414512	160956	164412
	319	237	13873496	55017236	7577903	9338576	459528224	21638416	488240	7.82613e+06	133262048	2.04152e+06	3116288	1437536	7.37845e+06	8241345	138406	289640	116490	104120	10791	9076	10993	34500276	447779	2392960	907	2117	0	705	0	2722	412656	1511360	0	0	0	0	385304	164516	168584
	320	237.744	14180101	59192488	7553890	9341967	440118784	22064564	519664	8320255	139603888	1.83282e+06	3138816	1414944	7.57643e+06	8929034	153249	294032	121460	116996	12001	11396	12809	34903568	365734	992144	705	3428	100	100	302	4537	413176	1247552	0	0	0	100	434696	160448	156180
	321	238.488	14754921	61673988	8839321	10534912	517373248	23511296	455208	7777728	140042832	2198176	3.9993e+06	1512672	7.36846e+06	8999428	151949	318296	125214	119532	10186	9681	12607	36464528	384936	840016	1008	3730	0	705	302	2621	417704	1288320	0	504	201	0	352232	176312	171532
	322	239.232	13677253	56959512	7848619	9349863	506467968	21045712	551552	7.32988e+06	123430280	1.97128e+06	3332032	1400128	5.93585e+06	8656870	127636	309080	129476	119228	7966	11598	11598	34364492	425445	1319072	705	2621	201	100	201	3025	470992	1360416	0	201	0	201	421000	190048	174276
	323	239.976	15994993	67223912	8767686	10581792	545845248	23112250	506224	8131235	134990016	1.95504e+06	4049003	1.72285e+06	6387535	8427664	126459	294856	106452	115476	7966	10286	10892	31805088	356595	1.09467e+06	0	2319	100	504	403	4638	387976	1357728	0	0	0	0	398256	175904	171532
	324	240.72	15081362	63482048	8600010	10668061	524573184	24411752	561088	7705237	120611712	2.05336e+06	3918208	1673120	6112733	9949761	162536	323936	162684	125010	6453	11699	16037	37400576	576089	768048	907	4235	100	0	504	4235	416776	1508192	0	0	0	201	490616	294136	193612
	325	241.464	15223746	70332384	10484342	12549495	606582144	24767076	579968	8795240	131761512	2.74896e+06	4270592	1755360	6410370	10097858	161824	362296	168480	134244	12809	11598	13414	39549768	453112	886528	1109	4739	0	302	504	4033	564096	2528517	0	0	0	0	468208	267856	194120
	326	242.208	14254173	61037280	8357481	10350682	490475968	22263400	706656	7.91433e+06	118337688	2.37173e+06	3532160	1564192	6360127	9545382	163065	358496	162176	120140	11598	11094	15230	35600608	420782	862096	504	3730	100	1008	302	4235	472544	1310144	0	201	302	0	473160	223868	204916
	327	242.952	14265367	60289724	8403139	9686684	533346720	23609814	584848	7596554	124134616	2.4423e+06	3571968	1578016	6.51797e+06	9471509	146855	329160	144700	117808	7966	9681	12203	35705560	404370	1577920	806	5041	302	403	302	2621	502600	1437312	100	201	0	302	442736	210824	184144
	328	243.696	14416584	61930416	9049859	10249967	576092608	24797136	578928	8373365	124322016	2.2037e+06	3811840	1619456	6294197	9252425	156543	314816	117606	122576	6151	9984	12102	40871832	449583	929024	201	4537	403	100	403	2621	600320	1757024	0	0	100	201	500016	244884	186080
	329	244.44	14401428	57405608	8710861	10419177	547125824	26974800	658256	8.29613e+06	140527936	2.59519e+06	3985664	1640864	6022031	10142742	162706	358600	143584	138712	9984	11901	11699	37142072	443378	1092544	1109	3630	100	302	302	4336	547312	1506048	0	201	0	100	478224	218672	192492
	330	245.184	13392834	61330248	8847223	10216006	554902784	22792604	546064	7.9971e+06	123432512	2.62158e+06	3921024	1586400	6.70352e+06	9587612	170836	343312	131504	132012	8471	9479	11901	39826060	427099	961456	806	3025	100	604	302	4336	536224	1880448	0	302	302	0	515632	238148	199312
	331	245.928	14429048	67586368	9332256	11990368	573396480	25586624	620896	8129152	128901376	2897798	3817216	1601568	6273164	9780796	163282	310928	126024	116388	7462	10791	11699	36776672	349300	975595	0	4840	403	403	0	3831	577584	1341120	0	100	0	0	449536	187300	186688
	332	246.672	13211900	62153000	8575125	11096150	556504000	25184250	591488	8.18594e+06	146796000	2.77298e+06	4057600	1684608	7456800	10264638	163841	364240	148968	139624	10690	11396	13313	40374752	450552	700176	1209	4336	201	0	201	2924	479768	1330592	0	201	100	0	402784	247640	168380
	333	247.416	19124596	62195400	9404684	10529727	521515296	21888072	1.38268e+06	8405372	131155776	2.55313e+06	3337472	1367008	6478524	8588655	162785	318192	136680	125416	9278	10993	10387	38294316	642902	562032	403	2319	100	201	201	3428	519256	2197248	0	100	0	100	465936	434080	225400
	334	248.16	25256196	64528424	8893962	10621065	507696672	23393034	1481728	9287492	160026208	1.88912e+06	3588288	1402080	7.19322e+06	8721610	192798	334080	147748	123894	8975	10589	14827	42456920	814320	723472	705	2419	403	504	705	2823	1.15068e+06	1.99373e+06	0	201	0	100	383248	370200	177632
	335	248.904	22182436	63497888	8849148	10421255	486370080	22172188	1002624	8990378	141048352	1.54385e+06	3273728	1429632	6.45176e+06	8.29239e+06	135206	306008	132924	120952	10791	10186	11094	38971224	615520	540784	806	2823	100	100	403	2218	498472	2424448	0	302	0	0	425120	367632	187604
	336	249.648	15737667	54207912	7.87076e+06	9535626	473333760	23023404	1088288	10134291	161267840	1.96617e+06	3645824	1480640	7284132	9054126	173962	345152	139320	150592	10186	11094	12304	45149292	778786	621936	1109	3831	100	504	504	3226	443664	2362880	0	504	302	0	420376	466864	203792
	337	250.392	15418026	61248632	8942494	10256029	503540032	22415050	981664	10167480	141469680	1840787	3.6342e+06	1.59985e+06	8281479	8720141	162660	306008	128460	129272	8269	12102	12304	39592952	595053	547312	1310	2621	504	100	504	2520	389824	1560288	0	100	0	0	399800	296592	150084
	338	251.136	12882266	58828672	8.00904e+06	8953394	460967040	20359756	642848	8981752	145940576	2.10784e+06	3465408	1408128	6455473	9077138	162454	335312	122068	136984	8471	11497	11699	35127184	499548	734976	907	2621	201	201	403	3025	479152	1635744	0	100	100	0	500640	221320	182620
	339	251.88	23337342	60909108	8154042	10288050	526758432	24249624	569184	7.73112e+06	126787296	2.05316e+06	3535552	1550368	7.28814e+06	8876132	157772	328544	124504	136476	7765	10892	10387	34013160	364094	729328	604	2621	0	100	0	3932	441088	1382112	302	201	100	0	443456	196664	237740
	340	252.624	33214352	61875464	8.1888e+06	11227062	493028928	24314430	567008	7.37663e+06	125784536	2.38569e+06	3274944	1645792	7896546	8962433	362676	333872	133840	135768	8672	10791	11901	36486032	364695	737584	1310	4235	0	100	201	4336	411528	1282208	0	0	0	0	431912	186280	170412
	341	253.368	33684480	59396760	8604461	10081995	511005120	26821680	478528	7657440	123837424	2.48954e+06	3390528	1481088	6.64963e+06	8429828	172739	301400	124706	130286	11396	9177	10993	32676990	382062	590352	705	2924	0	100	0	3226	592320	1323808	0	100	100	0	442216	208784	200636
	342	254.112	24453216	58751336	7.9909e+06	9608445	516496608	26410818	530640	7805841	127425152	2.77639e+06	3512384	1412672	6962482	9129873	160918	309184	124300	130286	10286	12001	10488	33245616	356464	619440	705	3730	100	302	302	2117	640656	1257632	0	504	0	100	366504	170312	152016
	343	254.856	14387496	57312808	7996795	9917727	479858624	24998866	561824	7911560	111269056	4.65635e+06	3311552	1325536	6.10406e+06	8443433	140118	300280	115882	114766	6756	12102	11699	31057166	367527	794448	705	2419	0	302	504	2823	590656	1208992	0	100	0	100	373792	155572	151304
	344	255.6	12459681	56524580	7753369	9520726	521052096	29310850	516152	7.4477e+06	124079600	2684365	3427840	1546784	7303940	8874852	174097	332744	129374	132924	7361	9782	13212	35545672	374497	1.747e+06	0	2419	0	201	100	4033	668784	1320992	201	100	0	0	471304	235088	177228
	345	256.344	13399477	65205344	8.0166e+06	9870372	547208448	27081232	627552	7.47584e+06	128882920	2749227	3450752	1470784	6.19948e+06	9252448	168144	323936	133332	133028	7462	9782	11396	34151660	419377	773904	604	3529	504	0	504	3125	540576	2.1657e+06	0	100	0	0	509736	213576	194936
	346	257.088	13293150	57887552	8.13896e+06	10085250	524218816	30607650	645456	8.07473e+06	129300304	2.91051e+06	3684352	1516352	6479869	8928347	156666	290048	127546	127242	9177	10589	11396	30897076	403737	868528	1109	3932	0	302	0	2218	495472	1338240	0	0	0	0	394968	269600	204100
	347	257.832	12297968	59265676	8833681	10620619	494482816	25633878	628912	7211855	129468920	2.51958e+06	3530368	1578912	6379494	9278675	165234	334384	133128	138000	13313	12405	10186	35392352	695678	4183808	705	2419	0	201	1008	4235	515112	2107776	0	0	0	0	479976	359520	252848
	348	258.576	13332206	66628080	9644113	11554144	548058240	24614910	578416	7927549	128986200	2.65413e+06	4.13848e+06	1567040	7131825	9839537	178846	359832	130592	136072	8572	11800	14019	36639832	483136	1186400	604	3125	201	302	100	4134	522256	2117312	0	0	0	0	488344	267248	189336
	349	259.32	13248498	69946832	10186470	11881625	587805696	25801580	757984	8411511	129761592	2423714	3869056	1567680	6.80587e+06	9631401	318246	352848	158012	143992	10186	10286	14827	30599556	363127	819632	907	3932	302	403	201	3932	504256	1756672	0	100	201	0	466352	213980	156284
	350	260.064	12662640	58096440	8423700	10478348	529704960	23783730	511808	7047915	118060800	2.01804e+06	3735296	1514720	5.23514e+06	9702090	209323	387360	198700	149172	22799	10387	12001	33609660	402379	736960	1209	4235	0	302	806	4537	477288	1681760	302	403	0	100	567728	225500	192084
	351	260.808	13627825	67899368	8.38494e+06	9948309	533336512	23996746	620800	7608366	119762168	2667653	3909824	1572256	6170145	9439265	201167	385608	207156	157808	21790	9883	11295	32441546	506969	687136	806	2924	100	0	100	5546	423056	1504192	201	201	0	201	535184	238660	185264
	352	261.552	13279010	61425920	9390766	11223914	529632544	23890092	820160	8146457	121907624	2425390	4.2664e+06	1550144	7133176	9721988	187984	361264	189944	142772	14423	12405	12203	36746604	457680	858624	1008	4033	504	100	604	4336	437584	1558976	100	0	0	100	507976	243660	216124
	353	262.296	21605324	59976176	8595316	9766308	523331712	25070704	726288	8309740	146452240	2.07691e+06	4065546	1637824	6894248	9768264	164345	343720	144904	145108	9479	10993	12203	35981272	474534	1024992	705	4739	0	100	302	2823	470792	2.33783e+06	0	0	0	0	442936	230804	191676
	354	263.04	14067858	59054800	8660351	10541314	567111552	24840368	541504	9068164	137360048	2.17926e+06	3759936	1596000	6854414	9559214	172471	329568	151608	127446	9984	10791	13616	34038620	430172	726608	705	2218	0	0	201	3327	418008	1350624	0	201	0	0	432224	212760	169396
	355	263.784	16696516	62234348	8918999	10523017	560479936	25269582	682752	8473259	129954528	2.1494e+06	3754752	1643392	7463884	9802566	258501	358696	149780	134652	11295	13313	11094	37846556	405042	789520	504	3730	0	302	504	2419	429856	1585216	0	100	0	0	465216	234372	188928
	356	264.528	16084656	70241904	8614026	10339326	521987328	24551424	527328	8377182	119428992	2.2806e+06	4161051	1682336	6851952	10078020	181703	366608	148256	143788	11800	11598	13313	37426536	426708	782400	1613	2319	302	806	201	3932	512424	1773824	0	0	0	0	540784	234476	184044
	357	265.272	14442164	65150156	8.37687e+06	10535311	516974368	24026136	552896	8784794	126733880	2.59712e+06	3708096	1681024	6683495	9768185	195848	336232	135564	128358	9076	12506	11497	38500996	393722	745856	504	2823	0	604	100	4436	433256	1433760	0	100	0	0	429544	247332	171428
	358	266.016	14990458	58845608	8410474	9772502	541045248	24865324	701648	7555865	126602752	2.22279e+06	4194968	1639552	6458712	9735501	180767	349768	131808	128460	7462	10791	12708	38730104	377997	791616	1008	3125	302	201	705	2621	507776	1465696	0	0	403	0	438096	241208	182720
	359	266.76	13120128	57750224	8085336	10155186	521456256	23557412	1170806	7897271	128652024	2.13117e+06	3782464	1571936	6.37281e+06	9478638	159369	332744	129576	139116	7260	8672	11901	38251772	478108	594704	806	4840	504	0	201	2823	561712	1460256	0	0	100	201	465008	217956	176616
	360	267.504	13894355	59631336	8335507	10128936	535595680	26300366	548240	7806976	131609160	2500522	4355423	1595232	6.06461e+06	9036746	161914	325160	141048	137188	7361	13818	15533	37136396	584129	732464	1915	2621	0	100	403	3730	528464	1623168	0	100	0	0	466560	253052	193304
	361	268.248	14363019	61296752	7995518	10068748	558524224	26284500	572192	7.73576e+06	121830280	1.85675e+06	3837888	1564416	5.85236e+06	9387785	163589	322088	138100	126938	6252	11699	12708	33189860	427366	626720	1109	2319	302	403	504	4134	469656	1411584	0	302	0	0	426352	277056	166548
	362	268.992	13524009	61149900	8301274	10402735	563666880	26897150	670976	7.62188e+06	126086384	2.24209e+06	4.4026e+06	1621440	5500189	10478169	157080	374304	158112	133332	9883	11396	14625	38228400	420268	1138144	1310	5041	0	302	100	3529	454896	1374016	0	0	0	100	575088	227848	176616
	363	269.736	37952852	68054056	9151401	11273864	557126976	25889444	622464	7948087	129382176	3707186	4327168	1780224	6269984	11176298	176516	377592	165632	156892	9883	13818	16744	39488792	472776	2458176	907	5344	0	302	302	4033	504984	1832736	0	100	100	0	673264	254992	208376
	364	270.48	13784103	70444760	9542779	11644336	574710976	23529764	569184	7678796	128352768	3207812	4073344	1714528	6.11314e+06	10004018	179320	351208	152016	135056	10085	12809	13918	33074940	445292	1880224	1008	2823	0	302	0	3529	469032	1443040	0	201	201	100	517496	239780	215104
	365	271.224	12403502	59756600	8437330	9847557	486854816	24669308	529808	7754056	118915656	3376588	4238150	1634208	6689850	10268920	161665	349360	184248	145820	10488	14019	13515	37411200	433826	1933664	604	3932	0	100	504	3932	409984	1413536	0	0	100	0	414720	273480	170516
	366	271.968	12609022	57956608	8.07385e+06	10149345	484587520	22163792	572912	7036099	122420768	3060647	3623360	1604960	5.98012e+06	10106978	153120	349152	197784	134144	12809	14120	15331	35575384	457363	1045904	1310	3730	0	201	1008	4840	458304	1615744	100	201	504	201	540064	260812	210108
	367	272.712	15329824	68752176	9446328	11549734	566228928	25834512	616736	8101863	127598176	2807626	4.12765e+06	1557760	6.11894e+06	9235403	155515	332648	158212	133532	9379	14322	13515	36681812	519803	773904	604	4033	403	201	604	4033	446240	1518528	0	201	100	100	478424	258972	191676
	368	273.456	16217861	66399192	9747980	10152794	540123776	26329930	603648	8058633	125957920	2768634	4.01001e+06	1571808	6410660	8991246	161540	375232	168176	138204	10791	13313	13010	32658978	503036	1102784	1008	3831	302	100	100	4134	630880	2.08986e+06	0	201	100	100	562032	266632	213676
	369	274.2	14196060	71460144	10190286	11496816	618098688	26636040	696112	8585514	144879840	3236112	5034879	1769984	8146494	11711304	222548	420072	173564	185672	8874	13414	14120	38339568	559426	2299712	907	3932	0	201	705	2823	677952	1484000	0	0	100	0	530320	275320	226928
	370	274.944	12336818	63197296	8741898	10543404	529768960	25064724	610288	8287029	116591440	2.10543e+06	3829315	1491584	8076915	9358156	175452	330800	146428	141452	9278	11800	13616	33858424	514115	1744064	806	3932	100	0	201	3327	471720	1713120	0	100	0	0	405664	325064	200940
	371	275.688	15500564	64542600	8842757	10657881	489941760	22833552	843280	8.0728e+06	121433384	2045503	3444800	1473824	7122735	8721674	177856	330288	151608	138508	9177	10791	11598	35608384	507307	800848	1310	2722	100	504	1008	3932	412656	1571936	100	403	0	0	473576	269288	167668
	372	276.432	12524119	61685912	8434354	9825441	498583808	21832668	698816	7724896	120548144	1.91803e+06	3143488	1408896	6.6969e+06	9083324	164213	353976	176108	167260	17046	13111	13918	41387988	506877	830352	1411	3630	100	201	302	5142	530944	1574112	0	100	0	0	636192	246720	226724
	373	277.176	15171956	118546168	9619263	11211007	518557120	25110666	617984	9507505	134047584	2.2593e+06	3805120	1708736	7.33775e+06	9710995	266636	355520	200332	171024	15129	12304	13515	35920832	535312	757472	604	2924	0	201	403	4840	567104	1914528	0	302	302	100	612064	271848	215104
	374	277.92	14995194	71178544	9270480	11270952	512603616	22689564	513976	8908392	146905008	2360634	3536704	1479552	7.41366e+06	8983346	161824	296800	158012	120140	9883	9984	11094	35872392	398481	729120	1310	3932	100	0	403	3630	450152	1363552	0	302	0	0	552896	193100	161568
	375	278.664	11161812	57607944	8026605	9381867	442507488	21502506	449848	8.33814e+06	136163072	2415204	3332096	1455296	6814830	8.25114e+06	159798	330080	143888	117302	8067	10791	10085	33295404	331733	631200	907	4840	100	302	0	3025	425120	1466336	0	201	100	100	508288	233148	190352
	376	279.408	13004490	63880800	8866815	11029178	530055840	22925880	625056	9063701	148133280	2.64805e+06	3646272	1631136	8192145	9513105	164596	339616	155672	135360	7361	11699	13515	36062596	2263950	695028	1109	2823	0	201	705	4537	532192	1871168	0	100	0	100	476776	265200	178244
	377	280.152	14442417	67302416	9622146	11051606	492046592	25923280	614768	9532583	140680272	2198573	4230365	1585664	7.56591e+06	10073673	189132	369992	138408	128866	7059	17652	17349	37920544	423005	687968	705	5344	201	504	504	2621	415128	1677504	0	504	0	100	520184	233556	206952
	378	280.896	14665651	68388320	10153780	11401982	574818624	26794132	594192	9533342	148545856	2.78974e+06	4204837	1687584	7436179	9924938	158553	352544	145820	149272	9177	11497	12809	32711224	417454	549072	604	2823	0	403	302	2319	395272	1281568	0	0	0	0	385504	168888	144396
	379	281.64	14214018	48228544	6836125	8.12653e+06	424007584	21150312	441392	6547086	113791136	1.81434e+06	3021632	1309696	5.2785e+06	7426146	146510	285136	109898	120242	6756	10589	11396	25670464	329150	560048	1512	3226	201	403	0	2520	404736	1396128	0	0	403	0	412248	228764	159940
	380	282.384	15082730	65464048	8817756	10873924	586622720	25714356	568032	7111254	130610160	2116582	3658048	1559072	6826490	9254117	240335	354392	136780	140436	5848	10892	10791	31274390	403930	762704	907	3529	100	403	201	3428	472752	1342112	0	302	0	100	441600	211232	152320
	381	283.128	12816208	66631320	8751824	10971254	560373376	26320104	540464	7033727	111390064	3106544	4005312	1739456	6.10002e+06	9899949	185955	371536	148360	150084	8572	11094	12001	34486400	446684	1584128	705	5344	806	403	201	3226	520184	1538624	0	0	0	0	507880	216528	200740
	382	283.872	13543374	65547540	9127099	11656252	568193024	26669120	556736	7.4798e+06	122157960	2.97349e+06	4.66796e+06	1620224	7.96482e+06	9654980	196454	341256	143584	132012	8874	9076	11194	31550112	405167	1049728	504	2823	100	302	604	3529	464496	1511904	0	0	0	100	448304	195544	190048
	383	284.616	12225856	62627992	8752887	9999668	527114016	23357120	489272	7970069	113817136	3.76914e+06	4417949	1625024	5.99549e+06	10293909	176379	380064	142060	142976	7765	11094	14625	35481948	413610	776944	806	3831	0	302	100	4739	501256	1300352	0	201	0	100	514392	206848	178040
	384	285.36	13358860	65786860	9158356	10549208	575937024	26711938	482768	8229140	131861560	3111467	4.08726e+06	1701056	6186472	10069421	184217	364552	147344	146224	8672	10892	12909	35019464	439289	891696	604	5041	100	0	100	4235	448400	1358048	0	0	0	0	451184	208376	170616
	385	286.104	12468603	60413484	8835686	10095932	520266528	24540450	544608	8473598	123746784	2.75506e+06	3622784	1493760	6.40218e+06	9205638	163830	324648	124504	127648	5445	10993	12102	30890472	473335	1095104	1109	3529	100	201	201	2722	390440	1576928	0	100	0	100	436448	229988	179464
	386	286.848	13908778	61909448	9474756	11129328	546074944	26440480	573024	7.95933e+06	138860400	2.72237e+06	3836928	1645472	7263110	9997404	175557	333056	145008	157300	8572	11800	12102	35360724	413684	1150318	0	4436	100	201	806	4134	460264	1327232	0	403	0	0	505496	219384	191676
	387	287.592	13502711	65494576	8783859	11007631	518722048	24629368	609568	8537215	140926192	2.6332e+06	3779712	1564512	7.32405e+06	9540021	166445	353976	142164	136072	6252	9782	11901	35491240	411100	833504	1915	3730	0	302	907	4638	462224	1454752	0	100	100	0	522464	257952	216328
	388	288.336	14131290	67612256	9345454	10575925	562630336	24105236	573232	8649335	135394704	2542937	3682944	1523520	6780530	9249569	152043	350488	180484	131096	8773	13111	15634	36609656	412155	855472	1109	2722	100	201	100	4638	510256	1508096	0	100	0	100	524016	214900	382112
	389	289.08	13482666	64459172	8740057	10942271	508562208	24042182	505088	8.17432e+06	123548792	2247111	3.93244e+06	1550496	6633451	8843902	160793	341256	157604	138508	8975	9479	11598	35933104	392829	706656	705	2722	100	201	100	2621	529088	1385568	0	0	100	0	537776	227848	176820
	390	289.824	12994170	62356020	8692020	10092315	515566560	24070110	579872	8232780	127501024	2.29648e+06	3912960	1665152	6108795	9301545	172739	351208	160248	142672	8572	11194	12102	36130964	455229	1152032	806	3529	100	201	302	3529	487616	1230592	0	705	100	0	453352	211332	182008
	391	290.568	12781169	63508168	8861373	10480650	520268608	24208016	536336	7573494	113883200	1.94839e+06	4.03472e+06	1.65829e+06	5.76501e+06	9657870	168698	356848	137392	134448	6453	11598	14927	32932096	456753	673888	1109	3529	0	302	100	3327	498056	1543744	0	100	0	0	450984	262448	170208
	392	291.312	12938760	65366900	8551228	10509885	533806400	23262590	672432	7843044	119146320	1.86666e+06	3609856	1533856	6.55034e+06	9347518	152043	348848	143992	137088	7260	12304	14423	33408620	438170	803056	504	4941	0	201	0	3327	477192	1336928	100	100	302	0	416264	214184	179056
	393	292.056	11895859	60305864	7982616	10078369	506195456	24753956	731840	7962153	125641408	2028604	3673344	1590016	6130484	9491552	154318	330288	146428	135156	7966	11396	12909	35106560	507665	1253312	705	3630	201	302	504	4134	500432	1543296	0	100	0	0	438608	259384	185672
	394	292.8	12240791	57866144	7402859	8875650	471355008	21999602	769200	7028151	120403040	2301498	3350592	1411808	4939285	8748176	139792	317584	146836	121460	8975	11699	13111	34584400	482170	896224	1310	3025	302	201	201	4739	691728	1862112	0	504	201	100	507672	256320	224276
	395	293.544	11711304	57686256	8279172	9326664	487886976	22085136	1255662	7977042	117884160	2682801	3492352	1556800	6907194	9369432	173542	343000	153336	137596	7563	11497	10387	33245640	381794	728496	907	2924	0	100	201	5848	518736	1565056	0	100	0	0	518528	217548	188928
	396	294.288	14691789	66104724	8.31433e+06	10457764	546361856	24287760	536848	7.83011e+06	126311728	3668784	3818496	1533728	6116775	10096522	175557	359832	173360	153744	7966	14120	15129	33290628	387462	845584	907	4134	100	302	604	3630	505184	1546144	0	0	201	100	484208	253460	197580
	397	295.032	12342587	65730424	9274504	10668200	567891712	24962288	523912	8550822	136303168	3.23624e+06	4.65872e+06	1740000	7013691	10653889	184457	364656	168480	141756	8471	14423	11901	36770164	514444	1557024	705	3932	0	201	201	2419	480904	1538848	0	0	100	0	455000	174176	174988
	398	295.776	12587539	59377280	8455782	9729217	518029760	22356430	472952	7858739	121190920	3.12351e+06	3417024	1581408	5.73688e+06	8644195	161950	351208	149476	130084	8874	12203	16037	33691416	384618	634832	604	4134	100	0	0	3327	452112	1334016	0	0	0	201	419552	195544	162280
	399	296.52	12663699	62254048	8418378	10181480	537896256	22629348	559024	8019490	132517192	2.52267e+06	3762688	1690880	6534411	9985952	187374	351312	173872	154452	8975	12102	15836	42027940	421111	959872	1512	3932	302	201	302	3529	650448	1818080	0	604	0	0	544400	247740	212452
	400	297.264	15829224	81751120	10286358	13610478	628439232	28025448	706752	9534625	165520512	2.14592e+06	4201216	2252864	6.60683e+06	10056457	187300	384584	159740	157300	8269	12001	13515	33490616	568216	770768	1209	3327	0	100	705	2924	416672	1592096	0	201	0	0	419040	277160	171124
	401	298.008	13678324	61024428	8461554	10744830	517365504	24382748	613824	7540776	124459008	2625679	4.07804e+06	2182784	5899151	10085077	184248	382632	152116	157808	6756	12607	12304	37794392	444065	703104	504	2621	201	403	302	3226	524120	1568320	0	100	302	100	467488	258564	177024
	402	298.752	13662081	64540260	9335322	10739055	534852768	23102370	543168	7261983	127454976	2475873	3983232	1670720	6.4407e+06	9664989	161824	363936	150288	131504	6453	13616	13212	32270130	370173	625680	504	3529	0	100	201	4436	429136	1440128	100	302	0	100	554976	210008	151508
	403	299.496	13682617	72072800	9975418	11432538	523855456	24771040	489376	7950411	126405160	1.91837e+06	4185317	1.68679e+06	6.22252e+06	9120498	172159	343512	148868	137392	5142	10186	11497	36146984	348424	695584	201	2823	201	302	100	2419	449640	1300352	0	0	403	100	450568	198600	173972
	404	300.24	14187795	65696596	9177700	10940324	562311232	26145024	571456	8987211	141902384	1.94491e+06	3942016	1804416	7.16784e+06	10565133	176242	365272	170004	158824	7462	12102	11598	40193288	480140	688176	1411	4537	0	403	201	4134	504464	1579104	0	201	0	0	440360	277160	192896
	405	300.984	12562186	64966720	9100686	10376933	514921792	23742348	689424	8236116	126502208	1.86881e+06	3587904	1619040	6679890	9029524	168406	370096	154048	141352	7462	11094	15028	39021892	438282	731936	604	1915	403	0	201	3529	456960	1547232	0	100	201	100	497024	272360	162788
	406	301.728	12137976	64197432	8383639	11039302	537783616	23032412	688800	8092625	129307648	2.13677e+06	4450432	1640096	6333721	11223269	246384	454384	488448	197684	82140	15028	14423	38571536	416049	792768	1411	4033	0	201	1714	12304	422648	1554848	100	504	0	302	1118528	272048	267144
	407	302.472	13112102	72518352	9569130	11427961	560136384	25200650	552288	8943158	134764928	1.96518e+06	5394039	1798013	6.59067e+06	12294618	301704	506120	731632	259484	135156	13010	12405	39493528	428092	733408	1915	5445	403	302	201	19368	405768	1534496	0	705	100	100	1515712	285752	278184
	408	303.216	12395740	62659872	8990699	10504554	494793600	23108628	740096	7868744	120541192	2419586	6542664	1647104	5.60427e+06	13756785	383523	642960	967056	280024	188928	10892	13515	35857904	399872	736016	2218	6554	201	504	604	21992	422232	1475776	0	403	100	0	1612160	211640	283296
	409	303.96	11574322	62828816	8.05711e+06	10399239	508607872	23562092	545136	7526476	119592856	2.32175e+06	5348474	1598304	5.80018e+06	13728050	415318	573952	918256	272968	175496	13010	12405	34489232	441661	928912	2016	6453	201	504	100	24213	424392	1622080	302	1814	504	604	1767776	286672	311440
	410	304.704	14124781	71041216	9362080	11071817	566909952	25681420	791936	8.19086e+06	136069088	2323802	6395921	1815008	6276484	15794009	386536	610816	930400	267960	153236	15331	15634	35529608	484199	1049920	1411	5344	201	705	302	16744	497744	2043104	0	504	0	0	1115008	275728	279720
	411	305.448	13459821	69016752	8917704	11022397	561428352	25986174	545232	7.89073e+06	117451680	2131526	4240128	1717824	5230508	10897501	239791	401448	322192	192492	40472	11497	13918	37216408	819814	2608192	1109	3730	100	100	100	6554	459648	1312288	0	604	0	0	588480	208784	221016
	412	306.192	13849280	70342400	10110880	11518400	567388160	26172160	481528	7791840	115269120	3129600	4519040	1744160	5815680	11006080	266180	427176	247640	159228	24011	14221	13515	35829760	405320	1022560	1209	3932	100	403	100	5949	480184	1380384	0	0	0	0	570224	200536	177124
	413	306.936	12945180	76991368	9975880	12302262	549222400	25296500	503840	7.72857e+06	117351904	2.61758e+06	4.84859e+06	1722880	5403803	10752739	264374	401752	239168	171736	13515	12607	13616	31137628	402672	730784	604	2117	403	201	201	5142	416464	1219584	0	403	0	0	488856	217548	161872
	414	307.68	12676932	66249264	9224096	11018325	529901664	25914330	511080	7492461	109270968	2.47186e+06	3836800	1641632	5.86419e+06	10734882	244762	387976	217652	164924	14625	13818	15028	38487900	465249	766672	504	2722	100	604	201	4033	578000	1829344	100	201	0	0	569280	277368	196868
	415	308.424	13730076	73959552	9779589	12066954	572129664	26246328	3.78952e+06	8054991	128586864	2531712	4.48595e+06	1791872	6680610	10979025	210179	379344	199212	155164	10993	14221	15634	37911728	661460	827520	806	3730	100	403	0	3025	606752	1476192	0	100	201	100	493608	209296	168988
	416	309.168	15329088	65024208	8963136	11212992	568467072	24786648	484312	9057096	145927008	3107484	3947136	1606464	6999048	9461286	202115	363936	166140	150492	8874	10286	12001	36281520	455301	726192	302	3226	0	0	100	2621	533120	1373568	0	604	0	0	412248	178956	152728
	417	309.912	12470529	57561720	8404743	9618444	491556288	23836818	509736	8289504	127015848	3.71188e+06	4.04155e+06	1533632	6.26865e+06	9786327	167883	384072	159740	151404	12001	11901	12001	36570248	406587	959024	1512	2924	201	0	0	3025	836976	1406080	0	201	0	403	524624	206036	174584
	418	310.656	12138937	65439792	8830178	11049183	540746304	25308936	486072	9122206	131793264	2664900	3901824	1646656	6.58928e+06	9464202	165922	359520	157096	141352	10690	12102	14019	41395416	453806	842544	1714	6151	100	201	0	3226	713552	1802560	0	0	0	0	604576	214592	289432
	419	311.4	20571630	63407428	8783511	10757437	514417472	24052386	1.14479e+06	9506621	154671248	2.89656e+06	3596544	1557760	6693538	8166265	154796	324136	138608	127952	6453	10286	11699	31769010	348303	565856	604	3831	0	0	201	2621	512016	1149024	0	100	100	100	373072	175700	144600
	420	312.144	10886841	57215912	7635952	10050949	455681568	21237838	491032	8874852	145066224	2.0264e+06	3511872	1496928	6467887	8725150	149803	327728	144092	131908	10186	13918	11598	37707684	414976	645760	504	2520	100	302	806	3831	467696	1179040	0	302	0	0	420688	195444	164516
	421	312.888	12410459	61431324	9051084	10657881	518917056	25133970	532912	10037390	165291456	2287990	4010048	1652448	7169404	9596840	167752	353256	148052	129576	7966	13616	12506	36430144	371910	634624	1209	3226	100	0	403	2823	472440	1275424	0	504	201	0	422440	206544	165632
	422	313.632	12055797	61851564	8.34006e+06	9660816	467848512	22902066	639408	8695890	133607904	1.97628e+06	3494976	1541984	6284859	8538279	145634	344128	140844	124504	8067	12909	12909	40933920	586607	582464	907	4739	100	0	806	3630	419760	1653984	0	100	302	0	371024	226112	155368
	423	314.376	12671100	68008200	8372325	10076300	526978400	23537800	2002975	8503300	127509200	1856576	3583936	1569952	6031350	9189538	159738	337152	149272	137088	7462	10589	13616	36663900	501759	607696	403	2319	302	201	504	4033	473160	1615648	0	201	0	0	375440	257748	163296
	424	315.12	13952565	57947076	7.87216e+06	10928498	501200928	22271706	654304	7.53796e+06	122376168	1.70733e+06	3594752	1468928	5409934	9283712	140920	355928	148868	128460	10186	11800	13111	36081776	463075	648880	1109	3630	100	100	0	2924	468928	1704672	0	100	100	201	408752	309488	173360
	425	315.864	15169554	64386096	8470566	10250094	542370624	24197256	562224	8043651	119267808	1797495	3966016	1625920	5965680	9546678	152282	362912	141452	139320	10892	10387	11598	33361380	378738	700912	705	3025	0	0	806	2823	422648	1431360	0	504	100	100	472024	237844	183432
	426	316.608	15808070	66557860	9162211	12032740	530211552	25290728	535296	7694580	128047680	3.50219e+06	4283628	1610528	5729012	9874904	170042	359728	146328	140740	11800	15331	14019	37193684	374497	809344	705	3125	100	1008	0	3730	436960	1350496	0	0	0	100	472232	188216	159636
	427	317.352	18602272	58267404	8678374	10469250	518158080	24025342	463464	7.69886e+06	122067648	1.88522e+06	3597120	1456800	6279488	8806226	177918	350696	168072	139320	15028	12102	14221	39146112	497766	1220640	705	3630	403	302	201	4537	470584	1330272	0	100	0	0	485968	257340	192084
	428	318.096	18819638	64728900	9376694	10904419	579777600	27344688	1.56135e+06	8656391	140558656	2.18762e+06	4101632	1691520	6.81514e+06	9954891	166991	374000	161872	142672	10791	10892	13212	42260876	400771	960192	705	2722	100	0	201	3831	513048	1153504	100	604	201	0	490512	196056	168276
	429	318.84	13448402	62851932	8.1152e+06	9391679	506327008	23382700	441392	7297125	116613640	1.95192e+06	3480192	1498112	5532098	8.27406e+06	140699	318400	123996	120952	12708	9883	11295	32008460	327653	663776	705	2419	0	0	0	2520	463256	1163232	0	100	0	0	530320	181196	157908
	430	319.584	13034805	69773520	9258975	12022800	579055232	27567300	524320	8535608	140375216	2.50578e+06	4.67012e+06	1827904	6322290	10836000	193916	396096	263368	160144	32290	12506	11800	33934740	390185	732352	907	2621	100	302	100	6554	408032	1214336	0	302	100	0	728064	222136	177024
	431	320.328	12693600	62611440	8752811	10718288	531056896	24287476	570224	8161669	126012360	2318775	4.59893e+06	1664384	5757270	10628310	225569	427792	345360	166956	46636	9580	13616	32696340	497900	684432	1008	4235	302	403	100	7866	439952	2.11153e+06	0	1008	100	0	904240	238148	187096
	432	321.072	12510124	61538180	8026183	10731540	534713696	25123440	675568	8426778	124781936	2316849	5108117	1689664	6.35339e+06	11486002	255605	459336	424496	205116	69084	12102	12809	37590080	658451	929968	1109	4941	201	100	302	10286	570224	1864416	0	504	100	201	999776	312048	213472
	433	321.816	14631653	66737812	8891511	10791313	505286464	23444260	696208	8052429	137345152	2.00709e+06	4414322	1730656	6225437	11181345	258705	477912	396816	183228	55936	10892	14019	39502288	513400	768352	1512	4537	403	201	0	9379	485552	1558976	0	1109	302	0	806832	225196	184652
	434	322.56	15010437	69051376	9486094	11441757	589949376	27101280	542336	8486121	138857856	2.96994e+06	4907016	1733728	6.10878e+06	11852931	266843	466352	367320	175904	46535	12506	13414	36264772	376829	734864	1109	3125	201	100	201	5949	479048	1332736	0	403	100	0	608528	223256	177024
	435	323.304	16089789	63232620	9220138	10774108	588442752	23555662	503224	7216550	122391192	2109040	3896832	1672256	5.54298e+06	9839990	166115	372664	174988	135564	14221	10387	11598	32299820	376818	645136	1109	3025	0	0	604	3025	463568	1310688	0	201	201	100	476880	210416	152116
	436	324.048	18808282	61452132	8964438	10163134	501414144	23483932	448608	7147980	109046408	1.8243e+06	3804032	1645664	4.88381e+06	9361708	165469	352848	137492	135260	9883	9278	10488	35584900	363244	700912	1008	2520	100	100	201	3327	410296	1596768	0	201	100	0	490512	206240	155164
	437	324.792	20485200	58787880	8350654	10592190	533946496	23974650	554048	7.39138e+06	117882784	1.65426e+06	3590912	1471104	5.46476e+06	9716280	170703	370816	145616	130998	15028	9379	12203	37864724	377990	631408	302	3932	0	504	604	4033	388080	1.53232e+06	0	403	100	100	454384	191372	158112
	438	325.536	16160424	62907012	8655444	9674940	513836256	25109262	464696	7.68265e+06	127424160	2.04304e+06	3670656	1586080	5633550	9537552	165857	362296	169496	141960	14827	11094	13111	38485976	416698	719808	907	3730	201	0	0	4033	400312	2.01271e+06	0	100	201	302	523288	229784	147852
	439	326.28	14791716	67953696	9577181	11687674	568305472	24815674	587024	9040023	142130208	2.08429e+06	3759040	1591104	10774890	9659870	155503	339928	141756	128968	12708	10387	13515	35919076	412003	726816	806	3125	0	0	201	4537	375232	1318112	0	0	0	0	723152	213676	166752
	440	327.024	13091664	60606084	8455140	10474230	534154272	23254524	517912	8040729	133369080	1.92773e+06	3719424	1613664	6.37394e+06	9464846	161824	379752	157400	141148	8975	9076	12909	35193156	416698	790256	1209	2016	100	100	806	3630	369688	1404768	0	504	0	0	568144	191372	149780
	441	327.768	12646117	61781368	8995481	10613768	509083168	22747252	471616	8706308	140467184	4.01039e+06	3813184	1694144	6533120	9844021	184940	373688	199008	146532	23102	11598	11094	38270432	410074	941280	1512	4033	100	504	201	6453	450776	1333280	0	0	0	0	874624	224992	199312
	442	328.512	13904748	67308816	9334772	10902177	571675136	27553384	537360	8961703	136581584	4618641	4791099	1871040	6.21042e+06	11421160	222648	439640	323520	160956	41583	9076	11699	34200096	397402	685264	403	3226	100	504	201	6353	464184	1203296	0	1008	0	0	804416	267552	184856
	443	329.256	13368327	64809040	9400595	10964640	531774688	27665674	528976	8264048	115498520	4.62191e+06	4735936	1611712	5947800	10643330	226093	440360	340440	171428	51993	9782	13616	37995452	413497	745536	1109	4537	201	100	504	7059	447376	1398496	100	201	0	100	874000	202468	181600
	444	330	13279511	62665596	8637931	10423599	535300160	24731110	468416	7540862	123131272	4263309	4570986	1644800	5.57497e+06	10727180	210519	374104	243760	149376	26535	10791	14827	33537858	439289	740208	705	3327	201	0	504	4134	507152	1450304	0	403	0	0	534672	222544	166344
	445	330.744	14561834	71858352	9294716	11460530	581920832	28644708	610704	8253363	128617168	2.90636e+06	4206848	1816000	6.39239e+06	10283138	185077	387768	152116	138912	17854	10690	12506	33871968	490137	687248	907	3932	504	302	403	4033	561616	1512224	100	403	0	100	489168	207052	165328
	446	331.488	14863486	63390404	8985592	11637120	530152480	24321198	622048	7685029	120191544	2.51476e+06	3728576	1668096	5518062	9335376	172878	348744	151000	130896	10690	9782	11396	35918124	428178	695904	1109	5041	100	100	302	2823	379544	1237568	0	0	100	100	445208	163500	195748
	447	332.232	12138984	58498012	7.66618e+06	9446097	462475712	21416968	484832	6607780	106450344	1.99308e+06	3166656	1610720	5.1398e+06	8789406	166244	326184	119026	110304	8067	11800	12405	33800480	354810	690688	1512	3125	100	100	0	3125	424704	3.25619e+06	0	100	100	0	459024	215408	175496
	448	332.976	14000138	66725848	8916394	10599394	535234816	24904576	463976	7697175	117149552	2544900	3664896	1622624	6094022	9388303	158678	363320	134244	112636	10488	12001	10186	37613776	347478	786688	1109	3428	0	100	0	2419	376976	1174016	100	302	0	0	465216	190148	148764
	449	333.72	12815505	53950380	8127000	9366690	459725056	22269270	429232	7968330	114624240	2.37977e+06	3452224	1456384	5818384	8425635	140227	317584	129070	116084	12708	11094	13010	32840820	367831	751600	504	3932	0	504	201	3428	436552	1247968	0	201	201	201	433872	219588	146732
	450	334.464	12917682	55491912	7706889	9517329	473148864	20369376	486792	7994184	109912968	3.68556e+06	3.60467e+06	1447584	6017787	9315099	157772	315944	148052	107568	9984	11800	11901	37076144	455138	737696	1109	3730	0	201	403	3428	389104	1197952	0	302	0	100	412560	226828	140740
	451	335.208	12318720	55592960	7122400	8638720	427642880	19909120	1044560	6005120	109793280	2593240	3177792	1364736	5642240	8057920	147200	327416	133532	110406	11800	9984	11699	30969600	399260	706544	1814	2924	0	100	302	3730	395376	1501152	100	201	0	0	491336	235600	161264
	452	335.952	14886054	63216456	9122820	11829492	584764416	26798364	536528	7.7414e+06	129920256	3.79887e+06	4747590	2027296	6539733	12264447	200536	415744	187604	147544	13313	11295	14726	39549768	529971	900864	1109	3630	0	201	201	4537	472752	1881120	0	100	0	0	2928768	238252	163296
	453	336.696	14402059	66554632	9637640	11282026	581075456	27592980	563376	8559896	131324160	2760894	4429793	1746464	6.18485e+06	10403315	176536	366504	159740	130388	11699	10589	14726	38874352	385893	757264	302	3226	0	302	403	3327	406688	1381792	100	0	100	0	518112	174480	141248
	454	337.44	11476335	57758180	8212917	9557188	458652480	21353488	424088	8215005	130802720	2.72067e+06	3560000	1569216	6947674	9154340	159922	353976	176208	151508	13515	10791	11396	39030592	404856	692560	504	2621	201	403	403	3428	448608	1619456	0	504	100	0	604160	208988	167056
	455	338.184	12718342	55244464	7.64687e+06	9148276	433160000	20474136	450152	11375546	177381568	2294076	3.29958e+06	1376288	9904713	8275108	190662	325264	161264	137188	13313	12506	14120	48526660	437539	559536	806	3428	201	302	302	2621	379856	1656832	0	201	0	0	406792	135260	124604
	456	338.928	9476224	36926728	5406675	6701014	293588256	13493050	327416	10695726	161219200	1.12898e+06	1937344	935248	8213774	6212412	90881.8	231924	104830	100776	9479	9177	9076	40280440	341312	352232	403	3226	100	0	201	2016	305704	961040	0	201	0	0	334184	98446	101892
	457	339.672	8849148	40022924	5327679	6.80275e+06	300379136	13389973	351824	12263974	207086464	1.22095e+06	2138560	962944	11440611	6484102	108965	251212	108682	101790	9782	11699	13212	60452952	486360	408848	806	1915	0	1008	403	2823	378008	2538782	0	302	0	0	508704	152928	154556
	458	340.416	14876559	56799432	7.84596e+06	9736603	386917056	20558548	473576	19148912	301730688	1.48384e+06	3001344	1342432	16652660	10274162	138923	316560	144904	114360	8975	14221	15230	67345488	463075	451288	302	2319	0	201	302	2117	458920	1489632	0	604	0	0	521016	144700	147344
	459	341.16	9926323	54531136	7.45583e+06	8603749	352717024	17171132	420584	12873245	202159232	1.87149e+06	2669184	1213248	10392701	7878024	158802	306008	214796	100574	7866	16138	13616	45433256	335708	427072	302	3025	201	201	302	3025	346896	1242816	0	403	100	100	470480	155468	136072
	460	341.904	9968314	52568792	7281405	9104659	372995776	18203190	362912	9976215	163324320	1.67051e+06	2896960	1275104	8740879	7746934	223533	349056	224276	124706	10186	13212	14726	39797792	361744	548752	2319	3630	0	504	705	4436	323520	1.85744e+06	0	604	0	0	405768	153132	143888
	461	342.648	10918935	58547520	8.18039e+06	9907397	466125120	20217386	779168	8756061	123541744	1.84001e+06	3090688	1377024	6.50069e+06	8486578	185024	343824	152016	125518	7563	9883	14322	37180756	374168	683072	806	3932	0	100	504	3529	427280	1194848	100	302	100	100	429336	217548	154252
	462	343.392	11885855	62243688	9047814	10844838	524862912	24193518	451392	7.51828e+06	124448792	2.00978e+06	3538880	1590016	5480289	9801410	168144	354288	162584	134548	14927	13010	12909	35618344	516610	1729568	806	3831	100	201	100	4033	413176	1332416	0	302	302	0	570736	266120	136276
	463	344.136	12302262	69016864	9207251	11059997	571923328	26220210	571984	7752778	130703424	2.23311e+06	4.29943e+06	1879008	5290034	11029336	213880	406176	235088	166956	27140	13010	10993	35945960	461654	992256	604	4336	201	100	705	5546	588064	2.32465e+06	0	201	0	0	709152	234580	199312
	464	344.88	12466874	68106864	9342025	10831436	562392320	24915716	494752	7753277	127344560	1.83838e+06	3934016	1593376	5.13775e+06	9873647	208998	376464	259688	194120	35926	11194	13212	32829188	375372	682864	705	3327	0	100	705	6857	428928	3999401	0	705	0	403	748672	208888	170412
	465	345.624	11828788	61520024	8424098	10327839	497189920	21901816	533536	7905600	119200608	2190464	4492680	1784288	5.06419e+06	10098041	229818	385816	269288	179160	37845	11396	13616	31876080	431155	862832	705	2419	302	100	0	7563	417288	1481952	201	100	0	0	734240	259076	178040
	466	346.368	12796800	69561960	8744910	10935330	519333376	23667630	619968	7805790	119709424	2.29846e+06	4074368	1759200	5285775	11051430	227604	458712	346488	186280	48253	15936	12809	32515740	560908	891792	1109	2924	201	504	302	7361	428928	2.06884e+06	0	302	100	0	718144	325576	205016
	467	347.112	13060144	68638352	10065169	11523450	526993216	26505976	723888	7.79344e+06	125883296	2.05084e+06	4158080	1730208	5.15419e+06	11047238	224958	435728	258564	173464	29867	12809	13717	38669476	526256	1041968	1714	3025	0	100	302	6151	587856	1674784	0	0	100	302	584128	259892	192084
	468	347.856	12851409	59822344	8511844	10772772	497212736	22404326	512016	7282731	129970504	1917216	3642560	1676288	5838125	9091123	219285	371536	169292	141248	13717	12203	12708	36214444	410396	789632	1209	2419	201	403	302	3630	552496	1474016	0	504	0	0	547824	204508	179768
	469	348.6	14595520	66064640	9586560	11798720	522168320	25111680	491960	8247520	127324160	2183880	3731584	1690528	5313440	9552320	215760	360240	177432	139420	13717	10589	12203	37130240	354900	732768	1310	3529	100	201	403	3125	544720	1523072	0	403	201	100	684112	261016	197988
	470	349.344	15567075	71878800	8685731	10399174	528858720	26899080	941696	7683885	127565520	2.14402e+06	4.03609e+06	1722880	6027525	10244535	239799	403704	188216	156384	14524	12405	14120	40936216	967340	931024	403	3529	201	100	403	5546	539328	3456576	0	403	100	0	925968	679312	220912
	471	350.088	22387270	75010592	12560875	13316455	666174848	31632202	1730112	10055125	159486496	2.67417e+06	5162166	2224768	7089345	12279460	244988	446344	197072	172752	15634	14322	12909	41892928	1.35837e+06	750032	403	5041	100	100	604	2621	511184	3704448	100	604	100	0	643264	801696	200940
	472	350.832	13972088	53613752	7393725	8317622	431633408	20196638	1583488	6656456	104779504	1.75751e+06	2928192	1366144	4439072	7968272	162682	318712	140436	107770	14120	9177	13313	29823524	1.18509e+06	885264	604	2520	201	705	403	3025	326088	2847616	0	100	100	0	422744	757568	178344
	473	351.576	10153622	41600700	6294994	7279294	334682400	15619069	1140384	5.34496e+06	76669576	1367836	2252288	1137728	3587372	6132272	132560	265920	108074	92570	9681	10488	10589	21829276	1.07058e+06	495576	1310	4134	403	0	100	2419	298432	3.20168e+06	0	201	100	0	507152	980400	210312
	474	352.32	17747444	89238112	12265225	15802690	741415040	38302868	3348800	13522933	217776384	3706304	7.6398e+06	3128640	9896734	19285178	374616	697152	343720	281656	29059	18661	22194	65510128	2.16169e+06	1314656	2823	4436	0	100	907	5243	645040	3.53529e+06	0	403	0	0	659824	504360	213980
	475	353.064	13247214	69695216	9725918	11022308	526930432	24706174	670448	7.60071e+06	120417520	2584576	3844672	1649408	5.14935e+06	9030241	222664	365576	159840	131604	11194	10186	9883	29326988	417505	794656	907	3226	100	201	201	3529	416160	1382432	0	504	100	100	510768	198804	174176
	476	353.808	12002776	57766036	8.20287e+06	9709848	480678912	23747192	436552	6.76015e+06	107988528	2.44009e+06	3511168	1517856	5357731	9433904	187374	345872	136072	131808	14322	10589	10791	32031276	346569	619440	907	3327	0	100	0	3025	421408	1.65023e+06	0	100	0	100	570320	210312	156892
	477	354.552	13161913	66093056	8972102	10604790	562740608	26187624	568448	8195748	133840816	2.09186e+06	3649984	1697216	12137860	9423154	265456	387664	169904	141452	13111	8471	11699	33627448	355276	897056	604	3932	0	201	201	2621	440360	1250016	0	403	100	201	518112	207052	166956
	478	355.296	13186674	66444004	9768602	11017442	573819200	26361160	481936	8380075	135279520	2148584	4442628	1859456	5.99097e+06	10554600	221424	401240	161264	160144	13313	12304	13616	34664096	414349	872208	705	2621	100	403	201	2823	561616	1.99699e+06	0	302	0	100	685680	368040	199620
	479	356.04	12846190	65446524	9740338	10360833	580334016	26523784	987168	7674059	121999880	1.87749e+06	3379776	1540800	4947228	9630782	172337	354800	160956	136884	11598	10892	10993	29557242	658944	650352	604	3025	100	0	504	1814	561408	2128899	0	201	100	100	515632	310104	170312
	480	356.784	11600960	62332160	7666720	9183200	444825600	21472000	723152	6362080	105733120	2115320	3501056	1493216	4843680	9653120	189540	352032	152728	139116	14120	11194	12405	29178880	570660	773168	1411	4134	0	201	201	3327	399288	1674656	0	100	0	0	518016	324752	190660
	481	357.528	14897810	61660116	8942950	10791302	555506112	26194938	1.26148e+06	7.16458e+06	118122648	2664421	4198706	1715424	5.26537e+06	10688769	180490	385816	148764	155164	14221	11901	13515	36529564	697404	985056	806	3932	100	201	705	4537	640240	1913856	0	604	100	201	709376	296592	205320
	482	358.272	14406178	73719912	9516774	11706662	609571968	26452592	591600	7.34116e+06	127242944	3116417	4.49465e+06	1890400	4.90157e+06	10467721	176920	398464	172344	143688	15028	12506	12203	36253140	443734	798544	1411	4739	201	201	100	4336	427792	1429952	0	201	0	0	572608	220404	179464
	483	359.016	13504506	68865816	9670881	11678386	616344064	28575640	562432	8074237	122474592	2.70497e+06	4256000	1909856	5.3307e+06	11328525	213980	412864	173464	142060	15634	10286	11800	31803140	388450	855584	1109	3327	100	0	201	3025	385304	1258784	0	302	0	0	553840	214184	170516
	484	359.76	13161920	80172800	9316320	12068800	608942080	27603840	547408	8152800	119201280	2419840	4644080	2030752	5307520	11629120	247332	434280	199620	160044	15129	12708	11699	33692160	383140	826048	1411	3529	0	100	201	3932	469552	1441312	0	100	100	0	648672	214288	198804
	485	360.504	13277927	68438264	9885896	11410953	594714240	26960024	489064	7507962	110695472	2.1606e+06	4132544	1960512	5045507	11332098	206444	417088	180992	150592	17046	12607	10690	38018844	380227	846848	1411	2419	302	302	302	4436	457992	1420992	0	201	0	0	656176	209296	184856
	486	361.248	13079999	63040688	9288636	10559154	563053952	24682828	476360	7135506	116671904	2.31818e+06	3998720	2094400	5.16513e+06	10940909	209296	382528	166140	138712	13313	9883	10993	32497762	433418	847584	1209	3025	0	403	403	3025	387664	1407264	0	403	100	100	607488	218060	200228
	487	361.992	12950780	65106044	9106344	10849633	547680128	24943464	472440	7504866	112722736	2.40702e+06	3941568	1914848	5.40784e+06	11455263	216732	416368	221524	167872	27140	15533	10488	33894356	411830	949408	504	4739	0	100	201	5949	424496	1582368	0	302	0	0	839600	193916	208276
	488	362.736	12596494	63729176	9053169	11248061	564704768	25329628	499816	7292572	112023864	2916660	4503330	1830976	5.04492e+06	11577150	213980	435928	255500	163296	34411	11800	10589	36012528	390073	764688	1209	5647	0	0	201	6151	478424	2007168	0	403	0	0	989808	220912	218772
	489	363.48	12756305	68509504	9022273	11591046	596622912	27074750	586512	7.48694e+06	123631056	2.67093e+06	4298368	2054144	11167200	11844846	242128	422848	305704	180992	39765	12102	14524	38068732	437806	802848	604	3831	302	302	604	5747	454592	1648832	100	806	100	0	822256	199108	195852
	490	364.224	13040504	68402392	8870158	10502144	561536512	26138698	457584	8484436	131128088	2.53868e+06	3859712	1812256	5624775	10803094	242358	373688	207564	144196	28251	10387	11194	34160172	426145	666080	806	3428	201	0	504	4941	401648	2316574	0	403	201	403	598144	188420	154048
	491	364.968	11753574	60283204	7.9111e+06	10047094	479490048	21320720	518944	7.1907e+06	120689768	2.06082e+06	3203328	1701600	5512329	8998212	206483	344952	158824	125314	16037	10993	11901	30698008	396784	686192	1109	3529	100	504	705	3428	387048	1505280	0	504	0	100	538704	197376	147544
	492	365.712	13427840	62808320	8384640	10368960	511191040	24468480	476160	8041920	128842240	2482320	3614272	1779008	5932640	10560320	215760	371432	169396	142468	15936	11094	12909	39178880	364980	779568	907	3529	0	201	100	3529	354184	1176160	0	403	0	0	526288	176820	154656
	493	366.456	12203886	55085232	7867320	9394356	466905408	24042708	448920	7959540	119718096	2272428	3884800	1759872	5384535	10554420	222421	408752	216124	150188	27342	12607	10690	38070324	464896	844544	1613	4235	100	0	302	5949	456552	1567136	0	100	0	302	669408	236312	194936
	494	367.2	12361125	60835352	8390138	10302319	525055200	22046024	502600	6.55621e+06	111506400	2.17332e+06	3464448	1610624	4800694	9585291	239023	381808	236720	142164	29261	13515	12304	29624624	295262	688288	403	5041	0	302	504	4235	1225275	1.29156e+06	0	100	201	100	665552	224176	151404
	495	367.944	11819787	55400688	7606258	9402220	451116960	20667334	626720	6362887	95900784	2219893	3.64669e+06	1622624	4.34699e+06	10738303	219972	421104	287488	163704	43503	10993	13515	29468124	433860	1264704	1512	3831	100	403	907	6857	452320	1541248	0	1008	100	0	803680	231924	206036
	496	368.688	24893270	65879980	9201468	10708005	530128480	23976330	491648	7088664	114233960	2.71304e+06	3854272	1883328	5105876	11372215	223564	430576	221424	204100	26030	11396	14120	33434656	356136	913728	1209	3529	302	100	201	4134	455104	1375936	0	100	0	0	660336	195544	167972
	497	369.432	16607045	66789940	9257180	11176446	553637504	25759896	444896	7820153	120920864	2.70101e+06	3609216	1754176	5.61972e+06	10280767	213705	359624	183636	150188	15836	10186	12607	32428554	339917	789840	1209	3025	100	504	100	3226	428720	2.0863e+06	0	100	100	100	662640	219484	176108
	498	370.176	14368015	78514808	10607268	11831258	600088832	27380316	470064	8569529	135253568	2799247	4011776	2042336	6.13982e+06	12065543	225500	424392	217856	171024	26535	10488	13414	39365092	379692	923424	2520	5344	100	100	201	3529	504256	1476416	0	302	0	100	653056	197988	198804
	499	370.92	11743414	63592984	8879143	10522922	514563520	23583014	480288	7969985	126778288	2.58108e+06	3853760	1829120	5256524	11343696	209192	399184	184044	153640	17652	11295	9883	38398360	369301	791088	907	4134	0	201	201	2621	482664	1498016	0	302	0	0	611744	199212	186080
	500	371.664	11964683	60932780	8421116	9424399	468577504	22286914	465936	8138967	116786256	2.0879e+06	3277632	1600576	4839324	9630888	188716	374408	160248	159028	16340	9883	12607	34289744	329752	616432	1209	3428	100	0	201	3025	374208	1185024	0	201	0	100	577792	167768	151000
	501	372.408	11390181	52571136	7.7837e+06	9123629	459226656	21657182	381704	8.01212e+06	128335304	2182984	3486976	1717728	5.41556e+06	9676385	178928	382016	172752	149476	18762	9984	15936	38057504	393645	839168	604	4134	403	100	403	3025	436032	1345536	0	100	0	0	617264	191372	173768
	502	373.152	13710151	63005672	9256566	10651277	548655744	27016444	525360	8483725	154892928	2.65725e+06	3715776	1890400	5.57152e+06	9934811	200740	408232	165328	146836	15432	10993	10690	40424020	413453	652528	1008	3025	0	504	100	3630	411832	1540032	0	201	0	0	666288	233352	195340
	503	373.896	13792672	67259088	9118704	11329017	544214656	26163028	503640	8543541	138471328	2412938	3716160	1803424	5095293	9740807	180301	379032	158012	138508	16138	8269	12607	35875544	431533	664928	604	2419	201	100	302	3932	457064	1405312	0	201	0	0	570432	199108	166344
	504	374.64	13883664	60918124	8664901	9839327	503900800	22609668	506632	8.14769e+06	128058800	2.33654e+06	3601782	1710272	4.93586e+06	9673660	181905	373592	151608	135664	18459	11396	11598	29224816	398171	666912	604	2924	100	0	302	4436	469656	1338560	100	604	0	0	555072	239168	166548
	505	375.384	17481852	64545392	9521326	11420605	569178368	27488318	687552	8062670	131509840	2.33391e+06	3988438	1915072	5567529	10186470	185568	369072	171428	148868	18661	12304	13515	38894676	475346	1144517	2023.4	3630	201	1008	1209	4235	591904	1486816	0	100	0	0	670976	255296	208988
	506	376.128	14851052	61214256	8765682	9940570	478075136	25114416	568032	7088986	106517280	2341797	3428160	1727488	4436640	9237628	151324	359624	166244	126634	14726	11295	13818	33828432	364407	652112	504	3428	100	302	302	3226	431704	1222464	0	403	0	0	608944	198700	186792
	507	376.872	12508865	61274960	8881428	10123805	480334336	24352250	383448	7.727e+06	107515664	2.52698e+06	3370368	1729024	5.354e+06	9825672	208062	394760	157908	146632	17046	9984	11194	34831020	352127	793920	806	5344	201	0	604	3932	505088	1473824	0	504	100	100	673056	231720	205320
	508	377.616	12488476	61141316	8996646	10316574	501828448	24767836	484104	7.32435e+06	113621248	2301081	3422976	1758880	5260847	9596976	191410	361984	146732	130084	12607	11598	12708	30262420	314314	699664	604	4537	100	100	604	3529	405864	1210784	0	201	302	0	604480	155672	172040
	509	378.36	11578108	56759484	7914539	9734436	464686496	20904882	434592	6.74592e+06	112256040	2261280	3334016	1746816	4920157	9788326	241712	396096	171124	144804	15331	11295	11295	30547388	313612	628176	1209	4235	302	0	302	3831	361880	1185664	0	504	100	100	700800	176920	199720
	510	379.104	12599163	72254288	9450810	11961441	561113600	27117882	516976	7894366	124042680	3618018	4081920	2132416	6.29575e+06	13829877	401032	431608	184452	166548	17450	11699	12203	34946272	408700	836976	302	3529	100	302	201	4336	428208	1851296	0	302	0	0	824576	313488	236824
	511	379.848	12654171	68218896	8984245	11807588	601276160	25019580	550512	6.50118e+06	113693416	3219987	3880768	2028416	5522008	11495893	334384	399488	185672	145920	20882	9278	13616	34630768	388751	938000	1613	4033	100	100	100	3428	404736	1531008	0	403	100	0	756736	246108	187096
	512	380.592	14684604	71424072	9829221	11718936	560229504	27195360	632544	6633003	111048144	2.61706e+06	3920896	2051136	5486613	11211726	304272	411016	167668	148360	16643	9479	13717	33243084	426836	846960	907	3831	100	100	100	4033	437992	1763168	0	403	0	100	860416	273280	218264
	513	381.336	14880234	79103368	10677768	12636588	668463552	28757804	609872	8.30935e+06	118418336	3.05202e+06	4.68528e+06	2376448	5299592	12581740	273888	455208	185772	173360	17955	10791	16441	39693456	493173	933776	1411	3125	0	504	201	2419	393112	1634848	0	705	0	0	739472	315840	253868
	514	382.08	14142884	74071592	9965095	12069204	631120000	27821444	556736	7162729	117499088	2485679	4031424	2136192	4.78468e+06	11279982	214592	411320	175600	213064	15936	9883	13818	33650932	363196	841904	705	2621	302	201	504	3529	497432	1692271	0	302	201	201	640864	196256	190556
	515	382.824	13391130	62860292	10004018	11168868	581566400	26951728	472128	6618985	101675384	2.19832e+06	3659712	2087936	3922432	10274207	197480	390856	161464	133128	14322	10993	12304	30292476	380822	2458238	1998.4	5243	0	201	907	4840	652944	1488992	0	100	0	0	687872	273888	243252
	516	383.568	13255374	68727384	9432264	10931334	580285824	28004040	489888	7.26792e+06	107873976	2540675	3917952	2024288	4626172	11333868	244780	422544	168784	153236	18661	10892	13818	35010828	428836	1558208	1109	3932	201	0	302	3226	780512	1558848	0	0	0	100	687456	258056	271232
	517	384.312	12732385	62298580	8375174	10941685	563372032	27567890	444384	6650514	101848920	2.29687e+06	3543040	2067840	4.76385e+06	9825672	236720	359520	148968	126430	16744	11598	8067	28658820	638216	934720	1008	3025	0	0	504	3831	633488	1370336	0	201	100	100	613200	238148	193612
	518	385.056	11259612	55938792	8.17685e+06	9202261	482968320	23753730	485656	6376370	96467280	2.77175e+06	3486016	1855936	4196795	9993256	222340	379136	149680	133432	11800	11800	11901	31458882	375312	883888	1209	3025	201	302	806	4537	553632	3620288	0	201	0	0	650864	842544	203284
	519	385.8	13669236	73726848	9773784	11762172	544320000	26234280	491648	8471142	142067520	2746143	3606976	1905344	5302341	10627200	198700	413176	169804	150796	14726	11094	13212	37984464	453256	707488	705	3125	0	0	907	2722	393216	4896045	0	100	100	0	601248	824144	170108
	520	386.544	13129119	59737096	8160673	10558006	450471552	21753572	526592	9886766	153727856	2.46715e+06	3222976	1708608	5205317	9511851	195304	347312	152220	129780	14423	10488	14322	43516000	498212	1150208	806	2924	201	100	201	2419	360344	3389504	100	403	0	0	547936	509320	171428
	521	387.288	14202199	61888552	7526167	9982786	405257600	19694104	474504	10611854	168855632	2.22128e+06	2929600	1567904	5.66879e+06	8836938	243238	342280	125518	110608	12607	10589	10488	47330668	333694	627968	705	3327	302	201	0	3327	325368	1180544	0	302	0	100	521016	177432	163192
	522	388.032	17039680	55843840	6916640	8423040	325990400	20528320	477192	9780160	167633920	2367400	2322176	1480960	4394000	6805760	145180	263672	124604	101588	9984	6958	9177	39804160	225840	513256	1209	2823	0	201	504	2319	300792	887680	0	504	100	0	460160	124300	127952
	523	388.776	23122668	45860224	6.27938e+06	8728116	353653216	18187056	525248	9903632	157591296	1.93422e+06	2.67903e+06	1386080	4947685	8001263	294336	329264	143992	113448	15936	8572	9580	39403544	262303	548864	1915	4033	100	100	705	2621	596160	1090112	0	0	302	0	499816	142468	162076
	524	389.52	24296440	45431676	7.02852e+06	9196382	414620064	19898672	558704	8400543	136649504	2036361	2907200	1646560	6140733	8691723	412854	360136	143788	153336	14221	10993	9681	32796996	279212	773072	504	3327	0	201	504	2924	462120	1443488	0	1008	0	0	630880	175904	173160
	525	390.264	13661760	61806080	8183040	9880960	470159360	23750400	406072	8191040	125125120	3109440	3492560	1969824	4845680	9800320	301400	357160	164212	128664	14524	9681	12001	31477760	385140	977120	1008	4033	100	302	604	3226	369784	1367648	0	0	0	100	574672	179668	160448
	526	391.008	10585897	52186564	6.68677e+06	8645262	423206784	20636402	384688	5.49243e+06	91235432	2.66618e+06	2883776	1605920	4886337	8304689	332489	324240	141960	117504	22194	7664	11295	26814002	334540	815328	907	3327	100	100	201	2823	408952	1375520	0	0	100	100	638368	181908	183736
	527	391.752	11997504	57327768	7881312	9730959	481864128	24016632	456344	5392485	90408672	2907633	3236288	1852288	4873509	9923349	256420	385712	166344	159840	19368	8773	12102	32787708	366714	1044528	1613	3831	0	0	302	3327	766160	1760320	201	100	0	0	944864	241108	220504
	528	392.496	13506460	63802552	8756550	10985722	539441792	26371730	545024	5.59638e+06	88222640	2.74188e+06	3249344	1956064	4.529e+06	10899273	226828	379032	169292	142772	16441	11295	15129	28203428	394005	768672	1008	3226	100	100	100	3730	451184	1325952	0	302	100	0	728496	257748	193204
	529	393.24	15922931	68554816	9963420	11148022	610041088	27284456	511392	6763620	105610664	4.07489e+06	4.47791e+06	2171904	5163882	11612173	209296	408336	194424	166040	16845	10387	14120	31868472	407081	849264	1209	4941	0	201	0	3932	559328	1712352	0	201	0	0	706032	335104	218264
	530	393.984	13443976	58702524	8475414	10011931	508291968	22843992	915840	6.52464e+06	103833368	4.05132e+06	3355712	1882752	4356960	10392539	185060	402264	170616	158316	14322	12909	11194	30021708	508879	1305952	1310	4033	0	302	504	3226	486688	1935776	100	403	0	100	905333	337277	231516
	531	394.728	12953472	57082240	8124518	9440816	505225856	23557168	616112	7674534	121905216	3895016	3424128	2141120	5231064	10699128	223460	385712	192184	164212	15735	11295	12607	33902376	410208	767104	1411	3529	0	403	0	3730	413480	1438624	0	100	0	0	618400	228256	198600
	532	395.472	15295800	61644936	8572803	10334205	545148672	23724072	385608	7039725	110976912	2.72327e+06	2481728	1640544	4.30039e+06	7582869	136263	320760	126634	118822	11094	9984	10387	27489828	308599	645040	1008	4336	302	302	504	3025	573328	1305952	0	100	0	100	747312	208580	204712
	533	396.216	13641128	63310720	8924101	10436250	541723584	23611858	415336	6891404	103487120	2.91756e+06	3183680	1998592	4557716	10719610	426864	367224	164008	127952	18056	12304	12001	30797690	326825	822688	907	3831	0	604	100	2419	335616	1147104	0	201	100	0	667424	192796	224684
	534	396.96	13041054	65511264	8408301	10730370	499210176	26622892	426864	6522451	101051648	2.94898e+06	3431616	2150272	4.13142e+06	10443620	182312	386536	163904	145820	15331	10791	12304	29515416	333500	918576	1008	5142	201	100	100	3932	381496	1244960	0	403	0	0	648048	211536	190048
	535	397.704	14128474	74015728	9321032	11512918	608323072	28366302	637536	8120051	119581384	4549723	4061824	2519168	4884181	12678088	233252	447888	194220	157704	17046	12506	11699	40218156	449329	992464	806	3529	0	201	201	4941	925648	2034752	0	100	201	403	944448	278184	245396
	536	398.448	17998374	76163376	10253207	13351338	606413824	28036652	517808	7712669	116411728	3.55831e+06	4.05703e+06	2298368	4860034	10987119	196156	373280	163804	155268	16946	11901	14726	31749004	360884	732992	705	4134	201	302	302	3025	408440	2.21408e+06	0	100	0	100	603024	458200	212452
	537	399.192	14416888	51551376	7241698	9381625	448540192	21912468	4948691	6387326	101741888	2507968	3030144	1894272	4370423	9172029	182212	336440	166244	131604	19368	13414	13111	30697280	1.82953e+06	695584	1008	2722	0	302	604	2520	379544	7.26168e+06	0	403	604	302	645552	1705120	254888
	538	399.936	16057299	54108960	7.32548e+06	9269131	451321440	21565418	2727040	6.42172e+06	109362632	2254336	2850368	1784736	4880934	8866350	286986	353256	165940	135464	18157	17349	14019	37742552	2.69487e+06	794032	806	3428	604	0	302	2823	487512	8.03382e+06	0	1109	0	201	773600	2888832	384992
	539	400.68	17492564	69024712	9445645	11739634	589329920	26685498	4.90085e+06	8945937	131702264	4024439	3646528	2339584	5.88843e+06	11649520	262448	419968	243148	167464	29564	16744	20377	43152852	4.49558e+06	1001776	504	4840	504	403	907	4436	504256	10151538	0	302	0	100	885360	3331328	427584
	540	401.424	20255990	80429736	10805365	13217406	645974592	29500054	4.95081e+06	8.36625e+06	125435168	3398848	4082432	2493312	8250728	13302802	620384	478632	265712	170920	34714	18964	17248	46752032	3825752	986112	2016	6252	0	201	907	5546	523392	13183248	0	100	403	201	757040	2624320	357672
	541	402.168	15015944	63384228	8975355	11178124	566129344	26389332	3639680	6453225	123651984	4.35446e+06	4058944	2568320	4944288	12615975	286264	435624	241004	171632	27140	16441	17551	37528080	2674468	1103520	1613	3730	201	302	100	4941	568352	5802561	0	604	100	100	877888	1819296	384072
	542	402.912	14952578	64256364	8813608	10496516	522307520	24020452	1677408	6164615	91097824	5321285	3230400	2134208	4103280	10464928	215716	388592	204608	153540	29867	11598	10387	25718684	778474	890848	1814	5445	302	302	0	4941	342280	2168448	0	403	0	0	825840	592224	302120
	543	403.656	15748810	65109864	9101970	11237340	566612544	23888652	816176	6.15572e+06	109919856	7564782	3462208	2368768	4.81642e+06	11553140	251824	434592	243556	157808	32492	12405	12304	27836624	526953	945600	705	5848	100	302	403	6958	427488	2013184	201	201	100	0	858624	346592	250396
	544	404.4	14775497	62373572	9339736	10883418	520264160	25338058	550832	6.33902e+06	103862504	8622308	3577856	2230400	4848059	11177269	259892	437584	225704	167364	27241	10488	14019	29100894	508512	867888	1714	6151	403	100	201	5848	351104	1536768	0	0	0	302	788992	270720	195444
	545	405.144	12539944	60761400	8424244	10089394	489579584	22701376	581728	6.40751e+06	119589904	10460738	3544128	2233536	5.85113e+06	11316262	353976	436552	250088	172244	35724	12809	10690	29954850	427842	889904	1310	4336	100	201	0	9580	340232	1638784	0	504	0	100	785856	226928	209500
	546	405.888	13127360	57922560	8104320	10375040	448378880	19814400	488656	7634560	132136960	4877920	3159808	2083904	5591840	10736000	309488	383760	219484	139728	30169	9379	12304	30120960	364980	635248	1109	5344	0	201	302	3630	357264	2105240	0	403	0	0	664304	217652	197176
	547	406.632	12236532	60939384	8943214	9257342	374474496	18741656	452632	8137363	125465208	2.44377e+06	2538880	1680896	5387341	9095419	177794	335208	151000	128054	16542	8773	10690	32300532	284482	608320	806	4840	0	604	302	3428	306624	1316064	0	0	0	0	512320	177836	157908
	548	407.376	11569266	52699224	6787269	8005037	341692608	17959950	481936	8340403	128241744	2.87398e+06	2518336	1693376	5918559	10436480	228095	328336	133940	113144	15836	8572	11901	33069524	293544	532080	705	4235	201	403	201	2016	356336	1238304	0	302	0	0	561920	157704	176720
	549	408.12	11422765	62327816	6984871	8445440	390332928	19260992	399696	8632520	141348576	3.10215e+06	2756672	1815232	5.76166e+06	9296560	162888	327112	140640	119126	18358	9580	15735	31278838	273597	655872	806	3025	0	201	0	4638	425528	1517760	100	201	0	302	679840	204608	187604
	550	408.864	10862547	51218832	7308206	9288738	387107264	19810750	371736	7.27191e+06	113199176	3.03451e+06	2591616	1829440	4.95061e+06	8503112	165736	315328	149680	120546	20680	9782	10690	29609490	255900	563264	403	2924	100	0	504	2520	478328	1760864	100	504	0	100	678480	200228	176516
	551	409.608	11313322	52795928	7015649	9156750	437351648	20797820	339824	6.72121e+06	109613248	2670140	2881984	1881216	4429104	8921990	168380	328648	134752	128258	15230	10791	10085	28122590	274584	641808	302	4033	0	0	705	4941	378824	1372384	0	201	504	100	712608	208480	186688
	552	410.352	13093650	60897000	8378346	10113831	534647040	23521824	447168	8877288	144931680	3.34655e+06	3346560	2226240	6169995	11077530	201044	348952	168684	136072	19065	9782	10791	32443632	350674	704464	604	4840	403	0	201	5142	292704	1079136	0	100	0	201	548960	124504	141148
	553	411.096	9792442	41692924	6.1015e+06	6.6213e+06	304944640	13571604	229988	5.00164e+06	75601712	1.3889e+06	1421408	1032640	2804608	4232960	79304	184044	81734	55531	11699	8168	7462	13627978	132456	225808	604	1613	100	100	100	1814	170208	535088	0	100	100	0	344640	72928	83050
	554	411.84	9674063	40313592	6745211	7348779	347777056	17990296	330800	7073089	117131240	1.77125e+06	2118336	1612480	4955921	7868752	139927	306832	141656	130794	23809	10387	12405	31219304	309874	629632	1109	3730	0	403	100	3630	282072	1053120	100	604	0	0	610608	118214	154556
	555	412.584	10817268	45667328	6267891	8004920	377487040	20287288	388800	4520880	70467768	3031469	2719936	1929696	3.71934e+06	9948834	189028	354288	168176	130998	25727	8572	11094	20924204	241460	570320	1008	2924	100	302	100	4436	267144	1169632	0	403	0	0	770560	191472	189232
	556	413.328	12818778	73910848	8468739	10503788	534867584	25426520	501984	6212103	103839456	4205112	4334976	3024640	5234707	15656239	305088	614768	350800	246620	43099	16239	20175	49319520	594376	1516352	2117	5747	100	504	100	10085	746272	2706496	0	504	0	0	1608864	395272	388080
	557	414.072	23114000	126578400	23208250	19978400	940929600	42737500	712080	10264638	172151200	5124194	5261425	3366464	7190625	16668925	318808	547104	251212	197580	31583	13313	15634	46901400	477181	1277152	2419	4235	0	302	403	4638	488136	2.10941e+06	0	1008	604	100	908560	257544	236212
	558	414.816	11963107	56796700	7761455	9466012	481631392	21227674	395272	5745116	106690688	2691841	2995392	2176832	3.60362e+06	9726251	157808	330904	153032	132216	23506	8773	11194	28074274	317851	883360	1008	3730	201	0	302	3226	409264	1580416	0	705	0	0	919312	276648	222848
	559	415.56	13985649	67218688	9359558	11635287	561344256	26897232	557456	7.9982e+06	129509376	3.40437e+06	3702208	2532480	4982241	11584569	193000	390032	171736	152116	27039	10286	12909	39214644	394449	736336	1209	4134	100	302	201	3730	398568	1337472	0	100	302	0	764800	235496	194732
	560	416.304	12666350	57183160	8214510	9834880	478933152	23000564	408336	7520566	119272464	3.1346e+06	2837568	2099968	4.32573e+06	10340261	173260	322808	161160	118822	23001	10690	13616	30439340	328892	817424	1411	4134	0	302	504	3226	413480	2.42666e+06	0	201	0	201	790880	217548	231108
	561	417.048	12219900	59907872	7824025	9599769	436293440	22465768	439232	7903720	130871840	3342051	2897408	2148288	4.64943e+06	9870795	165228	363624	158316	120344	22194	10085	14120	35714112	284981	565344	907	3327	201	100	604	3529	384992	1288320	100	100	0	100	848960	196664	224480
	562	417.792	12028851	57039012	7686809	9058281	434373632	21840760	389928	8.21868e+06	138719472	3.14871e+06	2876928	2085152	4206180	9078109	174784	352952	157300	122474	21790	11295	11901	34532028	347845	638784	1310	4941	100	0	604	2218	353776	1268256	0	504	100	0	766784	261016	218060
	563	418.536	10980900	49887180	7.61843e+06	9418815	408996000	21052710	340336	7068600	104574960	2751210	2567616	2052704	3710720	9476460	155164	329464	160044	119430	18964	11598	11598	29100330	242156	888320	1310	4840	0	201	201	2924	346592	1298944	0	504	0	0	814384	172956	207564
	564	419.28	12079548	61245528	8326194	10278078	451132608	25141080	413280	7935531	107382240	4075965	2934208	2164608	3744320	10508310	180176	375640	187808	146732	26232	10387	12506	34561512	334655	747728	1915	5546	302	0	100	4336	358496	1064064	201	302	201	0	808512	183024	221320
	565	420.024	11300664	57545116	7907129	9512002	458698176	26715908	384168	6813532	97677360	3.55335e+06	2886656	2275840	3830156	10288217	177124	393112	181396	136984	24818	11194	12102	31344972	327426	1004960	1310	3630	201	201	705	5142	430680	1394080	0	705	0	0	1007936	211536	244780
	566	420.768	12463172	63990888	8529836	10415352	542541696	28478012	451288	7079561	101726568	4.14707e+06	3419008	2475904	3452224	11050620	199820	405456	220608	141860	24818	11901	11901	28092540	365560	845584	1814	5142	302	0	403	5243	384272	1482272	0	100	0	302	995216	215104	216632
	567	421.512	10994954	62271828	7435404	10451164	456378912	21120228	429032	5021342	82514072	3084453	2619072	2052480	2848320	9778777	174784	340336	169804	136476	26333	11094	13212	26496136	334217	816272	504	5041	100	302	0	5041	365064	1382112	0	403	0	100	966960	233964	266736
	568	422.256	13740765	70076064	10824210	11840528	595558912	29602430	694336	6978650	101257104	4165600	4011008	2707648	3.90152e+06	13159105	227948	451496	229784	171328	36734	12909	13212	34570672	508198	1131552	1209	5142	201	907	302	4739	555392	1884096	0	302	100	0	1063104	381496	276448
	569	423	11554016	63173028	8547588	10285699	550494592	25940744	626304	5.99082e+06	96953816	3.66159e+06	3580864	2601344	4.20897e+06	12469195	222952	435928	204200	166956	28857	13515	12909	36096792	477422	1036992	1814	4840	100	100	302	5041	576544	1851712	0	504	100	100	1031040	290560	294240
	570	423.744	13258512	64790064	8918215	12212856	571466240	24831792	615808	8524508	126889848	4.05223e+06	3810432	2688448	4.27026e+06	12341025	198496	391368	186384	143992	29160	13212	13918	34038388	365849	975744	1714	4941	0	302	201	3327	439744	1450624	100	100	0	0	891168	188012	234372
	571	424.488	12902875	60607440	8094634	9893758	526665472	23715706	421616	6.98093e+06	113819152	3840470	3216704	2561344	3476736	10233692	176208	351104	182212	140032	23708	9076	11396	32062554	357838	735920	302	4235	201	0	403	3529	320552	1239616	0	403	0	0	831712	174176	211944
	572	425.232	10558440	53272016	7225695	8215074	445571232	20506668	377904	5815846	91197576	4.17638e+06	2831552	2196352	3.36661e+06	9597388	170716	339512	169092	123590	20579	8975	12506	28616664	295176	716784	1008	5344	0	0	201	4033	345568	1263296	201	100	0	0	863472	244372	219080
	573	425.976	12262312	65994000	9088997	9884597	512213408	24789824	426040	6.76913e+06	108252600	3539161	3444800	2728192	3.72794e+06	11826900	213676	381496	193508	158012	25121	9782	13010	33869100	343473	1025520	705	5344	100	504	201	5647	415744	1368608	0	201	0	0	1035600	280736	278488
	574	426.72	13188600	62954400	8411972	10838138	535214400	24372900	399904	6497719	98226000	3.68387e+06	3166528	2427904	3446848	10697888	190352	369584	192796	140232	25828	11598	11497	28809900	337437	1061824	1209	5243	201	100	705	4436	403088	1272000	0	604	0	100	898016	214492	249988
	575	427.464	13231598	59085280	8363467	9822576	503009152	24700164	402984	6582857	103047648	3.7226e+06	3377600	2705088	3.69267e+06	11311142	203792	370712	186792	149376	30169	10892	12506	32666428	351296	840640	2016	3327	100	302	705	4436	436136	1604288	0	201	201	0	974144	236312	268880
	576	428.208	13022556	61115504	8527063	10548296	518830528	22717040	397536	6404231	93144992	3696006	2852352	2438976	3451008	10625216	184452	355624	187808	149780	29362	14827	11295	34213376	343336	778512	504	5949	201	100	504	3730	341464	1405408	0	705	0	0	968016	260300	287696
	577	428.952	13006778	59930192	8662183	10664326	521760768	23897978	446344	7.14238e+06	114046832	4224963	3496896	2808640	4106688	12582264	234988	420376	214796	176516	37542	12405	10085	34126984	404457	905184	1109	4739	0	604	100	5142	337464	1372832	0	403	0	0	954272	222748	261016
	578	429.696	10937292	59572848	8037768	9554628	476877888	21740388	372152	6438546	110045808	3504837	2886976	4418610	3975795	10412274	187604	350592	200024	139116	32593	8572	9681	34702068	535035	800016	201	4436	0	100	302	6151	341256	1339200	0	201	302	100	990128	282480	234068
	579	430.44	17468024	61172748	8.32521e+06	9808970	507856768	24180400	454384	6185041	101856600	3.58583e+06	3174976	2561152	3673920	11471967	208684	371224	208988	142368	35724	12506	13111	32527656	515413	858208	1512	6050	504	201	100	6252	356848	1667328	0	0	302	0	1078816	243660	259588
	580	431.184	15949701	63806400	10516662	17531252	565041152	24713586	662736	8623992	107128920	4.90037e+06	3807360	2852480	4074621	13498092	246620	413584	274296	172852	42493	13818	13717	30804312	528535	1187360	1714	5344	0	201	100	5546	388176	1805536	0	302	100	0	1158304	252232	306112
	581	431.928	14594250	60644452	8416815	12336687	483685664	23061148	457480	5839614	98606728	4.30379e+06	3318400	2586112	3487936	12268421	223360	391264	246924	156892	45322	13212	14019	30575512	361826	1020752	1310	5949	201	302	201	5546	376056	1665696	0	504	0	100	1257824	256116	310416
	582	432.672	15123444	71890896	9955467	11981286	551986944	26163132	422848	5783307	101006976	4.599e+06	3579904	2793344	3473856	12522522	229884	411936	286056	177532	45827	10993	12405	30477756	328633	880736	2621	5949	302	302	604	6655	334800	1274048	0	806	100	0	1033488	190660	238148
	583	433.416	15986880	72558080	8640800	10687360	520652800	25269120	497024	6963040	106726400	4837600	4085440	2961664	4013568	14288960	280328	463256	317784	206340	60082	15028	13010	36039040	443620	1051616	2117	5243	504	504	302	5142	448400	1702912	0	1310	302	0	1157984	238964	288616
	584	434.16	18812072	62523032	8934336	10514348	528542816	24314230	445208	7700989	127181344	4172852	3252736	2514624	4.6915e+06	11106634	175396	384272	217652	125822	35825	10286	11901	32729520	340390	688592	1008	5243	201	504	302	3831	294448	1421856	100	302	302	100	851904	245700	208276
	585	434.904	15398071	51752700	7260838	8111225	378461408	19073256	497744	7348320	119404088	3.52221e+06	2635200	2161152	5.59821e+06	9700558	153032	324344	193612	131604	33199	11295	12304	29788604	681393	611024	604	4840	100	100	403	3730	269192	1441760	0	201	100	100	799488	211740	204404
	586	435.648	14333760	41683320	6286455	7181685	324384480	18158490	390648	8.16433e+06	121486680	2850435	2592320	2048448	6054300	9609390	168480	324240	202064	124300	37643	12708	14019	30563190	377153	610192	1714	4134	201	0	604	3630	361160	1373568	0	201	0	0	846016	199820	223052
	587	436.392	15383812	59094980	8428348	9940524	417067392	22617366	430160	9885836	166153632	3.23805e+06	3055360	2624256	7848432	12814604	203996	387456	261528	149272	54520	9782	13918	42140136	432531	795296	1411	5546	302	100	0	5647	347824	2421422	0	604	0	0	1002624	221424	243760
	588	437.136	12658626	59625000	8178006	10145790	407772672	20435952	437680	9147906	131537520	3059955	2784064	2264256	6644928	10193967	167768	330800	210008	129374	42291	8874	12607	31509348	392770	744912	1714	4033	100	201	100	4033	375848	1446720	100	604	0	0	1032000	276136	241924
	589	437.88	11312208	52443380	6942614	8661082	436229760	20491768	429440	7.30282e+06	119098064	3.58124e+06	2816512	2440000	4771787	10257949	162484	345664	206136	130998	47040	11800	10589	32784416	380147	794976	1512	2319	302	100	604	5949	435312	1325184	0	907	0	0	1008880	191676	238148
	590	438.624	11299296	52654360	7156263	9179156	422044480	19610030	319528	6705923	107980400	3.59315e+06	2947584	2378560	3674825	10615880	169396	350800	227336	136780	53307	12909	12607	30817930	368668	760816	806	6050	0	403	302	4638	334592	1097248	0	806	100	100	1098304	215408	259688
	591	439.368	12696337	61325752	8718107	10137814	501790784	24798480	457584	6681806	113385912	4.02065e+06	3472896	2957248	3.69432e+06	13036965	204200	404528	275624	152928	62610	11295	13414	36072252	402470	973088	1512	4941	302	302	504	4436	368864	1657600	0	705	100	100	1292736	261016	297000
	592	440.112	12425332	57682244	7.56907e+06	9204063	472815904	21442764	402064	5.92171e+06	92494264	4.1025e+06	3166656	2.82004e+06	3040448	10857055	179464	355520	248968	134344	50881	11194	13918	31256230	362632	1088736	1209	2419	0	504	302	5142	325368	1380064	0	1109	0	100	1208768	234784	269496
	593	440.856	12165726	55125936	7528650	9051711	442187904	20383800	393320	5705079	82765224	3.73531e+06	3144576	2722816	3172209	12325998	201860	380880	269496	146732	67060	10085	13818	29034672	402787	1027968	2419	3831	302	504	302	4739	342792	1738016	0	907	0	100	1217952	225092	266224
	594	441.6	11302112	53538884	7.41413e+06	8692601	432639104	20035096	378416	4.7462e+06	91560440	4152398	3032384	2607616	2689152	11513642	204404	364344	257340	138204	63116	12607	13616	27980292	335263	893376	1613	4436	100	403	100	7059	447784	1098528	0	907	0	0	1184800	202672	281248
	595	442.344	12628737	61323704	8372743	10513844	510989600	26859590	421104	6.53429e+06	106299136	4389241	3502720	3201792	3509248	13318966	235700	422232	349256	157300	68476	12405	14726	31952636	399937	1075520	2117	5747	100	201	100	4739	303760	1947200	0	403	100	0	1146368	320960	262952
	596	443.088	12489262	56214752	8327822	9968747	496230016	23351624	502296	6499950	107092352	4.72427e+06	3629632	3228160	3519872	14202862	249884	432944	338696	179768	95406	14322	18762	37787812	550362	1206944	2016	7260	201	201	504	9278	448504	4.90508e+06	0	1008	100	0	1585440	410088	426864
	597	443.832	12482240	59601920	8689120	9729760	506511360	23966080	426040	6557760	97331200	4533120	3642112	3136704	3526784	13926080	326496	442016	346800	175192	87000	9984	14423	35242880	500100	1126944	2520	5445	201	201	201	8874	500120	1925472	302	806	100	100	1362688	221220	313688
	598	444.576	11093852	65073120	9980159	10876245	515557504	23331172	450776	6.01207e+06	98400288	6.12785e+06	3568192	3128128	4.02597e+06	13826138	302632	414720	331824	170108	89936	13515	12708	32293930	335320	1002736	1411	4941	403	302	504	6756	339824	1529824	0	1109	302	504	1326368	211844	291784
	599	445.32	11211840	78213120	10485760	13433920	501841920	25018880	412248	5422400	96133120	4654160	3541120	3139392	4452480	13230400	421824	424192	394248	175904	96622	15634	15634	33143680	332720	1421640	0	5142	0	100	1008	8672	398256	1915392	0	1209	100	100	1644256	261424	376872
	600	446.064	13232214	74846240	10611258	12423230	603770880	28667578	497232	6953712	101678384	5.63325e+06	4218112	3695296	5922828	16538207	647536	528880	421824	208888	99460	12506	17551	34171332	393516	1104576	1915	5546	302	504	705	8572	341056	2273280	100	1008	403	100	1402944	239476	331824
	601	446.808	12227265	65671308	9764719	11650887	544121280	26278236	462640	5.72576e+06	99995832	5.01527e+06	3944576	3697024	4.97302e+06	15009471	469032	449328	359008	183736	111926	10791	15331	33428008	374474	1087232	1411	6857	0	403	604	8269	406584	2665280	0	907	100	0	1528640	228460	329160
	602	447.552	10647998	54068980	7.24059e+06	9325610	457809600	21949410	363008	5215890	79209904	5045869	3423104	2825856	3789442	12994958	379344	423368	342080	181092	92672	11800	11396	28520390	342126	970864	2419	6554	705	403	302	8773	329880	2703808	0	1310	0	0	1491264	321984	337464
	603	448.296	11814290	61258520	8694792	10763481	541478464	24956628	484728	5696405	98616040	5184413	4342256	3516672	4465696	15535329	508496	487416	445520	215716	118822	10387	13616	32096730	334020	1094592	3025	8168	100	100	403	10085	388280	3666560	0	1310	0	403	1741216	374824	375336
	604	449.04	14205996	71829184	9258949	12633348	574715904	28990304	401648	6525652	102560864	6209126	3991040	3453888	6261773	15967014	861568	492168	452840	205628	119836	10186	16845	32321716	385535	1175200	1613	8874	403	302	604	10488	482040	4167168	0	806	0	0	1587168	296592	346488
	605	449.784	12770022	62211084	8788980	10087746	551894016	24957750	401240	6410370	97034448	5.04692e+06	4.02743e+06	3373440	5627451	14224473	617152	460264	411736	179972	108682	12506	11901	33073272	362068	976368	1613	6151	201	0	604	8168	478016	4243861	0	1109	504	201	1635744	255808	345768
	606	450.528	15080093	72803048	10095164	12149059	627650624	29407394	487208	7.05527e+06	124882936	5.86638e+06	6164079	4146304	8863817	17677512	966224	507256	444792	213372	110912	12607	10690	44706492	476780	1170688	1613	8168	100	504	302	7664	480080	4.45609e+06	0	1310	0	100	1713664	273072	385712
	607	451.272	14879420	69865048	9304721	10728533	535909600	24178494	398464	7824267	115322448	5472872	3694016	3367168	4.82229e+06	13807568	435520	414616	325880	164108	80824	14120	13111	37998004	347783	929344	1209	6554	504	100	100	6353	438712	3147520	0	201	201	0	1467104	265512	345152
	608	452.016	12442769	60122436	7677005	9509819	494117280	24150624	355312	8020837	117412488	4906713	3241536	3059200	4.55067e+06	11193544	347408	351616	276648	151000	74042	8471	10892	35683212	331940	821008	1613	4134	403	100	604	5041	303352	3.05786e+06	0	403	0	0	1000192	590240	257032
	609	452.76	12173205	50032092	6867061	8.31308e+06	389973952	17378560	1419488	8008828	121239232	3.74766e+06	2811328	2625472	4.74333e+06	10415097	247640	347000	261832	138000	72524	13616	12708	38529152	1.4856e+06	729952	1008	5647	0	100	302	5546	308672	8992748	0	705	100	201	1025424	2633400	318065
	610	453.504	13390766	47286788	7410275	8.00795e+06	358963424	17374944	6.77911e+06	8552412	125305168	3247936	2437184	2352448	5534466	9183420	229376	320656	269192	132720	65341	20074	18157	44179324	3165682	714012	1109	3730	0	0	1714	4436	259688	14931039	0	504	403	302	1086816	3.61538e+06	390526
	611	454.248	13310619	44631860	6.67207e+06	7321279	332726624	15691319	13849409	9194671	136647168	3464704	2390336	2294784	6739104	8796060	310824	296392	274400	130896	72220	18257	19569	43604400	4.02299e+06	627714	1109	4941	504	201	1915	5848	266840	13791771	0	504	403	201	1257728	3.00438e+06	404642
	612	454.992	15393165	52480284	7540776	9360027	410046496	19427002	7155947	9910037	157104672	4410100	3112128	2923072	8579702	12075327	544400	370200	407312	165124	98446	18661	19368	53611660	3.89476e+06	1.03682e+06	2117	7260	100	201	1209	7765	346080	17449036	0	705	302	100	1515904	2382976	457992
	613	455.736	14645187	74946896	8621479	10433455	475620864	25006262	3.83178e+06	9978400	163149744	5325710	4.02905e+06	3469248	9602320	15083424	492472	430576	421104	184552	101284	12203	12607	38950728	1059735	937150	1714	6353	100	403	604	6756	343408	4.57775e+06	0	504	403	100	1566592	340640	350488
	614	456.48	11129520	51801248	7029262	9120234	423490560	22664784	472544	7553032	111689568	4727360	3163904	3112320	7722250	12433652	723360	392088	362296	168888	91354	11901	16239	35817968	402248	851264	1714	5949	806	403	302	9782	346488	3128960	0	302	0	0	1356000	201656	333056
	615	457.224	11007725	51861720	7.49268e+06	9055418	461995520	20071716	317480	6.20236e+06	98760280	4.64979e+06	3317312	3173120	5.62197e+06	12242165	471512	389000	388592	155976	99764	11194	11194	28578810	298113	818896	2621	6453	0	201	705	7664	294136	2379712	0	705	201	201	1240032	195748	292600
	616	457.968	10462518	45365880	6268257	7823277	396467136	18981102	322600	5344467	83972352	4.27432e+06	2943040	2742592	4.10403e+06	11322072	639240	430830	452632	175496	134852	9278	12102	22710288	268511	834336	2016	5344	504	100	100	10387	289224	2347264	100	907	0	0	1435488	162176	300376
	617	458.712	9217453	44213176	6.11426e+06	7.36966e+06	392179808	19352906	328336	4977361	84670200	3912736	3381760	2777856	3657472	12702188	458920	462120	529392	184348	161772	10892	12001	26834924	293250	899808	806	6453	201	302	403	15634	308464	2371584	0	1814	100	201	1247104	174888	314920
	618	459.456	9108248	43343964	5891650	7.72678e+06	370954080	16827258	291680	3824576	76029600	4.13631e+06	2899072	2795968	2787456	11709063	289736	409568	466040	176108	154656	11800	10589	23580558	263874	957968	2117	5243	504	0	302	12405	333776	2379392	100	1613	0	302	1756032	223360	372352
	619	460.2	14574153	64337196	8726245	10591757	536675392	25005134	319832	5411516	78475280	5.92814e+06	4098831	3556416	3799744	14051312	448200	519048	621936	210824	148156	13616	11800	25573592	492496	1131648	1714	6857	0	100	302	8975	348440	2406656	0	806	0	0	1623936	173056	341056
	620	460.944	14969808	58858152	8.16896e+06	10181908	528523200	26563956	282992	4036672	77923392	7.37457e+06	3802560	3792384	3.8535e+06	14425295	466560	513768	595744	233556	149884	15533	15028	23926800	332125	1372384	2823	12405	0	201	100	13313	472024	2430912	0	1411	0	0	2723392	200432	498056
	621	461.688	25934348	93771008	13625820	16469385	825634112	44661116	289736	3.82029e+06	48272672	13921499	7.72809e+06	7222623	3246976	24974200	567824	826672	998176	427584	210416	23304	22900	24737398	289472	2421632	6857	21689	504	201	1109	19368	559744	1789888	201	2924	604	403	3122624	174072	594496
	622	462.432	19423854	90095320	12039227	14666613	739343872	39037640	187096	907184	17922628	8446676	5794829	5442305	1498336	18779238	376785	620592	699872	284416	143484	15129	18257	13890580	151122	1521888	4336	13717	201	302	302	9883	309288	1022656	0	907	100	504	2146624	88822	450360
	623	463.176	13326515	67132400	9460913	11000198	561554304	28531458	153336	613312	11212024	6817013	4.61337e+06	4468992	1176480	13411498	287564	486176	490200	222240	100878	12304	13111	9627573	120982	1264384	4537	12506	1008	100	302	9479	271232	1220736	0	1512	201	100	1709824	114562	354592
	624	463.92	11482374	58434512	7946556	9740142	504187232	27436984	140540	1023936	12874638	6.10875e+06	4.163e+06	4013440	1724192	13367890	319615	522768	474712	237944	103006	12809	14322	13114290	169793	1418176	5546	14726	201	100	504	9782	345664	1733632	0	806	201	302	1604608	144700	358288
	625	464.664	14654498	70563960	9919631	12269610	620532736	35800716	561233	3.45792e+06	53270100	7993125	5172694	5569414	3.6204e+06	17211972	433664	617568	564416	302224	112534	15634	15936	22941900	347436	1493216	2419	12607	504	100	0	8572	363624	3218112	0	201	100	0	1786592	313896	436552
	626	465.408	12558145	57685996	8051884	9339524	478973888	27041066	523808	3736255	55348768	6140793	2920896	3427008	2616000	10639098	255196	408440	308056	171224	70398	12607	12506	22272408	389061	1190784	4033	9076	302	302	403	7059	451912	3.29293e+06	0	403	0	0	1505824	450464	389104
	627	466.152	13628034	56311500	8426056	9478560	497239008	26749590	1.56297e+06	5138099	80690144	6639712	3130880	3568256	3.59564e+06	11537673	241416	420896	305392	184044	58767	9580	12909	29186284	740472	1065216	2823	12001	604	403	302	6151	390752	4750510	0	907	0	201	1607584	972992	474816
	628	466.896	23450462	86134832	11527173	14437836	747930176	42977928	6.22583e+06	10710266	179149712	9702704	5170564	5.6889e+06	5999973	13961115	294752	452528	315024	192388	64127	14625	18257	45741528	1.39735e+06	1.35589e+06	1814	7260	403	201	806	6252	488960	5.19343e+06	0	604	0	0	1484672	783232	468728
	629	467.64	15807474	60652592	8329253	10350454	527497152	23153676	818800	7795447	128597560	7307664	3328448	3904832	4564105	10980606	233864	391472	241416	162992	48556	10993	12001	36351680	634214	1177216	2621	6655	100	403	201	6353	371224	3058048	0	806	0	0	1544288	365784	427896
	630	468.384	11603256	53802860	7375497	9562608	447365504	19880570	442840	7.95619e+06	127301640	7280111	3448384	4546706	4.95685e+06	11276172	251008	422440	272152	190252	48051	10690	13818	42475128	465008	1260832	2419	6756	403	705	302	5445	410392	3171456	0	604	302	0	1579648	283704	496920
	631	469.128	12035362	60651752	8024372	9852244	481654208	21982276	359728	7918069	121283104	7.56649e+06	3129472	4115700	4736386	9775903	206136	353568	215512	175192	46737	11497	9278	36669000	363554	1199360	1814	4739	302	504	504	7260	397848	2476928	100	604	0	0	1473600	218672	446240
	632	469.872	10677488	61748248	7464169	9715819	441231616	21695400	379856	6775031	116611504	8313797	3486400	4.89106e+06	5298581	11206294	235396	405768	229580	202876	39765	12405	15129	33260288	389672	1171968	2520	9883	100	504	403	5747	465528	3085632	0	302	100	403	1944864	329568	552800
	633	470.616	11726864	80290128	8763146	11011511	465935136	21818082	410808	7.31693e+06	109698120	7820064	3196864	4.63613e+06	5033326	11537439	280128	429440	234580	185264	39765	13918	13717	37233876	401274	1202144	2924	6756	705	504	100	6252	391880	3.08801e+06	0	604	201	0	1727584	257136	476984
	634	471.36	11203946	59397408	9692847	10732218	487425632	22650642	471824	7981591	129473232	8800790	3107520	4306560	5.31551e+06	9585723	199312	346280	198496	162380	32391	12203	11598	35838536	377375	1168992	2520	6756	0	201	403	5142	369688	2218496	0	907	201	302	1631808	272560	490928
	635	472.104	10394566	60573604	8481655	10103457	430428544	20325396	331616	7665021	129079136	7265622	2769920	3778368	4.92727e+06	9031864	159228	325576	139320	135968	26232	9379	11194	33052020	335181	1019488	2319	6151	201	100	504	6453	319936	1916512	0	201	0	0	1741632	274808	557664
	636	472.848	11609803	57305596	8162578	9659648	458526624	22651730	419968	8424293	132107912	9014872	2922112	4485213	5540948	9586904	198700	328440	160044	134448	24919	10387	13616	32766062	521872	1142528	1915	7765	504	201	100	4033	295160	2.59929e+06	0	504	100	0	1613344	340744	551760
	637	473.592	11269313	60081736	8656065	10117404	478551040	20495750	760704	7.11418e+06	117340960	9240952	2995072	4860683	4772240	9019725	170920	323520	163396	152624	29261	12304	12506	33087956	418109	1125472	2117	5647	403	504	100	3428	382528	1996256	0	302	100	0	1643936	374408	490408
	638	474.336	11964586	60216824	7898883	9785346	491918784	24062500	646176	7.09106e+06	113964672	10613358	3391232	5234967	4.38668e+06	10191259	186996	377800	166956	153436	30068	11396	11901	32969194	418072	1304864	3226	8874	201	201	604	4840	526288	1992608	403	201	0	201	1961952	385408	619648
	639	475.08	14326928	58461216	8245831	10073063	496067968	24723776	534976	6.78848e+06	96792256	10446931	3003904	5391419	4179219	10356654	221320	469552	177632	171328	36734	11901	11295	35759900	365853	1483680	2621	8269	0	0	705	4235	508704	1989152	0	302	0	100	2132608	548240	718768
	640	475.824	13989938	64499700	8450222	10408622	523912800	23095350	614352	6198572	114056400	12666488	3459456	7397869	5.62211e+06	11481375	294856	727136	197888	197580	39260	8773	13515	38403000	403737	1408448	2621	9883	504	504	201	7866	504880	1897792	0	604	201	604	1980256	391160	701648
	641	476.568	15601546	62017292	8837603	10449858	521533888	24766994	516768	6.41365e+06	119750312	15019500	3742208	8.21502e+06	4306963	9835027	267960	563264	171836	191780	40068	14625	15129	33307760	317509	1423488	2520	11598	302	504	201	7563	436240	1748672	0	302	100	0	2837760	330592	966000
	642	477.312	14168919	69624384	9574421	14835844	537103872	24660684	489888	7230309	114275984	17304438	4757587	9451881	4439341	11638812	312976	633376	191268	195444	43200	12809	12607	32801056	332532	1697664	3226	10892	201	403	201	5546	460672	1643712	0	504	100	0	2937728	326800	1162272
	643	478.056	15982242	69288976	9605015	11194304	522030048	25341856	541712	6.06918e+06	87438400	20352544	4260608	9605015	3.87019e+06	11961268	285648	550512	226828	198092	53206	15230	15028	36581808	352929	2126272	5142	15533	201	604	100	9681	402168	3.11941e+06	0	403	0	201	3655808	508184	1268576
	644	478.8	15140408	68473200	9539550	11886705	573131520	25954156	780400	5.11106e+06	92240160	21419160	5550064	11092065	3485888	13040610	291888	611856	241824	172448	48455	12102	16441	28426440	457265	2118208	5747	14927	201	504	100	8975	382736	1795744	0	806	100	302	2684416	420480	940000
	645	479.544	13441751	60881752	7.96447e+06	11474132	517272992	22091730	546576	3578240	58553704	18341620	4.29487e+06	8673596	3835383	10179821	318192	532912	198296	160856	47747	15230	16239	24149060	349572	2069984	4436	13414	403	302	100	9076	323424	1588256	0	0	201	201	2776384	442216	1078080
	646	480.288	13238636	56210796	7355118	8523450	432945792	19611938	520080	2.86815e+06	51689504	14028964	3085184	6.97327e+06	2484352	8630741	210924	665664	228560	141860	44413	18661	20276	23623880	420384	2275968	5142	12001	100	302	403	7159	286568	1436672	100	806	100	201	2737792	467896	908656
	647	481.032	11500981	45337332	6.22426e+06	7.47572e+06	376663936	16572906	431192	2505856	45629764	11475122	2652544	5973008	2115200	8181739	190148	478632	265000	96116	31482	17248	24919	16102332	327910	1542656	3630	9580	302	403	604	3831	214796	1006976	0	201	100	201	1688224	266528	575712
	648	481.776	9529604	34757360	4709795	5996305	307223168	13430885	353360	2.03279e+06	33698816	7990999	1875488	3655424	1473504	4719717	100032	244780	220404	52903	16138	16845	14221	10223818	190063	815232	2924	4941	100	302	403	1915	126126	687552	0	0	0	0	899696	249172	370608
	649	482.52	6.43033e+06	21850350	2.78908e+06	3550336	186644288	8.16705e+06	355624	915408	19609436	5043964	1.33449e+06	2110912	1017248	3250880	71714	198296	153640	34108	12708	11295	13515	7.73081e+06	156051	675344	2319	3932	100	302	0	1714	135056	636608	0	0	100	201	703936	211944	281048
	650	483.264	6713161	20153692	2385649	3.26312e+06	174728480	7507272	235396	928080	14823200	4454917	1.28139e+06	1996928	772448	3351424	75156	190048	193204	32795	14625	15634	14019	7.35003e+06	163144	565440	1915	4638	201	0	604	1613	93886	473472	0	403	0	0	618720	147544	190964
	651	484.008	4889936	11668032	1662745	2159488	105784608	4.81679e+06	144500	424192	8.28292e+06	2358288	683168	1295744	398568	2.07505e+06	46225.6	137492	95508	20276	11901	7059	10085	2853504	63217	263264	504	1512	201	100	100	1209	101080	186384	0	0	100	100	303760	43907	76066
	652	484.752	4911804	5762320	1134091	2879260	47109056	2208788	92468	250804	4275836	1314154	338896	792032	239576	1143360	32088	127446	147036	32795	7563	6655	6756	2117312	43705	159332	504	2117	403	100	201	1310	35017	139320	0	0	0	0	328336	32189	51083
	653	485.496	12547909	8427939	944702	1362240	63239164	2.07797e+06	87304	195444	3.97119e+06	544730	275832	645040	284008	1020864	34209	117098	327520	43604	5747	7966	7966	1.40939e+06	24746.7	78596	201	806	504	201	100	1310	21083	57250	100	0	0	0	175092	20377	21386
	654	486.24	6634344	3.69662e+06	616399	743856	23803150	1.13287e+06	62711	107364	1894816	189336	126836	409056	126938	415440	17753	101182	447064	21588	5546	5041	6151	628592	11194	43503	302	1209	403	0	403	504	9782	38552	0	0	0	0	102296	9984	23203
	655	486.984	4643176	2461696	340842	522872	17040754	1.08693e+06	55936	116592	1.80653e+06	276460	98040	429752	138304	386120	22093	104020	132112	24515	5142	5041	7059	1049184	13918	50679	201	1613	201	100	100	806	24919	49264	0	0	0	0	107264	12102	21184
	656	487.728	4.22192e+06	4166597	566616	753904	23731362	1240064	94900	140944	2899891	322392	144196	550512	146836	633904	35522	104020	197988	23809	5142	5747	8168	1.23626e+06	11428.8	47646	1411	2520	100	201	302	302	20982	76876	0	0	0	0	117808	15836	14927
	657	488.472	3.82644e+06	3.78061e+06	534625	611952	29557044	1.73945e+06	85480	250088	4.32851e+06	244388	124908	1.70699e+06	120291	639728	34411	98548	256116	23607	3932	4941	5747	1.45686e+06	13350.9	50173	0	2016	100	0	403	907	20579	89532	0	100	100	0	132112	20377	48253
	658	489.216	3918390	6.98878e+06	653065	846848	35116144	3.284e+06	178297	247128	7.13815e+06	319274	213576	659920	765028	847956	39765	111216	281656	32290	4033	6151	6655	2.6496e+06	18650.2	49971	806	1109	100	201	201	403	26535	96420	0	100	0	0	171224	18863	20579
	659	489.96	3.39118e+06	3.42929e+06	484189	923008	36500860	1.73847e+06	70500	402264	3.68475e+06	202051	172648	607584	298848	924384	41987	110000	220300	27342	4033	5949	8370	1164192	20074	49769	302	2117	0	302	0	403	78798	100776	0	0	0	0	170312	19368	22497
	660	490.704	3364096	5.01252e+06	676547	1024672	41301880	2427495	111458	588480	10557575	395928	314096	712496	485968	898224	50274	102296	209500	26535	3630	7059	8773	2016960	38148	60082	403	1209	100	100	100	1411	37643	114562	0	0	0	0	149576	23708	17854
	661	491.448	3210624	4.66728e+06	761973	1214112	44621064	3.01859e+06	173431	370096	8383613	183173	368040	701008	659200	1021072	70398	122576	222444	33704	3831	4638	7159	4341870	95480.9	123286	100	1209	0	201	201	1613	61902	291072	0	0	100	0	196868	39765	33805
	662	492.192	3719296	9019794	1.32107e+06	1465888	68699456	3.53132e+06	241432	926912	18891228	598703	498056	966528	925856	1756896	99156	127446	406384	38856	8975	7260	8168	4893665	121699	242844	806	1814	100	302	0	2218	111724	395784	0	0	201	0	256932	93076	42291
	663	492.936	4.48674e+06	10163916	1585071	1994720	97040880	4.85753e+06	246470	1453120	22097184	506991	622672	1039216	1.90172e+06	2.46681e+06	108200	132316	271232	43200	6453	6252	10085	5506806	106192	199820	504	3226	100	100	201	2520	93380	362808	0	201	0	0	438712	74144	77382
	664	493.68	5436900	18799830	2.36211e+06	3.44397e+06	145015920	7481565	242232	1752608	23675400	921040	876736	1297440	1286720	3041010	105190	167364	309488	58666	9580	11194	11699	10214820	146888	267448	907	2016	100	0	0	1915	89936	686818	0	100	0	0	507568	80014	111420
	665	494.424	7.71872e+06	23179132	3.16972e+06	4.03001e+06	191352480	8423333	215204	2.14174e+06	31478616	1526933	1230816	1539488	1657280	4550985	107774	181396	257952	58261	13818	15028	14322	12730816	131728	335208	201	3125	201	604	201	1310	152828	400208	0	0	100	0	571872	110812	128764
	666	495.168	8766732	27956096	3.88944e+06	5.34131e+06	228976848	11309597	369272	2539008	43567696	2220608	1533312	1877792	2467404	5283708	135464	201656	268984	58565	13818	15129	13918	13509070	208246	455000	1008	3226	201	100	100	2218	135564	659504	0	201	0	0	983040	148360	204916
	667	495.912	10250066	29123470	4.23541e+06	4.90025e+06	287314560	12530683	340536	3151296	62353808	3.119e+06	1876672	2257920	2.85313e+06	6.91124e+06	243352	255912	413584	85480	18863	15129	19670	20966648	207538	634416	907	2924	201	201	302	4134	291680	693184	0	201	0	0	3492608	124908	229580
	668	496.656	11276146	43006880	6462218	7.88037e+06	323399104	16434537	515736	3.4105e+06	57855308	3.94948e+06	2004832	2451136	2.5729e+06	7017899	607072	262040	947458	147186	24414	14423	16845	17846276	213542	739264	2117	5142	0	504	705	13414	193508	920160	0	0	100	0	6192767	186584	401032
	669	497.4	10170732	41751840	4887714	6794892	290399616	14200992	327216	2729024	49313472	3857490	1742400	2687168	1885632	6484140	711730	248968	760080	167464	23304	13010	14625	16053336	296868	1181622	1950	3831	0	504	302	14524	183940	1456884	0	403	100	201	9158136	176943	270312
	670	498.144	10011456	41604576	5752812	6700512	312454272	14407536	379032	2896062	48075456	4347096	1915968	2813504	2874456	6885216	1202880	292912	1145408	247436	22698	13818	19267	16599960	176943	650560	604	4840	0	907	504	11598	179160	778208	0	100	201	100	9452976	151378	255808
	671	498.888	8294375	30903750	5423125	5271719	204980000	10086406	258564	2951875	41260000	2.92828e+06	1396896	2212992	1932000	5342500	823312	220504	801376	215408	18762	11497	14423	12300000	181172	475120	1310	3529	100	504	403	16441	173668	751504	0	604	100	0	10173125	151621	291888
	672	499.632	9407665	41820900	6.12798e+06	7714608	251948672	12094203	269696	3.05804e+06	47065128	3.76341e+06	1580416	2643328	3.30311e+06	7297653	1453760	268472	1237024	272968	23607	14120	13616	14051697	169897	531984	1109	3831	0	302	604	25222	199820	711568	0	0	0	201	9686210	154085	249580
	673	500.376	9696944	39949024	5835468	6.6527e+06	215238688	10763791	316760	2281152	32805144	2913216	1402496	2354176	2.72066e+06	5.6363e+06	1222880	256728	1048240	241208	22093	11699	15028	13629142	154073	465216	1613	5142	0	100	100	17248	151404	505600	0	0	302	0	10022848	99465.6	207256
	674	501.12	8808340	43195400	6091035	7489755	215011040	12338310	272664	2063168	45343080	3061568	1609408	2584768	3850355	7603060	2095968	311536	1481632	297208	23506	13918	12909	12746580	160173	590448	1008	4436	302	403	907	14625	222952	574368	0	100	100	0	10890610	109391	264896
	675	501.864	8238689	42808296	5704877	7407684	194047728	9659944	272864	1759776	32131972	2.87974e+06	1179456	2031968	2153216	6101842	1.3314e+06	223256	1023200	238148	19469	10791	11598	9703069	109480	482352	1411	5344	302	604	100	11598	177432	566384	0	201	302	0	8721593	95789.7	209804
	676	502.608	9468513	51613676	7000801	8.26026e+06	202957504	12355108	278080	1.93423e+06	33989036	4.09477e+06	1632224	2576064	3215680	8354561	1871840	348744	1466240	372560	27140	15533	16845	11957614	145606	477704	1915	4436	302	1209	302	12304	144296	404528	0	0	201	0	7.46715e+06	66899.6	149984
	677	503.352	6657242	34738212	4241049	5.43944e+06	140923408	7865377	251008	1505696	26224672	2317688	1172096	1866752	1770656	5.51107e+06	1.25451e+06	238660	1118976	292088	29564	15331	14625	8.31967e+06	98581.8	362600	705	3630	201	0	403	10993	169092	354800	0	201	0	0	5868434	57975.8	127952
	678	504.096	6924474	33511896	4554657	5482143	201166848	9385020	440776	1988704	33276276	1822816	1568992	1813472	2.26383e+06	5779116	975840	250088	889680	221116	20579	15936	17551	16085808	223667	415336	604	3327	100	403	504	10085	206136	813344	0	201	403	201	4967298	113756	282072
	679	504.84	8050890	40865752	6266596	7162772	300235392	14255708	340232	2857509	47181328	2.06099e+06	1936544	1633216	2292864	6370244	517704	239984	486376	124808	15129	17551	15129	16499940	252899	596480	604	5647	100	201	504	5344	250908	1271904	0	604	201	302	2081920	184652	169904
	680	505.584	11403026	60617536	8756646	10671540	518508320	22182408	456032	4519845	69251160	1.9889e+06	2863680	1940320	3.55133e+06	8539541	275216	335824	305704	102398	13212	24717	20680	27268340	336786	633168	1109	3730	302	302	100	2520	293728	1648192	0	100	0	201	1007712	199212	162484
	681	506.328	10119204	51666984	7.18971e+06	8927150	420349536	19759158	432328	5025256	78037232	2228752	2778560	1790880	3.58175e+06	8182395	201325	293320	227848	95204	13313	19670	18863	28573524	380524	775584	1209	2924	0	604	604	2722	323728	1499520	0	0	0	100	737792	280432	181396
	682	507.072	12762491	63273980	8884204	10486959	487227392	22570972	655968	6329457	111450384	2.40124e+06	3516672	2243968	4.64672e+06	12173653	235904	463464	258056	148560	13717	23607	24919	44944292	744521	1229952	1209	3730	0	0	504	3932	548032	2363072	0	0	0	403	735808	535184	217548
	683	507.816	17666906	81495200	11414927	14128611	667736256	32273280	1028704	8964854	137544160	3.3121e+06	5037528	2720512	5927597	12792296	254276	471824	209396	185060	12102	17854	20074	48005212	914616	866624	907	3025	201	100	201	2520	518320	3422167	0	302	100	0	755472	617680	218264
	684	508.56	17792122	80883904	11016360	13561421	616678656	28979600	1112896	9030944	146888208	3892775	5.04144e+06	2618944	5793749	12106918	211844	421920	143380	175700	10993	11094	15230	39537836	1.0562e+06	827616	1714	5344	302	302	604	4638	464904	2387072	0	0	0	201	601568	507152	195136
	685	509.304	16099631	74180256	9437863	11385076	533672160	29037130	1105856	8607549	127717544	3.40933e+06	4.72092e+06	2565376	6220992	11912416	223564	429336	149576	160248	10488	12708	17551	38731660	577584	733824	1109	3226	100	604	302	4235	510360	2844864	0	201	0	201	680464	335312	208888
	686	510.048	15294070	68157688	9660309	11698640	536317888	25646030	791540	6.31818e+06	106868312	2.70043e+06	3682944	2189312	4824131	10609924	178144	392392	129170	153540	10488	12203	12909	37966608	473684	832032	604	4336	100	504	201	2621	480600	10617955	0	0	100	0	565856	1333920	203284
	687	510.792	13886742	60867608	8543240	10231680	483983840	24468548	565648	7042174	111958544	2865120	3537792	2053920	4.5578e+06	10515938	191168	388176	121966	149780	9984	11598	14726	36552540	475509	1.17068e+06	1998.4	4436	201	604	201	3327	548032	4.10639e+06	0	0	0	0	545648	334904	173160
	688	511.536	14928320	66835200	9566400	12052800	597401600	28078080	540880	7291680	115133440	3387760	4793280	2470912	4722720	11909440	203692	438816	131708	159028	12304	11295	13717	40715520	425480	1132192	2621	3529	604	0	403	5041	569280	1706208	0	0	0	0	577584	226420	174784
	689	512.28	13635924	66219100	9759374	11677312	549122816	27275660	451808	7.3065e+06	110083856	2.84331e+06	4.17476e+06	2079904	4.40918e+06	9484996	165532	382216	127344	134448	12909	12405	11598	39792468	368431	977424	1613	4033	201	100	604	3831	579552	1891840	100	0	0	0	624016	283296	199108
	690	513.024	14833500	68630936	10348679	12330626	606783936	30621448	500536	8.00865e+06	127344800	2866534	4.26359e+06	2281472	4927035	12296493	206952	448400	141960	166652	14827	11901	16340	42157764	542759	892432	604	3125	0	504	0	3630	463256	1646016	0	302	0	100	549168	242232	177736
	691	513.768	13427480	62300608	8563998	9863596	467046752	20827876	380880	6932034	110566832	2.35075e+06	3195776	1993824	4607375	11116802	187096	397848	138712	161160	9681	10993	14120	39808356	398458	749824	1814	4235	0	0	201	3932	446648	1666464	100	201	0	201	484624	163904	182620
	692	514.512	13658715	71449560	9492368	11179665	481511520	22765680	372456	6.77675e+06	103385520	2.12397e+06	3093504	1936992	4535764	9649080	147444	341152	116490	141148	11396	12607	11094	33048540	315610	622048	806	2823	100	201	403	3428	308368	1458656	0	100	201	403	460576	172548	156792
	693	515.256	12696071	59334152	8830154	10758155	500477696	26112920	494648	7715467	129742464	2.5586e+06	3217088	1949760	5188654	9948933	159740	325880	118518	150592	11800	9580	10488	34854156	355000	644928	1109	3025	100	302	100	2117	339616	1531328	0	201	100	0	460056	226520	146732
	694	516	12056428	61572140	8683308	9925844	452495936	24435436	415024	6714490	117993160	2.03676e+06	3061184	1625568	5101987	9425464	144046	316864	120648	146732	11396	12405	12001	33374330	392152	727648	504	3226	0	100	302	3730	448608	1241312	0	0	100	100	440776	203388	150896
	695	516.744	14923242	54586464	7.2852e+06	9155448	438867264	24189168	376872	7108629	116223328	1.53511e+06	2486912	1384352	4817721	7.49546e+06	107094	254888	86494	109392	8773	11194	11295	29542436	305426	744384	504	3529	201	100	403	2319	252028	1296480	100	201	0	0	376776	154656	120852
	696	517.488	14259753	48944060	7686809	8672505	418485760	23938416	330592	7262963	112595832	2.07315e+06	2606592	1539168	5691465	8912346	133939	301816	121156	144904	11094	12304	12405	36669024	373840	597520	1310	2218	0	504	403	2823	304576	1499296	0	100	100	0	450360	159536	133028
	697	518.232	13116192	44205016	6.75384e+06	7.9445e+06	414240384	23354024	367120	8218225	126442424	2.93645e+06	2998336	1822496	6.08275e+06	11631998	188216	354696	170108	333568	15836	14120	14120	43461968	459452	812496	907	3327	0	100	201	3025	278384	1217216	0	0	201	0	386024	129170	112534
	698	518.976	14919325	54658260	7950994	9655492	496265216	25603836	387456	8859202	144988288	2.63096e+06	3628544	2040672	6502400	13216890	208480	390440	192184	229684	16643	15129	16542	45030392	488176	787536	705	4436	0	403	403	3125	379344	1518528	0	302	0	201	447680	204200	151404
	699	519.72	13635122	53225172	7061930	8.20929e+06	400936544	20364522	835343	7215887	100543016	2.00523e+06	2795392	1488128	4819413	10145904	160171	303760	145008	162684	15836	14625	13111	37171136	346706	609456	1109	3025	100	302	302	3428	471304	1357952	0	201	0	0	567424	209600	182008
	700	520.464	17035200	68859000	9837765	11850300	507084480	24981390	462536	9156735	142722720	2.60229e+06	3581184	1831552	5.62354e+06	12521250	291376	360240	164720	156892	20579	14726	13717	38973060	408909	733824	403	4638	100	504	100	3630	371944	1451488	0	604	0	302	530944	240700	171632
	701	521.208	12542666	57962716	7965946	9523089	449369408	22809800	511600	8840334	133392296	2.06588e+06	3206976	1761408	5650820	11814142	159682	346800	176820	156996	24414	11598	12203	38677076	417160	728704	1613	3428	100	201	302	3730	456552	1551776	0	201	0	0	538192	185060	183940
	702	521.952	13440270	60388200	7725015	9981543	449494272	21143184	646800	8334303	127423872	1.85159e+06	3029248	1701696	6514707	11682684	174324	358184	189436	161160	32189	13414	14827	40777776	452872	628496	1310	5243	0	201	403	5445	436760	1585536	0	302	0	100	571248	209296	161060
	703	522.696	12076951	52852416	7769119	9185013	431557184	21390220	496192	8699682	151346976	1873140	3385408	1716608	5.7355e+06	12825157	174461	393216	272560	186688	44311	16542	18863	44539724	463253	679008	907	2319	302	302	100	5546	597408	2045664	0	201	100	0	688384	199620	183840
	704	523.44	15082814	64108928	8568609	10851351	464439360	23675442	466968	8572772	141117520	2114931	3396224	1790016	5.82407e+06	13791246	193731	420896	324240	182824	52094	16340	15129	37227140	496448	572080	705	3529	100	100	504	6353	591488	1410624	0	504	201	302	620384	203284	170516
	705	524.184	14588657	60375820	8060359	10223726	483402176	25275678	513872	8709575	143699904	2.73674e+06	4316827	1938112	5439403	14840355	221932	434696	398152	174784	60082	20175	19469	40890464	479423	704672	1109	4033	0	302	705	6554	505288	1621312	100	504	0	0	667008	237332	188112
	706	524.928	13015746	60053976	8398644	9898538	457157664	23233632	461296	8095437	113565264	2.36141e+06	3272448	1724416	4.77875e+06	12595118	173501	387976	247332	149884	37138	13313	15936	39625800	470695	728064	1008	3327	100	302	100	5647	382736	1967392	0	0	100	201	633696	339512	181396
	707	525.672	15247782	68141040	9486576	11037462	545830464	25509960	799168	8380413	125930544	2.60911e+06	3748800	1856256	6216105	14440062	175192	386640	186484	149376	33805	11800	15634	45173808	701369	798336	1310	3428	201	0	302	4235	375440	2124096	0	0	0	0	534560	375536	171836
	708	526.416	10908921	58012268	7.57487e+06	9256876	421047008	19644490	710928	7193364	100714704	1.88175e+06	2906688	1542976	4.75231e+06	11633900	149822	349360	160856	135968	31179	14927	12809	33617216	559327	686720	1109	3932	0	0	705	4033	289128	1897152	0	504	0	0	505288	347104	142976
	709	527.16	10750495	61825800	7564782	9411276	414653632	20381596	572704	7197510	99244112	1.74054e+06	3101888	1660000	4944151	12253474	161661	338896	149576	121966	31785	9883	14221	34110176	449112	738320	907	3025	100	0	201	4235	301712	2684416	0	0	0	0	511704	255400	150084
	710	527.904	15829450	58094400	7719166	9477286	404948544	20044480	474608	5802433	90662936	2.02912e+06	2996672	1557024	4.16264e+06	11235406	126444	316560	139624	110812	27039	10085	12405	31707312	387356	1163648	1008	2117	302	302	504	2218	312768	1387392	0	302	100	0	476568	172448	127750
	711	528.648	17040524	52491648	7107942	8.34766e+06	391323616	19333022	411320	6059105	93293824	1.48593e+06	2691776	1510368	3583762	10439504	137075	297408	124098	100472	31179	10791	12708	27511868	369474	1473696	1008	1814	0	100	0	2722	253560	1078528	0	201	0	100	381912	192896	112028
	712	529.392	13286967	38537696	6161242	6.74381e+06	311037568	15785727	377488	4841190	83529256	1.34395e+06	2529856	1338016	3204224	10354079	125620	293320	120952	104020	26736	11901	11094	30528412	437382	997120	504	3125	100	504	705	2621	286776	1238848	0	504	100	0	394248	217244	127952
	713	530.136	14504970	45555184	6469549	7586917	338431712	15441697	431192	5.17599e+06	82284544	1.48969e+06	2295232	1244736	3.34591e+06	9180751	108114	298944	104830	92368	24515	8471	12304	28218742	388449	599584	1209	3730	0	302	100	4436	264184	1014496	0	201	0	0	354288	191780	107770
	714	530.88	17269000	53174824	7.62663e+06	9976595	448496352	22310896	484208	6898190	107774320	2214552	3756992	1909216	4.84305e+06	15714878	203996	445000	214084	178144	46232	19469	17955	45873424	746157	1132288	1310	3831	100	100	100	6857	622560	2247168	0	604	0	100	1055648	452736	324032
	715	531.624	25325480	115150928	15744810	18907776	875040640	40470120	651488	10961350	151735440	4475221	5.99036e+06	2817088	7.36656e+06	21084316	265920	538400	259076	203284	45928	17450	20478	55330820	683066	1326720	1613	4033	0	100	100	7866	708528	2327616	0	302	0	0	690688	252232	206136
	716	532.368	16997190	75826984	11283891	12841193	614594560	29768148	529696	7890264	131745536	3.57887e+06	4.66935e+06	2243648	4.87455e+06	14989426	191576	397744	165228	143992	21689	11800	11598	35751532	426498	765744	806	5243	0	302	604	5647	596688	1869184	0	201	0	0	553424	230600	176312
	717	533.112	15559026	71903808	9396135	11537006	555810560	26603808	453664	5.82022e+06	100563624	3.26719e+06	3993664	1866976	4.16525e+06	13831918	182824	397224	161668	152320	20377	10993	11396	31389624	879887	4.93625e+06	0	3327	0	100	907	7664	491336	1617280	0	806	0	201	554768	278384	399288
	718	533.856	12470463	58499632	7754859	9680091	471499488	17600396	417392	5941458	98218064	2.75278e+06	3884409	1728480	3640640	12011085	174888	351208	143788	145208	12909	12809	13515	33016842	1.48536e+06	6.02537e+06	0	3327	0	0	403	4134	390752	1330688	0	201	0	100	459440	247640	294960
	719	534.6	13740146	67983248	9174714	11859701	555579520	28541576	515736	6913922	104743112	3.27378e+06	3817088	1905440	4104320	11139044	158416	352232	140232	128562	13010	10387	12405	30717528	486555	1144320	1310	3529	100	302	0	2722	350488	1359136	0	302	100	201	469136	203792	139420
	720	535.344	11272433	57394180	8.04297e+06	9726661	516827968	24993410	534368	6.48305e+06	103458704	3.32254e+06	3973312	2067616	4728622	13345144	180788	407000	139220	152016	14019	11497	13918	30891006	506483	916368	1109	5041	302	201	302	4134	343928	1750208	0	201	0	100	533744	265816	163600
	721	536.088	11019855	59712972	8945398	10093320	502049856	24868602	485968	5797506	98318352	2.61524e+06	3701248	1866976	4.05457e+06	11188925	178144	381192	141756	161160	12909	12304	14221	33940324	518634	1004752	2419	4436	0	504	0	3932	447888	1965184	0	302	100	100	568768	248356	180888
	722	536.832	13325880	70040256	9661632	11710582	605924992	29313984	604064	6981124	110309776	3858462	4915574	2185600	5980865	13190523	197784	416568	159432	162176	12203	13515	15836	40258616	632620	1092672	1209	4638	100	302	403	4739	403504	1664704	201	302	0	0	479872	254176	157400
	723	537.576	12656748	64932944	9217720	11191140	548060288	26229264	489584	7053278	92787712	2.37762e+06	3155392	1624160	4124037	9474628	143365	311952	103614	118012	9379	8269	12102	27227192	396264	713440	907	3327	0	100	0	3125	367936	1288960	0	100	0	0	492576	216328	169600
	724	538.32	12539030	59038040	8642107	9204937	516960640	23612518	546480	6.27144e+06	96303040	2.85639e+06	4.04068e+06	1832320	4.39093e+06	10532824	167668	364856	146836	133840	10387	14221	11800	37868308	558734	1063520	1209	3529	0	403	100	3932	458616	1945440	0	100	0	0	509120	252028	175296
	725	539.064	13452988	60312972	8636033	11047635	498400576	23637516	587552	7082890	101644656	2.43163e+06	3559552	1833856	5194584	9831658	154148	352952	133128	131908	11194	14019	15028	37698492	533192	929552	705	2520	100	100	100	3327	532192	2116096	0	201	0	0	634000	390648	185876
	726	539.808	15032542	72098352	9371618	11606023	557174976	24973300	725568	7833442	123624968	2.02159e+06	3398272	1753504	4.8987e+06	9869082	151205	368456	135056	131096	12405	11800	12001	38280268	594914	727232	1008	2924	0	100	403	2722	432016	1896928	0	0	302	0	423472	304880	139828
	727	540.552	12657951	56393028	7703145	8907181	471571776	22793130	674512	6972289	121834296	1.91468e+06	3153280	1647424	4.8663e+06	9348091	136906	334288	129982	114258	15533	14019	14423	32996682	479170	656800	705	3428	100	100	0	3025	456760	1591552	0	201	0	0	501776	219892	144296
	728	541.296	12614952	60452324	8495311	10745930	477429760	22615040	387152	6696172	113882880	1.97424e+06	3051968	1637920	5067719	9803532	139155	327312	137900	128968	18863	12708	14827	36027576	419497	809552	1209	3125	100	403	504	3831	521528	1659136	0	201	0	100	556640	188420	165328
	729	542.04	13073689	67508168	9894869	11497451	498601056	21040696	401752	8.13958e+06	135755872	2.27444e+06	3350208	1790560	5817347	10173298	155164	337672	136984	127952	22497	12001	15735	40112672	397629	712400	1008	3630	0	0	403	4134	380984	2.32815e+06	0	100	0	302	540368	258972	161060
	730	542.784	13676164	69389808	8869330	10898524	499199104	23827664	455520	9018640	152008640	2305931	3561728	1739232	6001788	10864396	159304	352952	130084	142060	12708	11901	15331	42927968	613316	804416	504	4840	504	201	201	3025	392600	1751648	0	403	0	0	457480	217652	140740
	731	543.528	12307872	53673312	7484607	8833245	404740224	18796662	515320	7867320	123938592	1.56706e+06	2741696	1610304	6198138	8935482	158304	309904	110000	116996	10892	14019	13414	36597348	390762	616016	403	3529	100	0	302	2319	287696	1398176	0	100	0	100	355824	171428	138000
	732	544.272	10993755	47712632	6438424	8031004	372313216	17226598	434488	6.61448e+06	105181400	1.58659e+06	2675456	1488768	6160294	8.32517e+06	134044	261732	90746	94698	7966	12506	12405	25499696	302101	784384	1310	2722	201	504	201	3125	307648	1435168	201	403	100	0	389512	166548	113448
	733	545.016	10510656	45862752	6063408	7663812	345735936	15223416	579664	6004440	98941440	1458834	2170944	1296704	5524740	7746492	153348	280432	98244	96116	7866	14019	11396	25150320	316544	648256	403	3025	201	604	100	1310	237028	1363648	302	100	0	0	304272	156384	109494
	734	545.76	9475375	37638420	5.05579e+06	5892728	263544736	12106504	453144	5.67599e+06	78819832	1.20425e+06	1781760	1174336	4907289	6852050	110380	223868	84164	68780	8269	11699	11598	26057760	311095	448400	201	3226	302	0	302	1209	170716	1227488	0	100	0	0	260404	158316	88518
	735	546.504	8.06014e+06	31862646	5.90281e+06	5.19153e+06	223689184	10690463	431192	5.40383e+06	88480136	970484	1136128	905392	5.2673e+06	4959597	302060	192184	63116	47444	6252	12506	9479	18848168	280625	326800	201	2016	0	604	201	907	133636	850432	302	0	0	0	164312	130490	80722
	736	547.248	6743195	28492188	3771980	4653540	210346592	9123945	919424	6.75506e+06	85241752	861830	817328	890848	6664508	4.04356e+06	90513.5	153336	43907	30472	6453	10892	9278	18189188	226284	236312	403	4134	0	302	302	604	157704	713760	0	302	100	0	117402	98852	58160
	737	547.992	6903036	26156520	3658932	4519871	193607936	10761620	678368	5691931	90616320	1.44204e+06	812016	762176	6457003	4.16769e+06	112636	166652	54419	34613	7866	9580	8672	23487462	264138	257748	504	2722	0	201	100	806	123894	872624	0	0	0	100	182720	127750	70196
	738	548.736	8247876	33687264	5241600	5925816	250818048	12484680	1006240	7632456	143587392	1.25438e+06	1116512	1073504	15705144	6529380	326372	222136	61801	37744	8471	11194	11699	24926304	344058	317168	1008	2823	201	100	201	1613	164516	1005392	0	100	0	100	198396	140640	112738
	739	549.48	7906458	29443860	4646367	5627760	217071872	9339258	582464	6.00443e+06	91581520	1096123	869888	908128	8043631	4741093	314314	191780	59171	31987	13717	7159	7966	16336987	271988	212248	604	3529	201	302	201	201	119836	706752	100	100	0	0	165024	110202	66960
	740	550.224	6481249	21463904	3101019	4002131	170177696	7491406	450568	4.67934e+06	65474616	978260	733824	867360	7715152	4198223	582207	221220	63318	37340	18661	8269	8572	14444187	229697	272256	1008	3226	403	302	403	2319	135056	786384	0	201	0	0	277056	173464	118620
	741	550.968	9859804	55831740	5.02991e+06	6.86657e+06	282453088	13645198	556736	6.24237e+06	96083120	1.87873e+06	1537312	1631680	5.98011e+06	8851424	186055	267960	159028	65240	48556	14322	17854	21631910	298113	506632	1512	4840	201	403	100	4840	207460	1077344	0	0	0	0	702992	341056	227032
	742	551.712	13262869	59400976	8.33993e+06	9766022	456184800	22415776	488448	6610397	99659104	4033303	3.6979e+06	3439616	6132272	19925700	233760	469552	340536	211332	113752	23506	26736	38724300	554386	1293792	1310	8572	302	302	705	6958	393112	1729024	0	100	0	100	1407488	686400	374920
	743	552.456	19205550	92217216	12496029	13966862	669390208	30239664	528768	5697965	97644456	5.30462e+06	4272996	3729792	4.02807e+06	17638212	209704	419456	272768	205728	107364	18056	19368	28271334	447572	857584	1310	6453	100	100	403	4235	318296	1259008	0	403	0	201	1022240	500536	268680
	744	553.2	13138238	61710000	8189006	10408622	441751808	23062838	389104	7.25921e+06	80470352	4.48123e+06	3400896	3224960	4.05745e+06	17796450	206136	409672	255912	217652	106554	17147	17955	26461988	337437	884000	705	5747	0	100	100	5243	279408	1271552	0	403	0	0	1170912	507152	289840
	745	553.944	12827146	59707412	8296669	9765219	434466048	21581938	342896	4.05376e+06	67946616	4047691	3177792	3161792	2541248	18568538	228152	480392	308568	243660	133432	24314	20478	32083348	480792	1132384	1411	5142	0	201	604	4840	365784	1688672	0	0	100	100	1270720	536944	298848
	746	554.688	13862564	65434216	9499016	11057742	510144896	23842406	514808	4548926	68803168	4419217	3551040	3268224	3.16972e+06	16816258	202468	413480	276648	217140	120344	16138	18661	25297556	369251	1012704	1209	6050	0	0	302	4941	375744	1402496	0	806	201	201	1465472	597104	331008
	747	555.432	13063538	63383556	8566231	9960255	446016864	21803052	333256	4.10263e+06	69275520	3873248	3283328	2948288	2746752	16817228	190760	395888	279208	210312	112940	17652	17652	26406228	440766	1660096	1714	4537	100	201	201	6151	319632	1302304	100	201	100	0	1247328	513256	268064
	748	556.176	12618738	59067912	7.87709e+06	10199168	464920800	21849006	344232	4652205	76550400	3654200	2975168	2636352	2557696	15163561	183736	360240	239984	191064	115780	17753	19368	27673136	393645	1015456	1512	7361	201	705	604	6453	357568	2154304	0	403	0	100	1539264	667424	272864
	749	556.92	12324501	58372608	8.35901e+06	9935116	471940896	22786428	358496	5561782	85937168	3.63452e+06	3.68095e+06	2936320	3.3338e+06	17472520	198904	406176	282480	220404	110812	20175	19469	27869436	466164	1.44092e+06	0	4134	0	604	403	7765	464288	1515904	0	504	0	0	2206272	656384	330800
	750	557.664	13638622	64521976	8864249	9944208	461350176	22558936	387768	5447150	90093840	3.51497e+06	3434112	2966208	2.98006e+06	17441522	191472	380984	267040	216528	142164	20175	21689	29696580	471048	990352	1411	6353	0	100	604	8370	374920	1612704	0	806	0	302	2064512	571456	306112
	751	558.408	11074968	55911624	7.46718e+06	8249098	384013248	19599580	316760	4379727	67725936	2.93174e+06	2843008	2380992	2219520	14277948	161464	341464	214492	185468	103108	18459	16441	20680744	356992	713648	1310	4235	201	201	403	5041	284320	1019584	0	907	403	0	1887424	502808	266528
	752	559.152	11854278	58172504	7826300	9910213	422692032	23001624	360448	5.12791e+06	80100256	3.36932e+06	3.82214e+06	3066688	2746880	20083120	223768	418936	318192	258464	151204	22295	25727	31054374	509351	1007712	1008	7260	403	504	504	10387	485144	2.12838e+06	0	2117	201	0	3360512	767824	384376
	753	559.896	15675296	67909296	9563600	12138672	537770688	26071136	418632	5.19418e+06	84723552	3.89772e+06	4271744	3389824	2728704	20831174	239372	450056	305704	233352	141352	18358	21386	24742992	379334	918688	1814	5041	201	806	0	8773	306008	1124288	0	806	302	0	2120000	468624	264384
	754	560.64	12177769	61030880	8559867	10155926	460020672	24508058	403608	4853631	74790720	4973741	5154064	4031424	3.26178e+06	23391484	270520	499504	380984	255604	165632	20478	22597	27055142	432498	903808	1310	5142	100	100	100	6353	431912	1600032	0	604	0	0	2491008	613936	320760
	755	561.384	12143360	57716480	8203200	9745760	456478720	22907520	468728	4980800	75441920	3514800	3549248	2932032	2438080	19066240	221220	426664	297512	228460	145820	19267	21083	34127360	538400	860832	2117	6554	302	403	100	7059	362704	1571040	100	1411	100	403	2775552	599904	309184
	756	562.128	11953753	63819708	8425860	10053972	440827808	22894374	359728	5081827	80162960	3.59169e+06	3885760	3188352	3158400	21082402	241312	443144	333464	265408	173360	25727	22698	35179392	537355	1230496	1512	6252	0	806	100	10892	477600	2061152	0	1411	0	0	3947520	712496	426664
	757	562.872	12319358	65424080	9351252	10696648	454518528	22676766	390952	4762574	65035112	4255457	3793472	2966336	2725440	19569132	230600	442216	314096	228560	141352	19670	20478	25849968	411181	972240	1512	5647	0	100	100	8370	314200	1344576	403	1008	0	0	2765312	519048	343720
	758	563.616	9783360	51208432	7324090	8994782	422337792	19769908	307032	3650037	66065488	4546134	3687744	2812352	2399424	18640524	231824	406584	304880	236108	155976	22295	22194	24965264	392274	866096	1008	6453	302	302	302	7563	327728	1298112	0	403	0	0	2800384	522152	323320
	759	564.36	10507518	54341800	7.52989e+06	9196259	422463776	19733214	347616	2988096	59015544	3875840	3433408	2538304	2185600	16877382	202876	403504	309392	224176	143584	20175	18863	24365530	433803	851792	1613	4941	100	100	201	8370	338080	1471744	100	604	0	0	2769792	526592	329568
	760	565.104	11567850	61025440	8445255	9918405	469470848	23211048	996288	4153639	64647296	4500594	4274560	3200960	2453632	21248780	246416	459848	338696	277880	163904	23304	22194	31558576	610754	1181376	1915	6857	403	403	201	8370	332136	1418400	0	1008	0	0	2839424	527120	343408
	761	565.848	12738645	60015708	8272115	9878196	460405728	23597480	408544	4.07115e+06	77495088	3875325	3984448	2959808	2.75267e+06	19658438	226012	449024	334800	290144	162788	19973	25525	34760320	477422	1096704	1814	7361	100	100	403	8370	398568	1606144	0	403	0	0	2440128	450672	276240
	762	566.592	11464218	55798824	7921539	9953400	476114688	23659836	382936	5.09794e+06	64466232	4.1301e+06	4121280	2952704	2542848	19608198	240904	439952	347616	273688	140944	18257	19065	24397596	348667	776944	1109	5344	0	0	604	6252	326704	1305408	0	705	0	100	2738240	570224	329056
	763	567.336	14503220	72736728	9989949	11871998	553673984	26145958	504360	4.58601e+06	67234472	3.95123e+06	4.29184e+06	2689152	2689897	16885358	199212	385096	293216	274192	130186	21285	18560	24706444	370750	837184	2016	4638	0	100	100	6151	287184	1095328	0	705	0	201	2106880	438712	283912
	764	568.08	13133243	60441136	8591960	10253792	486864192	24500432	447472	5021880	70891296	3.73833e+06	4155392	2944192	2646784	20067502	243352	431192	332648	314096	149476	22597	20478	30633642	492553	1160448	1915	6958	201	604	403	7361	293520	1532416	100	1008	0	0	2346240	463048	296080
	765	568.824	13306880	63400960	8703360	10167360	485621760	22455680	369584	4083440	60495360	3416000	3824192	2596672	2492032	18576320	227132	440880	302632	252848	132216	16138	18459	27202560	427500	1208768	1310	5041	100	100	806	8269	294752	1387936	0	705	0	201	1999616	428312	284320
	766	569.568	13330200	66121536	8788416	10807680	492640512	24485760	418216	3819264	57868512	2845056	3272704	2447296	2043104	14623752	189640	368456	219484	191472	96622	15028	17248	23484864	467922	844112	1613	5142	0	705	403	6151	489992	1670816	0	604	0	201	1607232	457992	256524
	767	570.312	11509425	53245276	7510069	9030825	430450208	20491800	396712	4.28647e+06	62097600	3037050	3154560	2381760	2.53693e+06	14709038	178856	332544	208176	160448	91254	15230	16441	23043076	377600	750768	907	3831	201	201	403	4739	269088	1237664	0	201	0	100	1458848	332032	235088
	768	571.056	10920816	50933640	7285415	8.23005e+06	394879008	19030666	331520	2851456	54997520	2180416	2667776	2036192	1823040	12481696	178219	321272	187196	159940	85886	14524	18257	22570692	338605	729328	1209	4134	0	201	403	5243	240188	1039104	0	1008	0	0	1084160	324752	197580
	769	571.8	8773234	50647156	6.06704e+06	7.32749e+06	320602144	16396505	366400	2677504	53444124	2.72388e+06	2.94087e+06	1961856	1794304	12009810	167651	355008	223664	147140	78192	20074	19771	20915286	459562	996912	1109	3025	100	604	201	3932	270208	1178720	0	201	100	0	1009520	419352	234988
	770	572.544	11219815	65755520	9571514	10786110	426780960	19771678	556224	4279662	68714624	3.66339e+06	3211520	2586240	2.76495e+06	14909800	205424	406584	256524	174684	74548	24414	23203	28714700	732274	948560	1814	3428	302	100	201	7260	375952	1825376	0	100	0	0	981776	497024	242028
	771	573.288	10957230	63634224	8568130	9986208	362440608	17483460	398256	4202329	70896000	3.16911e+06	2987008	2327360	2506432	13249323	199108	373592	214796	156080	67162	21588	23910	28621728	394893	856528	1109	4235	201	100	403	3831	214696	1029024	0	100	100	100	773280	300584	217140
	772	574.032	12902232	67408120	9712713	11473896	466917760	21829172	444896	4885235	75485864	4.03423e+06	3293824	2742016	3138944	14020854	224380	388800	232436	158720	51184	23203	24011	29932096	360979	913200	1109	5445	100	0	403	4436	295056	1178912	0	0	0	0	733408	274808	214696
	773	574.776	9358132	47557952	6197268	7.75003e+06	353848704	16177854	427688	3.80291e+06	61491144	3.49082e+06	2499328	2069856	2377088	11465949	176412	354696	189944	149884	48758	18459	22295	22238436	418816	1415808	1109	3025	302	100	403	3025	306320	1169728	0	100	0	0	613520	248152	190252
	774	575.52	9031784	47240160	6431102	7560905	350799680	16718240	293624	3.95384e+06	57658700	2801975	2204096	1728576	2323726	9500150	159430	316144	159432	144296	45625	18056	20276	22232376	292928	820576	806	5445	100	201	100	3025	291376	1154464	0	100	201	0	751920	287792	257648
	775	576.264	13258818	81819048	11111049	14152614	675659136	30684676	503224	6583675	106313616	4365801	4487680	3201984	4119680	17216334	258360	432736	259892	177432	57553	19569	25222	35139728	420826	1226208	2924	5647	100	806	504	5041	389000	1774048	0	201	0	100	843904	319424	200024
	776	577.008	13095180	79317000	10800405	12771360	578642432	27357120	519768	6.19117e+06	102604320	3.83308e+06	3753536	2729600	3710272	14718690	209704	402984	218876	176412	63621	20478	22900	31990140	454565	1568992	1613	3932	100	100	604	4235	354800	1768544	0	403	0	0	850432	391368	238456
	777	577.752	11611670	61154920	8725938	10247968	510411904	23570232	482352	5200205	89191472	3.06435e+06	3446848	2422912	3.28498e+06	13711483	182008	395888	179668	183432	61902	18762	19368	27501256	425162	1467104	1310	4436	201	100	0	7361	356336	1467840	0	302	0	100	1074912	296184	241620
	778	578.496	13730560	67573760	9550240	11746240	588513280	27962880	493608	6007200	103531520	4333520	4797280	3008704	4301200	17755520	253968	466456	262648	267960	77786	18358	19771	32879360	451700	976480	1411	5243	0	403	403	5041	416056	1512864	100	100	0	0	1048560	313896	244780
	779	579.24	13571236	63740820	8929951	10767364	541480704	26038760	462536	5.97649e+06	85440632	4087294	3743040	2433792	3.39977e+06	14974438	204712	415128	223052	247948	91152	18560	17450	28279076	486235	1120032	1512	4537	604	604	403	5647	404424	1433760	0	403	100	100	1249792	364552	254992
	780	579.984	13420575	59936940	8350965	10196865	508294080	23075640	421616	5.08363e+06	89016480	3.81914e+06	3717824	2499456	3003456	15622110	214288	431808	241416	251724	88822	14726	14019	26223750	395010	1011744	1512	5041	0	504	201	5949	354904	1259328	100	302	201	0	956592	320144	185468
	781	580.728	14080388	64494344	8906139	10305166	499737280	24753248	423472	4.37096e+06	77963688	3431078	3366208	2188288	2389248	14618584	189640	406176	230904	249068	98344	16744	19065	32478276	457066	1229536	2016	5747	0	504	403	6353	458408	1276928	0	504	0	302	996480	281456	187300
	782	581.472	14236502	71445232	10455809	14669956	564321920	29972502	1.36673e+06	4.91572e+06	73858112	3.62626e+06	4309632	2509376	3.99242e+06	16457991	211128	436344	247332	240800	93886	13918	16643	25139644	508452	1049824	1209	6252	0	907	504	5041	363832	1400992	0	201	201	0	1160992	257852	203792
	783	582.216	12026938	63784688	9852156	11321629	520944864	25823050	411632	4271729	63926324	3266560	3560512	2298496	3.19423e+06	15126980	187196	403504	222544	221832	88012	17147	17248	26446376	446261	979648	2016	3529	0	100	806	6252	332744	1173920	0	604	0	100	1115968	252440	218160
	784	582.96	13296798	75144696	10343220	12969854	623520192	32315916	476256	5532420	86804560	3.94501e+06	4375424	2763328	4032764	16218726	199516	398048	217448	181196	73940	12708	13313	27539298	370958	776848	1109	4436	201	100	0	5445	340336	1374016	0	403	0	100	1296480	316560	228052
	785	583.704	12364445	69811312	10014286	11942937	586516992	30806682	625792	6358114	101366368	4.19899e+06	4612352	2896128	4.35997e+06	18881098	231924	465936	265304	208580	89026	18863	21992	30722760	455286	994256	1814	5243	0	100	403	8874	360960	1785728	0	806	0	201	1155872	306928	207256
	786	584.448	10861800	59815680	8426420	9775620	498056480	23092692	526176	5.20309e+06	78932448	3.74669e+06	3562688	2175424	3.30093e+06	13378959	188624	380064	256420	175600	70298	15028	15634	26534368	493458	852528	1310	5949	100	302	302	5243	334080	1509408	100	201	0	0	928608	278896	222952
	787	585.192	12880661	58106100	8.27005e+06	9732376	466106656	23044632	441088	5057973	74890616	4013220	4027168	2477632	3601216	16248469	209804	426352	308264	184856	67768	17551	20781	29079044	503396	1020960	1310	5647	302	100	604	5243	427280	2.34318e+06	0	201	0	0	1121504	314000	256320
	788	585.936	17249794	65250676	8430300	10573575	525718208	25314488	484728	5302725	79389152	3.20168e+06	3266432	2171008	3195628	12174338	195340	353360	228460	120140	41179	17955	15533	23649338	435852	815120	1109	3730	0	302	0	2924	348952	1462656	0	403	0	0	832864	264488	161160
	789	586.68	13987725	40074992	5553095	6452667	316720000	16685809	334696	3.67699e+06	42914216	1.72309e+06	2005824	1439040	2063296	7.62663e+06	109088	253764	142976	65846	22900	10286	11901	15655201	226827	519256	1209	4336	201	504	604	2924	207256	763216	0	0	100	0	369688	143484	91456
	790	587.424	6242385	22834400	3.2356e+06	4116096	178386304	8001968	182516	1546688	25192300	924758	1064384	817216	1167296	3905472	108176	186484	83962	30977	15735	8572	11295	7872904	121211	268168	302	2218	0	100	403	1814	127648	437992	0	201	0	0	188828	76066	60082
	791	588.168	4416077	13719023	1918560	2385152	104611904	5464250	141148	1172512	16409864	650867	655552	670352	948672	2617920	46535	146224	62610	21083	10791	7563	9177	5.46995e+06	81349	169292	201	1209	201	100	201	1109	67668	470272	0	0	0	0	134448	47849	38047
	792	588.912	3813824	7.50576e+06	1.08453e+06	1425632	66467292	3013032	117402	462536	7893453	471620	392288	451184	354696	1510688	24818	123590	41987	16441	9883	7159	6857	2511744	42796	92570	604	2319	100	100	201	705	40270	128258	0	0	0	0	78698	26635	25525
	793	589.656	3237760	5.13568e+06	640548	768560	32858332	1.86779e+06	71410	268984	4216418	213503	248764	347408	180484	810400	15331	100472	43402	15028	5243	4739	5041	1254816	21891	47747	302	1109	0	1008	100	504	16845	67060	0	0	0	0	52599	12102	9883
	794	590.4	3022208	2.44452e+06	362500	507672	20257060	1.07264e+06	58160	165328	1891392	131708	112230	294344	102904	555072	12102	89532	34209	17753	3932	4336	4941	827408	14625	39058	0	1310	0	0	100	201	9782	53408	0	0	0	0	47849	12607	10690
	795	591.144	3223296	1721344	260712	366400	15485470	782740	55228	138000	1647328	87000	91862	256728	77584	399184	8773	88214	34512	18459	2520	3327	5848	618400	10085	28958	302	1411	0	302	100	705	9479	34310	0	0	0	0	38451	7159	3932
	796	591.888	3149504	1603424	233660	329568	13970422	688330	47545	80520	1393536	194424	90646	268272	65948	278384	7260	83456	26131	18358	3428	3730	5848	417288	9984	26030	0	1613	0	302	0	504	11396	22497	0	0	201	0	37744	6252	2722
	797	592.632	2764608	1.4131e+06	134665	209908	10507676	531287	53307	68982	1162048	58969	66048	241824	83658	282272	7765	90038	23506	12506	2319	3327	6151	484832	8773	16239	0	2419	100	0	604	504	8672	25626	0	0	0	0	29665	4840	3226
	798	593.376	2705088	1021920	398568	193816	9279349	421055	50072	61599	982720	45221	65746	249376	55329	206136	6554	90544	26736	10892	2823	2722	6554	288000	5647	19872	201	1109	0	201	0	302	6857	22799	0	0	100	100	34310	4840	2722
	799	594.12	2660224	883472	130286	167464	8509603	502420	44918	43604	824048	48859	54217	255296	43806	193816	6655	87404	21487	10085	2319	4336	6857	262344	4739	14019	0	2117	100	0	302	302	5445	19368	0	0	0	100	29160	3428	2016
	800	594.864	2530880	795088	138812	176008	7459279	426882	43806	52195	716992	38856	46939	249884	36532	163704	3630	91962	19267	10186	2823	5041	5848	174480	3730	14726	100	705	100	100	302	705	5747	12708	0	0	0	0	18762	4638	2117
	801	595.608	2505408	697360	122676	181908	7.37865e+06	422930	46636	47242	633488	32088	34310	229988	32492	162484	5344	86494	22194	7664	2419	6252	5344	197176	4033	12102	201	1109	0	0	0	201	4436	13414	0	0	0	0	18964	3226	1714
	802	596.352	2679936	588784	90038	133736	5.70338e+06	431216	45726	41280	498160	21285	30068	240496	37239	126024	4235	88924	23809	12001	2823	5344	6756	176820	3327	11901	100	705	0	403	201	604	3125	10892	0	0	0	0	20377	2722	1714
	803	597.096	2513472	610080	78496	118518	5380055	348288	43200	34411	453768	17147	30068	214288	28352	95406	5344	86696	18157	12708	1310	2117	6050	141552	2722	6453	100	705	0	201	0	504	6554	6756	0	0	302	0	23203	2218	1814
	804	597.84	2548224	417192	71614	126228	3.6468e+06	277799	39260	24717	391160	41381	25424	199416	21487	74952	3428	79912	14524	7966	2621	3529	6958	89228	1411	5041	403	1714	100	0	100	201	3730	2924	0	0	201	0	11396	1411	2016
	805	598.584	2327744	738070	66334.6	76268	2543808	235600	43099	36532	404328	20478	14625	231008	22295	119836	3529	87810	21184	8067	1310	3932	4840	102398	1613	5848	0	604	100	201	403	302	3327	4033	0	0	0	0	16946	1714	1714
	806	599.328	2426176	361776	52903	102600	3.79066e+06	234363	43099	461608	9505682	19528.8	28049	197580	200024	96216	3630	85582	19670	6857	705	4941	5747	75560	1310	4235	201	2319	0	100	0	302	176720	11901	0	100	0	0	15936	1109	1310
	807	600.072	2492288	373280	49466	85176	3.65305e+06	277799	45423	23405	1.57566e+06	18650.2	18459	196360	17349	61902	2117	82950	13010	7260	907	4134	5747	101486	2218	4134	0	604	0	201	604	201	14726	6857	0	302	0	0	17147	1109	1512
	808	600.816	2406080	350184	42796	126938	2805054	267436	38957	25828	287184	13918	16239	199620	19771	66454	2823	90444	16946	6756	1411	6050	2218	70804	1915	4033	0	1109	100	0	100	302	1209	3125	0	0	0	100	13010	907	907
	809	601.56	2427200	308568	54419	121358	6385561	358672	41482	23102	301712	21184	12909	213676	15230	68274	2319	87810	14120	7260	1915	5344	4739	64026	806	3630	0	2016	0	100	201	0	2218	5949	0	0	0	0	11396	504	1310
	810	602.304	2372224	336232	37037	223868	2386237	292316	46130	26635	269496	22698	14120	199720	21386	36532	2924	87608	13918	8471	1008	2319	4235	48657	907	3630	0	1209	0	302	302	504	1714	3226	0	0	0	0	15836	705	705
	811	603.048	2416960	424192	75560	78192	2144128	252132	44615	21588	286160	22900	18762	216328	21487	57553	2117	83152	19065	12909	907	3327	5041	77078	201	1915	0	1310	100	201	302	302	1915	2823	0	0	0	0	10690	504	705
	812	603.792	2280320	382424	58868	56947	1691520	190660	45322	18560	221220	8269	12506	211740	15129	46939	4739	76370	13818	10791	1411	3630	5949	40775	806	3529	302	2016	100	0	504	907	1814	2419	0	0	0	0	20276	201	201
	813	604.536	2425408	512944	37138	69388	2956394	310987	40068	22900	342280	33098	11598	219996	17652	57452	3529	88518	21487	21487	16643	5445	4638	111826	2621	4336	100	1109	0	201	302	100	2319	3630	0	0	0	0	16441	302	302
	814	605.28	2461568	297104	43200	168988	2.4485e+06	254996	38653	23001	299256	51791	10993	227540	21891	78596	2722	85684	17551	12909	1613	4235	5243	47040	504	2218	100	604	0	201	0	806	1411	1310	0	0	0	0	8975	604	201
	815	606.024	2274176	241208	28251	70804	2131262	246709	39967	23102	218060	11598	10892	209396	20478	45019	2218	82140	16845	12607	1512	2621	4638	49870	907	2419	0	1008	0	0	0	504	1714	22295	0	0	0	0	15735	705	806
	816	606.768	2433088	288408	49061	59475	3010350	236345	41280	20074	252644	26635	12102	202876	21891	61295	4033	80824	13010	9177	1209	4436	6453	69994	504	2722	201	1008	100	100	705	604	2419	6554	0	0	0	0	22698	1411	302
	817	607.512	2319936	308368	28352	58160	2181440	342384	45322	18257	241312	15936	11295	203896	19771	68678	5142	75662	16643	10690	1714	4235	5344	132924	504	7462	100	1109	0	0	302	201	1613	2823	0	0	0	0	9479	3529	403
	818	608.256	2330752	315024	46333	69894	1695808	327112	45019	23203	239984	48253	16037	214900	31078	68174	3932	89936	14726	7059	1512	4941	6151	79912	1310	4941	100	907	0	0	302	201	2218	2016	0	0	0	0	19368	5243	1109
	819	609	2414016	369584	38249	69184	1716192	827209	64257.8	19569	232028	13616	10993	228152	20276	61801	3025	82038	11396	8471	2117	5344	5445	60992	504	5546	0	907	0	100	0	504	3730	2924	0	0	0	0	13313	806	806
	820	609.744	2320064	320040	54217	83354	2.09602e+06	267436	43705	20680	274608	27746	11497	209396	19569	44716	3327	79710	16340	6958	1814	3428	4235	83556	1008	2621	302	1411	0	100	0	403	3831	3025	100	0	0	0	11497	1109	806
	821	610.488	2309888	406072	44615	69488	2612260	818922	68411.4	23001	327416	19368	15836	260200	27342	75762	4739	85278	15129	12708	2117	3932	5647	90140	2520	4134	100	907	100	403	302	403	5647	3630	0	0	0	0	19771	1613	2218
	822	611.232	2251968	335616	78090	82848	3924641	271590	46636	21891	425424	16845	26131	223664	24314	63520	4436	85176	11901	6252	806	4033	5546	69590	1109	3327	201	705	0	0	0	403	2621	2722	0	0	0	0	12203	4134	6353
	823	611.976	2212288	717728	84772	155268	3.13677e+06	290240	43907	36532	702992	50173	21588	215816	248786	84984.8	4739	83556	8672	6453	1714	3932	3730	434080	8572	8067	0	2016	0	0	0	201	5243	38350	0	0	0	100	13616	5747	9984
	824	612.72	2578240	3.86291e+06	385552	612576	19308620	948217	83050	571984	4940156	81164.9	103716	313792	754528	640352	9681	93380	16542	13818	2621	5142	4739	2.18055e+06	57177.7	220300	201	1613	0	302	100	604	46029	147852	0	0	0	0	26736	22698	17854
	825	613.464	2780160	5708500	806664	1136224	32986800	1.79283e+06	134344	1144418	15471750	343517	153132	407928	723472	935472	16845	105742	20074	13010	2117	5344	7159	4849775	77194.1	74750	100	1008	302	201	504	705	43200	225704	201	0	0	0	54015	30472	38047
	826	614.208	3897663	10936289	2178967	2.39043e+06	82913264	2.96881e+06	202572	2.01932e+06	37013160	422930	333360	625376	2.30752e+06	1.53627e+06	24717	103208	27140	19166	3025	5647	5243	6881035	68411.4	119430	302	1512	100	100	302	1008	54925	226624	0	0	0	0	84468	54823	46333
	827	614.952	4249172	17973264	2.28413e+06	2629376	105138016	4412655	349152	1584128	35713112	581725	515632	724096	2572042	2861958	77824.3	145616	72524	34108	7059	6151	10085	9257097	134248	202876	403	2621	302	0	100	1411	111724	411632	0	0	0	100	152624	65442	85684
	828	615.696	7.25429e+06	26385800	3945368	4335151	177038848	8663886	995143	2.82372e+06	52587360	1.5653e+06	914291	1005696	3.78366e+06	4.08634e+06	74621.3	184044	108580	41179	9379	9479	12102	15111628	261226	226520	806	3630	0	302	705	2218	134852	625888	0	201	201	0	251620	81734	96318
	829	616.44	7.70203e+06	26313918	3.71294e+06	4.50957e+06	168288016	8103186	460776	4.06452e+06	65902384	1.1085e+06	741776	971088	4.10424e+06	3.68709e+06	55621.9	158620	72220	33401	10186	10186	8773	12205219	212557	216836	403	2621	0	201	100	1512	102398	525568	0	0	0	0	197480	73434	123894
	830	617.184	6.98754e+06	25133372	3.33698e+06	4346056	170636928	7.77355e+06	529696	4732046	58528844	1.17396e+06	898752	1055872	4573264	4472699	100505	175600	74852	36633	10791	8572	12102	16570136	233169	463568	302	4033	201	504	201	2016	223460	950784	0	0	0	100	333464	78798	114462
	831	617.928	8788229	28595340	4.37031e+06	5.86843e+06	201823216	10597874	494952	4.71191e+06	68762136	1.29094e+06	965168	1051424	5605922	4800713	118428	195136	72828	37037	9984	9681	11901	15363033	244766	256116	806	2621	201	0	0	1209	119634	595120	0	0	0	0	197276	72018	123590
	832	618.672	7735024	29744808	3576969	4505237	174988832	7955543	567104	4534562	65037092	1.28528e+06	812704	952256	5915319	4370759	152119	193000	67262	29766	11497	10286	12607	15308180	193070	279104	1310	3428	302	0	100	1411	137188	731728	0	0	0	0	198600	77482	112028
	833	619.416	7686446	22809990	3.32803e+06	4063920	181191360	7483715	331008	3.08983e+06	50418628	847109	653568	761856	4950115	3.1641e+06	110710	150492	54318	19872	8370	8168	8572	9224820	121016	152420	302	2117	0	201	100	1209	56340	366912	0	0	0	0	81938	37239	38047
	834	620.16	4.01969e+06	10548752	1.3541e+06	1695040	80044056	3159593	186080	2.09734e+06	14595848	414420	352952	481320	1793312	1476416	66960	128156	30169	15028	8370	7260	6958	4.13825e+06	48628.1	94596	201	1915	0	504	0	907	32997	189944	0	100	100	0	70804	20781	26635
	835	620.904	3399057	6588252	971422	1126208	46150776	1.92608e+06	84164	582976	8237378	261885	197176	393320	817216	956800	37744	104020	21992	15735	6554	7159	5445	2438080	29059	40674	100	1814	0	201	100	403	23102	61902	0	0	0	0	49769	6857	22194
	836	621.648	3155712	4922075	692314	878416	19374576	1.01068e+06	67768	219384	3108022	192498	178956	322704	306112	424496	17450	94698	22194	13818	5949	4436	6151	1268128	10286	23102	201	806	0	100	0	201	9782	40775	0	100	100	0	36330	5747	10993
	837	622.392	3.3478e+06	4404232	567140	813232	15458758	762508	140540	241108	3.63044e+06	73970.8	89026	316048	273992	487824	14827	139828	78798	19166	4941	4739	4739	1.48709e+06	7581.4	24011	201	1814	201	100	0	705	754927	43626.2	0	0	0	0	61700	8672	38957
	838	623.136	5996042	6137147	962621	1126752	23578646	1.85568e+06	79237.4	242436	3.55477e+06	83110.1	93280	338800	160552	419968	22295	99662	160756	27645	6050	5747	7765	1276608	8773	20579	302	2016	0	0	201	1411	9278	25020	0	0	0	0	95204	4840	16744
	839	623.88	11847360	12645630	1.61026e+06	2079456	47281200	2418688	92368	315120	5.05561e+06	366232	324448	741776	438712	1691744	73132	146428	597936	64734	9883	5041	9681	2721280	25929	134448	403	2016	403	100	403	7664	57351	113548	0	0	0	0	226316	19267	39967
	840	624.624	12447162	12220917	1.62074e+06	1942976	60020716	2.7383e+06	126760	389000	4292610	245743	297512	759344	316048	1251616	55835	122576	344640	40270	6252	5647	8269	1982144	16340	91658	201	1411	0	201	504	2016	29564	69994	0	100	0	0	144296	21083	28251
	841	625.368	10263076	8790334	1429445	1771200	72301808	2.39627e+06	75054	269192	4810258	189799	239884	1041232	271848	1546784	57756	127952	386640	50578	6857	7159	6857	1325728	16340	84064	504	1008	0	201	0	1209	26736	68174	0	0	0	100	140232	21588	22396
	842	626.112	8227690	7110431	1.0661e+06	1356448	45356268	2.13599e+06	75054	215104	4.43869e+06	291616	269696	1097888	381704	2.08111e+06	49225.7	127040	302016	38957	6252	8370	6958	2.55635e+06	17034.6	66858	504	1008	0	100	201	504	29463	63925	100	0	0	0	136780	16845	26030
	843	626.856	9496980	10057106	1.55219e+06	2371791	47357292	2.62494e+06	95610	273176	3.36535e+06	260948	286976	1341344	377080	1289600	45827	122474	352744	43200	8471	6252	8067	1.529e+06	23178.8	81938	302	1008	0	100	302	1915	39159	108480	0	0	0	0	157400	28251	33603
	844	627.6	8359428	10550540	1.64199e+06	2083584	49568288	2339776	95914	311744	5506270	260068	277464	1442080	396504	1216800	55026	119736	465008	55430	6554	6958	7059	1444800	22597	71006	403	2419	0	100	0	1714	32391	158924	0	0	0	0	187808	23708	46939
	845	628.344	10227249	16193196	1.95468e+06	2594538	76491056	3020800	127852	672544	9147330	422629	410392	1612800	806512	1860768	74346	130286	413280	53206	8975	6151	10589	1786720	37239	68982	403	1209	201	302	403	2117	29160	163396	0	201	0	0	215816	30270	44918
	846	629.088	7.38623e+06	17300186	1786562	2664636	72799936	3495068	178652	617056	12663973	365685	354592	1523520	580592	1529184	52094	120140	307440	50477	9177	8572	9076	2184663	34267.6	82444	0	2117	201	0	604	1209	38249	133228	0	302	0	0	210008	27544	40472
	847	629.832	5.57501e+06	12632609	1.66445e+06	2026848	74908152	3017538	128258	697888	13411970	295679	389416	1484992	562432	1612704	53408	124808	311952	43301	8672	6554	7664	2575030	35231.3	88114	201	1915	100	100	504	504	73232	184652	0	0	0	0	407616	26030	42594
	848	630.576	5.7632e+06	12763161	1.74751e+06	2.42234e+06	69082880	3.88701e+06	189436	899072	13307262	353004	515112	1808384	1287456	2049920	89228	135464	309080	56745	10085	10186	10791	5.20548e+06	56541.8	157604	504	3125	0	100	201	1310	174684	280840	0	0	0	201	589312	27645	52700
	849	631.32	5080625	11003750	1.68961e+06	2014720	67743752	3.55453e+06	159940	458408	14889375	356426	396608	1400576	1113728	1626112	55733	122272	256828	41179	8975	8168	9278	3302422	45293	89228	907	1512	0	0	302	1411	43604	282888	0	0	0	0	640352	52498	46434
	850	632.064	4706102	10316873	1.44714e+06	1883104	78480536	3169280	152119	764160	11647414	273037	361064	1366784	957872	1558976	64936	130286	271944	47646	12001	9782	10791	4.13275e+06	56541.8	97534	705	3529	0	100	504	1109	40169	410600	0	0	100	100	598768	45120	55531
	851	632.808	6087237	13460008	1.79676e+06	2246144	83119728	4247885	175700	948464	16346929	751226	436032	1472288	1338112	2685365	79366.5	253460	333872	51892	16643	8067	9782	5448157	102602	103614	403	3327	0	201	0	1512	39563	403296	0	302	0	100	548544	49971	50881
	852	633.552	4942216	14871717	2.25053e+06	2452736	104358496	5.26033e+06	237944	1309056	18800896	476260	679936	1660096	2143199	2910256	187379	162788	326288	56542	14423	9681	10589	6.91563e+06	76121.1	132620	1814	2722	0	100	201	1411	56947	243556	0	0	0	0	665248	27544	39260
	853	634.296	4.45356e+06	11286665	1.37355e+06	1680896	61377032	4192825	171202	762704	12611202	328781	381808	1257088	1.4436e+06	2.12852e+06	107001	140132	290352	50375	14423	8067	8874	4.21027e+06	60302.7	190148	0	2621	302	0	0	1411	36330	212248	0	0	0	0	645040	35421	48960
	854	635.04	4.0021e+06	9508746	1.8311e+06	1.74899e+06	64074804	3.39489e+06	156556	842960	9375123	339871	346080	1125568	1176992	1450624	104222	120242	217752	41482	16441	9479	7765	4578709	45809.8	123488	504	2621	201	100	100	6554	35017	135868	0	100	100	0	259384	34714	39058
	855	635.784	4492975	8789749	1.8065e+06	1.48989e+06	67180008	3.70424e+06	157323	931664	15512373	318557	312464	1066400	1421856	1.52676e+06	110720	129170	247028	42594	14726	9076	9379	3.85582e+06	66042.6	109392	1310	2419	0	201	201	2419	79812	479560	0	0	0	0	250704	43705	48152
	856	636.528	4.11783e+06	16706702	1.38484e+06	1652672	67508464	3.3761e+06	212443	941280	17334414	355387	350800	1036560	1093408	1582176	71108	117402	240800	35219	16441	10892	10387	4.80155e+06	44423.3	126024	100	4235	0	201	201	1008	49061	159536	0	100	0	0	163804	36431	29665
	857	637.272	4.35448e+06	9993874	1.6607e+06	2260807	90015432	4301322	234580	1138144	18270060	474210	670032	1429312	1397536	2208128	104020	209908	318096	57857	14019	7159	10892	7420153	96407.2	139524	403	2319	0	201	504	1411	68274	533424	0	0	0	0	321168	38451	65240
	858	638.016	4268032	11387194	1.72735e+06	2.03756e+06	72689152	4.03377e+06	158316	984416	13202928	912773	519152	1206080	1018096	2139776	70804	138304	240700	47646	17652	8773	10387	5.30391e+06	68685.8	143180	100	1714	0	201	0	1411	69488	301304	0	0	100	0	300688	38856	57655
	859	638.76	4.5266e+06	11512587	1.4844e+06	1801120	91632720	3.84681e+06	170439	1045472	12880033	525195	536848	1158528	1321312	2.13247e+06	81239.3	132216	233964	40775	13313	10690	9984	5572940	69347.3	146224	100	1915	0	0	201	1109	125822	414408	100	0	0	0	297920	59576	82240
	860	639.504	4.47838e+06	14936712	1.6074e+06	2.34482e+06	83286960	4.22681e+06	193304	1.30204e+06	19056018	445507	463976	1210272	1346080	1906880	97332	143484	343408	32290	19872	9580	11497	4973901	61445.2	131908	604	2924	0	100	100	1411	60992	267552	0	201	0	0	263872	32088	58059
	861	640.248	4578432	12682447	1.58581e+06	1829216	79436896	3.80874e+06	153840	807776	16812796	453654	424296	1032528	1368192	2182784	84468	131096	189132	35825	15533	10387	9681	5749497	51273.3	114664	806	2823	201	201	0	1814	68476	206444	0	100	0	0	190556	40270	46029
	862	640.992	4131328	9171864	1456884	1688224	67606656	4932954	157287	902336	13111800	322432	418632	1047600	1255904	2190240	58968	123388	167972	39462	15129	11094	12506	4463082	55048.5	138000	907	3226	302	201	0	1613	69388	169600	0	0	0	0	159840	32896	50578
	863	641.736	4.03568e+06	10514586	1.53983e+06	1.97614e+06	76608824	5065257	167260	807152	16003308	352951	461608	996704	1096480	1664160	53711	131404	172040	33502	16542	8370	14019	4.27611e+06	60107.4	107668	1411	2722	201	0	403	1814	60992	306416	0	302	0	0	158416	32391	61700
	864	642.48	4208521	10062073	1.33672e+06	1759424	72981960	4514725	164881	1027232	15870614	461293	427176	1032736	1596224	1637920	86494	144196	171532	30169	14625	10993	13111	4840554	54960.3	113650	604	2520	0	100	604	1209	51083	211536	0	0	0	0	191168	39765	68072
	865	643.224	4562308	12795072	2.58e+06	2227904	96756552	4338360	193204	1.14689e+06	15840576	642566	533952	1210688	1381248	2272386	87620.8	134040	224888	37643	19267	10690	10993	7.10345e+06	79818.6	151404	1411	2319	302	302	504	705	71006	334592	100	0	0	100	232640	38653	70702
	866	643.968	4.43663e+06	10918688	1399528	1.86601e+06	71852088	6066454	259590	940752	13632098	763186	466456	1135680	1.34292e+06	1.77038e+06	48785.6	129982	197176	30876	12304	9984	12203	6.14854e+06	72210.5	162076	907	3025	100	100	0	1008	56745	245496	0	100	0	0	219996	40371	75560
	867	644.712	4206592	12282322	1.57859e+06	2.03104e+06	83638568	4.04085e+06	217548	977120	21344064	658391	551136	1247968	1075648	2098304	51892	136376	163296	35825	15432	9580	11295	5.95633e+06	59668	151712	806	2419	0	100	100	2319	83962	350080	0	201	100	0	194220	30068	51386
	868	645.456	4.35748e+06	14876366	1.52813e+06	1.6925e+06	74130016	4940521	563519	1300256	19130216	541979	443456	1044096	1.05659e+06	1.53791e+06	52802	125720	146732	28756	16643	8975	10488	4711527	56724.5	116996	604	2722	0	100	100	1109	55531	234884	0	0	0	0	229784	49668	62610
	869	646.2	4766865	13463580	1.63352e+06	3.61974e+06	92373000	5.13679e+06	149680	1085216	22028070	441801	530528	1192928	1.47269e+06	2.13732e+06	65881.9	137288	173768	34512	18762	7765	11094	7503000	73627	148560	504	2319	0	201	302	1310	55026	297616	0	100	0	0	189744	42089	51386
	870	646.944	4221647	12044539	1256448	1458752	75972160	3419419	154860	976368	17091804	548968	499712	1199872	1263936	1733856	136172	121562	136276	29059	14221	8370	8874	5367818	52185.8	89532	604	2319	0	302	100	1411	87608	175700	0	100	0	0	158824	27544	40573
	871	647.688	3996300	9611294	1.17619e+06	1552705	66456544	3540229	142672	1088096	23313752	347405	394448	1054496	1169952	1500064	65341	123184	157504	26434	15230	9076	7765	5219060	52398.5	105438	100	2419	0	302	201	1310	57958	187708	0	0	0	302	126126	28756	35623
	872	648.432	4303360	9541459	1.48068e+06	1723648	75655592	3.43299e+06	152704	1219264	22546124	286083	548032	1141440	1777920	1678368	149884	125112	188724	26837	13616	11094	9177	5230701	61848.5	103208	504	1310	0	201	0	1814	63520	174176	0	201	0	0	136072	30674	31078
	873	649.176	3817075	8852778	1.12053e+06	1429856	55447780	3.16933e+06	167197	956912	12856055	242170	334288	964320	976272	1133568	49870	101790	92570	17248	15936	7563	10186	3.72672e+06	46112.2	121966	1209	2218	201	201	201	1310	44716	153844	0	0	201	0	86392	19368	25727
	874	649.92	3825280	9633571	1.09051e+06	1403040	60911516	2.7185e+06	124300	894848	19569528	246606	380472	936208	1102656	1286720	38047	108378	94798	19569	14726	7866	11396	4024893	40454.5	71208	100	2218	100	0	100	1310	38350	153336	0	0	0	100	86290	15634	26434
	875	650.664	3911168	7.23619e+06	1.18929e+06	1257578	57592136	2.94762e+06	138912	841168	13247010	240894	358904	907504	1107232	1114688	26837	110000	84164	17450	14019	7260	8471	3.40092e+06	47407.5	110304	504	1411	0	0	201	705	51083	206240	0	0	0	100	109290	21285	25626
	876	651.408	3575104	8085770	892815	1262656	45580304	2.41838e+06	127242	752240	11928840	958804	331889	859056	806416	1085120	29867	115578	78090	139016	13818	8874	7866	4510660	60156.3	170716	201	2117	0	201	201	907	53914	170108	0	0	0	201	114056	25222	31987
	877	652.152	4.00253e+06	9099300	1.35087e+06	1759424	70579600	3765114	187195	1307136	18565488	391751	525152	860416	1183296	1685280	38957	130794	68678	40472	15936	7866	8874	5970803	67528.1	707280	403	1714	100	100	100	1008	80824	317480	0	100	201	0	144396	69590	44615
	878	652.896	5.47348e+06	18923316	2.67477e+06	3215552	154320672	7.95844e+06	221424	2.37512e+06	39380912	830996	1411360	1206400	2027424	3.66159e+06	62812	166956	93076	45625	18560	8874	10186	15167816	181780	504880	302	2924	100	100	201	2520	160248	588272	0	0	0	0	208376	139116	89228
	879	653.64	9262463	36173588	4073888	5787623	289157056	13161901	504880	3911241	63977344	1.26939e+06	2128576	1352992	3.0862e+06	4901051	85277.6	201756	89026	46737	19670	6050	10791	22342844	527561	708528	907	3025	100	302	504	2016	265304	2.56655e+06	0	0	0	0	310416	240496	101790
	880	654.384	8669648	35289628	4956349	5.99956e+06	304360480	13212234	468208	4490145	74623376	1.64673e+06	2821696	1518752	3749567	6.99874e+06	119053	393632	107364	56947	15936	11194	10387	27582492	401594	652112	806	3730	0	0	100	3730	326600	1331552	0	302	0	0	341872	235496	126126
	881	655.128	10629062	44728980	6.46096e+06	7563640	353114080	15008054	471408	5.67317e+06	69083136	1.39153e+06	2574400	1341344	3.35868e+06	6325388	109050	232232	86594	56138	16037	11396	9379	24960540	569530	522360	302	3630	100	0	100	1613	307440	1162592	0	100	0	0	277880	328648	101892
	882	655.872	8992634	37564232	4828337	6.19026e+06	284658624	12165021	411832	4.53447e+06	81970632	1.41428e+06	2.51677e+06	1102016	2744448	5.20449e+06	92542.6	232740	73030	64026	11396	9580	9580	28344292	366140	484936	806	2621	0	0	302	2823	357880	1230912	100	100	0	0	274504	194424	97534
	883	656.616	9865783	43448648	6.37925e+06	7.04712e+06	369941792	16675385	470064	5.91874e+06	92472680	1.80855e+06	2894848	1392576	4.07994e+06	6727236	128738	277672	83354	69184	11598	10993	9782	30658854	462713	657120	504	4134	0	100	302	1613	383040	1686048	100	0	0	0	413480	281456	162684
	884	657.36	14620408	61933212	8778561	10531466	489973792	20631006	5.36319e+06	6911135	106875208	1672352	3517376	1580192	4774234	8378535	188948	337056	110406	99966	12909	10488	12909	33433752	466358	703520	1411	3125	100	100	504	2823	398464	1470560	0	0	100	0	407208	212044	140540
	885	658.104	14269803	63384680	8504870	10121047	485528864	22839104	757040	6675421	102898112	2510597	3.99352e+06	1602976	5073553	8887931	143048	330800	102094	101790	12304	9278	11800	35343888	451347	719392	907	3226	0	201	201	2016	434184	1493216	0	0	100	100	428408	221628	149172
	886	658.848	18479136	55600600	7818914	9603740	423682176	19695478	506528	5.94201e+06	96154240	2.10876e+06	3510912	1596992	4607719	8225155	164048	326392	116692	126836	11194	10589	13818	39546528	498177	773696	705	3932	0	0	100	3831	546160	1926592	0	0	100	100	671184	278800	171936
	887	659.592	27899964	72918664	10009181	12027834	599248832	27004978	764368	8556184	135005776	2.51886e+06	4459776	1950528	6717643	11229036	187196	413688	124706	148460	11194	10993	14726	46622032	561973	931456	1310	3125	0	0	100	2621	520600	2.20175e+06	0	0	0	0	729744	257544	157604
	888	660.336	29726358	68155000	9382566	11374277	534943840	25964836	585568	8.06242e+06	143920544	2.10345e+06	3889408	1711360	7.3273e+06	9494626	163790	364856	269496	135464	10690	12708	13818	44822532	581299	823840	604	3831	0	100	504	3226	624848	2794816	100	100	0	100	885888	443248	243760
	889	661.08	45909196	97721680	13739220	16816796	825196160	37481524	897376	13217189	203934640	3.1762e+06	5.90088e+06	2392064	10140096	13534905	219892	445616	143788	160652	12607	13616	17753	58405820	661957	806416	2117	5243	302	201	403	3125	399904	1740768	0	100	0	100	508600	273376	163192
	890	661.824	21169630	72386192	9963785	12270740	541507712	24232870	625584	9945688	167264080	2.23083e+06	3871360	1692384	8563134	9573578	162044	327216	104526	135564	10085	13111	14827	44135040	558205	714384	907	3529	0	302	806	2924	384272	1836288	201	0	0	0	424496	253356	145616
	891	662.568	15788286	60140064	8081511	10027986	457420992	20885836	594816	8727804	136710272	2670548	3602880	1577152	6.89875e+06	8959166	147588	333160	100676	118822	9984	11598	15634	40775960	496608	698304	1008	3730	201	201	201	1814	285752	1579612	0	604	201	0	333056	185876	117402
	892	663.312	11876405	55064660	7180739	9091454	403758400	19013170	497952	7494905	121010680	1.86873e+06	3020032	1398624	5.87026e+06	7.9829e+06	142042	307544	92064	121966	7361	10387	11194	40432992	462161	671072	1008	4739	0	302	201	2621	424912	2548928	504	302	100	0	566800	321784	213676
	893	664.056	24611468	105632040	14769067	17992748	866537664	42353124	899808	13843147	211176640	3.96072e+06	7017863	2660352	10338476	15425570	253868	498264	188112	189132	10589	15230	20276	65395672	737441	1773600	1109	6958	0	100	302	3831	484728	2096416	0	100	100	0	524320	290656	221016
	894	664.8	16663178	82116440	10074575	12314568	539094976	26325432	1.1566e+06	8455398	141002512	1.952e+06	3250048	1438080	4930786	8177351	140010	314512	105438	126836	9984	9984	11800	32467904	590468	4.7887e+06	0	4336	201	302	806	2924	371840	1492352	0	100	0	0	508496	452632	282992
	895	665.544	16732930	73679464	10001760	11929846	600297984	29396368	629424	9310480	146792640	2499917	4847807	1904992	6804369	10267364	170920	388280	132316	145312	11194	11497	14019	46252208	853603	8483100	0	3529	100	100	705	3730	447272	1456928	0	201	201	0	412352	413792	284832
	896	666.288	12986617	51145024	6.81474e+06	8684778	413866208	19368230	396608	6524399	90614496	1.98408e+06	3.67172e+06	1.48235e+06	4909338	8.09389e+06	132669	286872	98040	126736	9782	7462	11295	33758032	686232	5438041	0	2419	0	100	100	3025	402984	1199552	0	100	1109	0	424496	316968	265104
	897	667.032	15738996	63882184	8857007	10595221	519527008	24127012	565440	7.39398e+06	116132744	2.22584e+06	4178720	1651264	5097911	9686063	166576	367016	128156	141048	12001	12506	13212	39886392	541908	2422080	705	4033	100	302	403	3428	467896	1462336	0	604	0	0	454384	267552	190148
	898	667.776	16405213	68359152	9689306	11198814	566962560	27616468	533744	8.00259e+06	125211328	2339905	4082432	1766912	4.79026e+06	9960616	182927	374824	130692	154452	8370	10892	12607	42586500	478420	1214976	907	3630	0	403	201	3831	440880	1584992	0	0	302	100	416160	234476	163804
	899	668.52	16120000	67219200	9114720	10973760	525301760	25333120	548864	6535520	130752000	2411760	3841856	1621312	4865840	8888800	165340	330392	142568	132824	8672	15028	14524	33367040	409340	760192	1008	2419	100	201	806	3428	389416	1262336	0	201	0	0	384376	198700	134244
	900	669.264	14258325	55400160	7934022	9413818	497770944	20285752	474296	6388236	99879808	2479105	3553088	1543296	5227314	8839370	159556	334696	152728	133332	11295	13515	13818	36211400	402885	742608	100	2924	201	0	201	2419	427792	1288864	0	302	0	100	436240	182924	156180
	901	670.008	15339520	62275840	8428960	10143040	538972160	23536640	530320	7293760	92369920	2772720	4398000	1675104	4888080	9753920	165340	346696	168480	138912	10085	10387	12304	38864640	391200	797808	604	4033	100	302	907	2520	449024	1262752	0	403	100	0	393528	185772	131200
	902	670.752	12364636	56054136	8302838	8868849	484688800	19648752	396816	6.05787e+06	89069600	2.84557e+06	3499968	1469472	3.93339e+06	8107110	142574	311128	125416	115272	7159	10286	13010	30788916	334059	673792	504	2319	0	0	201	2419	391056	1.59492e+06	0	604	0	0	363320	157300	124300
	903	671.496	11541336	53569112	7.30002e+06	8471019	458239264	20550358	420280	6748332	100760496	2.20197e+06	3291328	1522656	4.29176e+06	8.02802e+06	150413	308160	123792	117706	7260	10589	10690	33729408	342915	751088	1008	3730	100	201	0	2621	394864	1313056	0	0	0	0	431296	177532	165432
	904	672.24	13010938	56288752	8087500	9594219	506950016	22140000	442936	5665469	93260000	2546250	3669696	1613472	4541094	8672500	151621	314200	120750	128664	8269	10589	10690	33238750	332793	987280	604	3226	0	201	403	1411	342592	1055232	0	0	0	201	390752	157604	136072
	905	672.984	11375316	54876636	7570854	9012121	502087456	20923272	402264	6013474	97015048	2277062	3721472	1562464	4.21824e+06	9260052	155928	315432	108986	116084	6958	8370	8672	35525656	313841	735808	302	3125	201	100	403	2520	398048	1262240	0	0	0	100	415232	207256	135664
	906	673.728	11876405	57894220	7.75684e+06	10109835	472246976	21082000	452944	7.6527e+06	107487720	2.13281e+06	3562176	1564096	5744210	8527098	138053	319016	102702	114868	7260	10488	10387	36170872	362129	684320	504	2117	100	604	403	2419	399384	1339840	0	0	0	0	349768	212248	119026
	907	674.472	10583788	50467728	7626660	8853372	439659648	18481260	424912	7232450	94433440	1841964	3136576	1391808	4779184	6834132	121462	285344	82038	123082	6453	9177	9479	35724432	434105	595328	302	4235	0	302	504	2924	317072	2325248	0	0	100	0	329672	419552	188724
	908	675.216	10519401	52380572	8.3781e+06	8429687	452926752	19722536	629536	7.64046e+06	103453712	2043809	3114240	1348896	5787532	7.67012e+06	131209	295160	88214	118112	5848	10690	10387	35243244	524874	605616	1008	2419	302	0	403	2924	493920	2238912	0	201	0	0	403808	377080	201960
	909	675.96	11423930	52718580	7206224	8475637	442494176	20184906	571456	7439869	111078576	2.63373e+06	3188352	1457984	4.93687e+06	8307356	124757	291992	90544	126634	7462	10186	13212	35658576	528726	582048	1008	2823	0	0	201	1714	522568	1716288	0	302	0	0	427792	374824	163092
	910	676.704	12164700	52444952	8165700	9588248	487289760	21690060	583184	7092420	129255424	2.87364e+06	3414976	1528416	6.1375e+06	8439825	146314	311336	111522	155468	5445	11901	13010	42068192	619845	1.22546e+06	0	2823	100	201	201	2722	470064	2.0099e+06	0	302	0	100	529184	288920	172752
	911	677.448	13897819	67224376	8653266	11402644	542742016	24579450	658576	8297700	127726952	2.85616e+06	4275456	2.15124e+06	6666497	10352522	173464	385096	147544	154960	8067	17854	17955	42743100	524225	848432	806	5647	100	201	201	2621	477392	1744064	0	100	0	0	863568	291576	201756
	912	678.192	14771845	71847128	10496215	11851449	608919232	29129604	681184	7369577	119756752	3.19715e+06	4.69372e+06	1933472	6156004	10348785	181704	376776	155164	168176	7563	15230	17147	37849768	494812	823840	1008	5243	100	100	504	4638	449024	1588800	100	0	0	0	821952	244168	175804
	913	678.936	13733124	63268100	9385670	11829989	535963552	25796072	647536	7027119	122684104	2.93204e+06	4.35796e+06	1816544	5.66549e+06	9175148	171024	355416	145616	161060	8874	16441	16946	34674612	431150	812496	1512	4638	201	201	201	4436	477808	1912512	0	403	0	0	676496	240904	211028
	914	679.68	19671056	86491360	11920167	14684601	734030912	33431162	844016	9035969	132204080	3.58298e+06	6100859	2392064	7194737	12893796	230088	430368	198600	199924	7159	19872	20276	45860124	574416	1074272	1714	6554	0	201	806	4436	693088	2.25899e+06	0	302	100	100	762704	284416	259076
	915	680.424	18623750	88333952	11124798	13605640	660120832	30531538	649296	7562986	115522408	3.75954e+06	5073902	2164544	5888909	10832841	190252	394552	161464	137900	9379	19872	18358	34727984	489408	852528	1714	4336	100	302	302	4840	450256	1341888	0	0	0	0	572496	227440	209396
	916	681.168	12418080	48771252	7.19498e+06	8.35602e+06	454249344	19555320	412248	4192995	65222684	2.60051e+06	2833024	1553216	3467345	7503379	153077	292600	107060	91558	9782	11396	15129	23605080	326050	715328	504	3428	302	302	403	3428	277264	969072	0	100	100	100	585152	210008	195240
	917	681.912	10686306	45907692	6537624	7.3735e+06	361356928	16703604	339312	3516236	53146680	3.5122e+06	2398720	1863776	3.44241e+06	6719295	151404	271232	107364	66858	10085	9782	10186	16394384	237335	773600	1109	4336	100	302	705	2117	216124	939264	0	0	100	0	495680	166040	195240
	918	682.656	8030992	32644590	4449608	5842507	269890688	11985229	447992	1821600	40146540	2899776	1678048	1764064	2655954	5.32781e+06	143405	226112	93280	52397	11295	8975	11800	11535374	168949	717520	1209	3630	0	100	0	2621	171632	502912	0	0	0	0	540368	196768	213780
	919	683.4	7.38847e+06	28945826	4008382	4891640	262706640	10297567	208480	1070208	17450542	4801305	1.74697e+06	2192640	3.08961e+06	5.01733e+06	153540	207972	89632	48152	12708	8067	7563	9323974	215908	812816	2016	4134	100	0	0	3226	135768	504672	0	302	100	100	635664	182212	264792
	920	684.144	6958616	28789114	4.06908e+06	5063088	284349248	11672709	186792	722112	12670553	5459659	1929019	3042048	1.37082e+06	6698200	161723	244476	143688	59677	19771	10690	11497	9027546	142004	1237472	1613	7462	0	100	705	3831	214592	548240	0	100	0	0	1477056	319424	459952
	921	684.888	10261918	40779700	5720080	6.57638e+06	368056160	16586200	159332	592432	11680508	7.67874e+06	2440940	4032512	1538944	8727122	262096	324032	211740	103412	30977	11901	18964	10067925	188059	1569536	2319	9580	201	302	504	5344	291680	588896	100	0	0	100	3179904	547104	923008
	922	685.632	20570716	98096328	13886389	17092658	882992000	44459668	218568	590448	7.41563e+06	19314174	6.31413e+06	10919370	2046240	21246038	476160	595024	461192	290656	54318	21083	22597	18992622	249259	3068096	4739	15129	302	403	604	12304	451288	5.95621e+06	0	100	604	0	2948288	494952	952480
	923	686.376	13254369	65714312	8796295	10607260	556246144	25928300	130490	205116	4229036	11828689	3.6715e+06	6.76382e+06	1213376	11921872	239234	389208	263056	190556	38451	17450	14927	11158519	96870.3	1866304	3125	9681	100	100	201	5647	251008	400624	0	100	0	0	1857568	330496	668672
	924	687.12	10032099	47929132	6.69995e+06	7604830	421959968	17497132	162076	149272	4410738	10221824	2.79063e+06	5.23763e+06	918784	9558660	227725	314816	202876	147240	35522	13414	12102	8579764	85887.2	1468832	2117	4739	0	100	201	5848	217140	379440	0	100	0	0	2020608	358184	709680
	925	687.864	19631430	57169980	8168265	9315495	490573440	23349690	186996	158720	2162496	14701050	3587776	6977250	894320	11759265	244145	382936	251212	196564	55632	13717	17046	11306610	115113	2194880	4941	9076	0	201	201	11295	325368	483592	0	0	0	100	3316992	526592	1036352
	926	688.608	14796902	69962936	9372764	11258540	565958400	27430260	747728	182924	2725120	18360204	4043520	8785427	1149024	13057960	349668	418936	319736	213576	73840	18762	20579	12889304	123765	2376640	4638	12708	403	100	403	14726	263872	488552	0	100	201	0	2812160	477704	1056288
	927	689.352	13680137	60175980	8590496	10469250	470809152	22996818	1198400	130388	2.501e+06	18952198	4190238	8456616	1566144	13524368	441810	411320	383968	216528	103512	20074	19973	13646509	143932	2784896	4739	16037	302	604	302	19469	304368	783232	0	302	0	0	3761600	644624	1386848
	928	690.096	18497250	92797616	12965844	15447264	692187456	35256176	1994496	205424	3.49502e+06	28971856	6890263	13506854	2227008	25461632	809776	668896	599376	385816	165024	21689	22497	17870402	183636	3646912	7765	22497	403	201	403	26434	314408	698512	0	604	0	0	3919424	676288	1381024
	929	690.84	19072592	70332776	9786207	12398002	502411520	24868398	1906336	140844	2191424	16742182	5061731	10367236	932304	24225678	541468	544192	575712	374616	153132	18661	17652	14082230	126923	2719936	5747	17147	302	302	201	20074	182212	392808	0	705	201	0	2109568	413072	837920
	930	691.584	10486534	54123024	7724248	9396420	388324640	19468350	1348032	104628	1717600	9828892	4.0635e+06	7712389	537680	27073530	530094	604688	613728	411528	176616	18964	19469	14705625	133517	2556544	3932	12708	201	705	302	21992	147648	463664	0	604	0	100	2331776	422544	903184
	931	692.328	15755040	86005080	11529000	13968360	492992640	28750680	1897696	118720	1850848	10699290	4616704	9129015	1001680	36059940	778129	705824	743760	477392	187096	19368	22295	15346170	105190	2807872	4033	10993	100	705	504	24213	159432	544720	201	1411	0	504	2457024	384584	801168
	932	693.072	18462188	106251696	14537205	17384624	607322048	35256336	2312832	133532	2269760	9838068	5863591	9705297	573744	40615556	702978	735600	771504	493920	208784	19973	21891	14685531	87125.8	2388864	2520	9177	0	504	100	19469	143888	213980	201	705	0	100	1912512	327008	627664
	933	693.816	19953360	102745440	14645295	17095050	553008960	34421940	2352448	150796	2491264	7904295	6238890	10463040	984416	50759100	833707	784704	857152	550720	195544	19670	18964	12241530	75422.8	2005728	2722	7966	201	504	201	18056	112534	160652	0	705	0	0	1646336	309800	647008
	934	694.56	19275840	111948800	16011200	19102400	582256640	37089920	2363072	139828	2516600	6061600	5384000	8779840	854208	44948480	679560	665136	693184	466352	182108	21992	21588	13079040	78640	1958752	2419	5445	302	403	201	16542	111522	147036	100	806	0	0	1118656	229884	397640
	935	695.304	13938326	81810256	11111914	13123456	390946144	25801580	1821600	97736	1646656	3512256	4827811	7665623	686608	40184296	588588	609664	589824	393424	154960	16946	16946	10915666	89180.4	1589888	1411	4134	604	504	100	13717	70804	114258	0	302	0	0	886624	187708	305392
	936	696.048	13612180	75074896	10630230	12739883	385321248	24961496	1803104	112840	2328279	2.89242e+06	4.61085e+06	6.52378e+06	565760	34609408	540338	511912	511184	340232	140740	16138	18762	10606271	49651.9	1459616	1008	3831	403	604	100	11295	326496	103918	0	604	0	0	636288	165024	229988
	937	696.792	13711875	72580000	10153438	12124688	376400000	26082500	1765600	105134	1678048	1466784	3957632	6136250	501256	35617500	576992	523496	508600	336952	151712	18762	22194	11039688	55136.7	1451616	604	3327	0	0	201	11194	72120	94698	0	1714	100	0	535184	153540	211332
	938	697.536	15550999	79979928	11084714	13143932	384070176	23004512	2079680	105134	1581408	1273728	3291904	5135345	326184	27023828	407941	393112	372664	201248	100676	14120	13616	8440068	33182	1031792	302	3025	0	100	302	10993	61700	87912	100	907	0	100	486792	154048	197480
	939	698.28	16869750	82603264	11764005	13958940	397264576	24910582	2996800	132316	2016608	1342848	3717120	5764350	356648	30460170	478548	460472	440056	230496	128968	19267	17450	9463712	33342.7	1020432	604	2924	100	403	100	9379	53812	54621	0	302	201	201	413072	134956	196056
	940	699.024	18888882	98557104	14736756	18844680	553543872	37749780	4337536	186792	3249920	2.85954e+06	8793177	12372108	522256	69705600	1.06208e+06	982832	1122272	598240	319736	34512	32088	22692480	100190	2518912	2218	4537	302	201	201	22799	116692	125720	0	2016	0	0	902336	322704	371640
	941	699.768	21243232	110423264	17863342	16929158	459267136	27933580	3123328	146732	2045440	1246048	5756633	7668317	608964	51873968	782422	695280	760608	487928	233760	23203	26333	16819070	78832.5	2016064	907	5041	100	302	201	13717	88316	93684	201	1512	100	0	628592	273376	296696
	942	700.512	21623160	109442968	15884955	18236760	531624960	33041678	3182848	158720	2289280	1494848	6.61577e+06	8551594	547198	44336940	696267	648256	668464	489888	215612	18560	23809	14027415	60791	1690752	1714	3529	201	504	201	14221	92570	111216	0	1411	0	0	599904	210720	230396
	943	701.256	15576744	82074560	12402505	15135223	456301056	29660172	2203200	123996	1839360	1851840	5493090	7681527	467696	39300104	647533	535600	538608	431088	165632	22194	22295	12168703	69292.1	1797728	1008	4033	302	302	0	17147	101486	176820	0	705	0	0	707168	244272	305904
	944	702	22646378	92349472	12575342	15711137	486526944	30170430	1753600	176516	1646112	2053696	4868059	6625836	442936	32543614	563165	476776	426864	339512	114766	17652	18459	9402901	46754.7	1679680	1613	5344	0	100	0	14120	94494	125720	0	705	201	0	652432	206952	290144
	945	702.744	14371319	87353024	11903989	13875594	447643456	26160476	823728	87810	1341344	3110047	5.05938e+06	7412187	391443	33529836	561495	518840	446240	354392	117302	18358	18157	9705542	45474.1	1591872	1109	3932	504	504	604	10791	71916	121156	0	504	100	201	844320	227440	332440
	946	703.488	13251398	85105296	11544713	13832186	468750528	27788472	496816	90746	1430496	4.62373e+06	5.28852e+06	8070378	360544	33328296	578694	592640	505392	385504	152524	17349	16845	11151626	64512.6	1974592	1310	6453	0	0	100	15331	124604	199820	0	504	100	0	1064480	258156	444688
	947	704.232	13498092	80350488	11212962	12999921	478770816	25704232	302632	94900	1411040	5.97141e+06	5093751	8031504	308160	30162450	574408	581840	546576	408848	178652	18257	20478	13041699	97719.4	2.64863e+06	0	8773	100	201	403	19569	158824	351208	0	1411	0	0	1687136	365784	568656
	948	704.976	15816517	99903848	13838313	16934932	652815424	34389636	279616	111826	1511680	7509161	5.30124e+06	8.37853e+06	374208	25689938	544576	601776	585776	388488	196868	14423	18560	12194157	229697	2118976	3428	9681	302	403	201	25828	144196	305392	0	302	403	100	1918848	422024	605936
	949	705.72	11501594	73257432	10275958	11731992	499772640	25494750	191780	88518	1431584	6.65444e+06	4.63328e+06	6918205	364953	20883032	501810	583600	565856	350080	187300	13010	16744	10722274	91238.2	1895808	3529	9984	0	100	504	24011	180280	460472	0	1109	302	302	2116864	477192	639616
	950	706.464	9436011	52018096	6905406	8771356	357481056	18252596	154760	86898	1157024	6992107	4.17558e+06	6345136	370807	19994440	504928	589824	597824	336128	200840	15432	13918	10185490	96638.8	1728128	2520	9177	201	100	403	23506	130186	289224	0	2621	100	302	2075328	536736	729536
	951	707.208	12515570	80355328	10473654	13318517	556097792	27325456	190252	101992	1477184	10060033	5407828	7.70798e+06	443456	23423982	586476	720240	789520	442320	261832	20074	20074	12334157	163015	2527680	3932	16845	201	302	806	39058	212148	546368	100	2319	100	201	3443968	736640	1061280
	952	707.952	14441697	94826680	12608958	14730380	683256896	32997514	204608	113752	1637696	11518905	5.75945e+06	8672148	497952	24049934	634195	785744	774960	432016	259180	20175	22194	13058230	143138	2310336	3730	14019	100	806	302	27746	208072	520080	0	1613	100	100	2979008	633168	911936
	953	708.696	12776500	78065680	10656044	13109195	622541952	30689532	201860	115780	1567360	11415044	5.93475e+06	8949875	552592	24991972	705475	848640	828672	525040	294752	23203	24213	15546534	201273	2798400	6554	21790	504	100	806	43099	350696	828672	0	2016	0	302	4220288	894848	1281120
	954	709.44	16348491	102685264	13694006	16433946	800679168	34875136	220608	132112	1777568	15915836	7481269	10205701	679728	26765772	712026	878000	834240	472856	243964	16441	16643	14304218	151564	2666432	7159	13918	403	504	201	41583	293832	3.65581e+06	0	1008	403	100	3392192	749200	1045904
	955	710.184	12060720	73426640	10209778	12375788	648710592	30280852	183940	97332	1469792	12339826	5667396	7538547	545760	19436800	561532	710000	622352	373688	203692	17349	16946	9800827	156420	1948320	4336	9883	302	302	0	25626	180888	574464	0	907	100	100	2484672	547728	772656
	956	710.928	8134503	45207912	5984113	7.2846e+06	368624064	14747263	146024	69184	1088928	8.06396e+06	3.89688e+06	5336199	462840	15703130	448432	600832	512424	303248	180484	14322	14221	9217156	107694	1716416	4134	8672	403	302	705	21386	186688	430784	0	705	0	0	1767360	438304	677024
	957	711.672	8.02826e+06	47038636	6388594	7368488	397719008	18177988	136476	96318	969184	7.22399e+06	3.32997e+06	4.62991e+06	366939	11348311	308395	438096	366504	161464	127040	9883	13616	7155535	99545.9	1433760	1814	8471	302	403	705	15230	153844	418112	0	201	100	100	1401088	358496	511600
	958	712.416	12537150	41563080	5487960	6.96469e+06	370442272	15438000	114258	68174	925760	6396032	2863500	3596864	289328	9814802	233399	362808	270416	133028	93786	9379	9479	6.29783e+06	82364.5	1336192	2722	8370	0	504	302	14221	138304	447992	0	705	0	201	1207808	325368	431704
	959	713.16	6.69776e+06	34615412	4.72434e+06	6373335	333882688	12990537	113548	62003	820896	5.88341e+06	2544213	3577152	278288	9061183	224313	330904	239576	114766	83254	9479	10993	5.84594e+06	59015.3	1226976	2520	9177	403	100	201	10488	120344	775240	1951.6	201	0	0	1112128	299152	417704
	960	713.904	7477012	40518772	5.00367e+06	6565455	353808832	15034456	126330	55936	1034976	5708922	2683544	4.1098e+06	302515	8810834	237709	335928	238556	88722	78698	9177	11094	5.2904e+06	56952.8	1022032	1512	5041	100	403	201	10791	135868	313176	0	100	0	100	1215936	266024	407824
	961	714.648	7566067	40651436	5415569	6.58273e+06	365648256	15388400	100878	64431	894320	5538583	2.8446e+06	4228736	284520	9028430	238505	354080	230700	94190	72828	11094	14221	6.24642e+06	64512.6	1228576	1814	6050	201	302	100	9177	123996	479048	0	504	0	201	1243264	289432	403808
	962	715.392	8906139	43769088	5870858	7028419	387872896	19965062	110812	68982	1017360	6862156	3027431	4347136	334384	10194324	235461	368144	243352	103208	68174	11396	12607	8142334	87056.5	1792640	1814	10387	100	604	302	10085	197988	534464	0	504	0	201	1771296	424808	675456
	963	716.136	10516877	61224668	8264838	10338304	545850368	24722580	115272	90646	1359456	8.23297e+06	3982320	5527087	441365	12135708	276339	423984	237436	121764	68578	10993	14221	8606524	85480.8	1.96829e+06	1971.9	4537	302	0	201	8067	162280	417808	0	705	100	100	1308736	341056	537888
	964	716.88	9276782	61061476	8112862	9641860	488132960	20632514	117098	86594	1293792	7.36479e+06	3.44301e+06	5596409	363131	11379095	249297	361984	234680	107264	55228	12909	12909	12694248	76551.1	1583904	2117	5243	403	100	302	7866	158316	412560	0	302	504	0	1380256	316560	525152
	965	717.624	10249929	63730072	8731490	10772721	495705472	23838206	115374	104932	1471104	8.15059e+06	3.78192e+06	6295544	411803	12591088	269988	419968	251008	118720	58059	11800	11901	9813447	99063.8	1609632	1814	7563	100	100	403	7159	127242	535600	0	100	0	0	1339936	294752	494648
	966	718.368	9033192	52106560	7862286	9080115	384494720	18902612	97636	90240	1117248	6446509	3150772	5357641	323102	10448969	213446	368760	185568	82544	50173	10186	13616	8007095	256524	1594912	3226	7966	0	302	100	9177	158720	843488	0	302	201	100	1630368	301504	539648
	967	719.112	11100625	61290000	8306250	10287188	415040000	21445000	98344	91254	1131232	6585000	3.35156e+06	6230625	387930	11827188	265840	405144	248968	92570	46333	15936	16744	10090469	169356	1635744	2823	7361	0	504	504	8874	144396	587440	100	604	0	0	2243968	341664	795808
	968	719.856	21142388	134493936	18572768	23608768	880856832	48400996	151304	169292	2607616	14072158	7.89204e+06	15875046	951312	28541530	612859	834768	552800	372152	85176	29362	29160	20817564	368907	4359040	3630	15129	100	302	604	17349	399592	936528	100	1209	504	604	3851456	759344	1356224
	969	720.6	20500800	141838736	19613608	23604570	870239232	46652276	154048	174584	2524160	13844534	7.54889e+06	14069828	891376	26392620	509125	692880	428408	353872	74952	19368	24314	18117658	187984	4114880	3428	11094	0	806	907	11094	233148	685360	0	504	302	403	1266080	323320	654512
	970	721.344	14297792	93626192	12336037	15553845	560549696	29132990	108176	103208	1400576	7843546	4011288	7636414	495432	14863300	300436	435008	218976	192492	45827	12909	14726	11689381	169124	2398272	3125	8773	0	403	403	8874	202980	909301	0	806	0	100	1294016	341872	544000
	971	722.088	13493018	77412136	10789945	12780738	493850304	23637724	182620	93178	1323168	6507456	3.58406e+06	7281112	474033	14502736	273714	412760	227236	159740	43604	12506	12607	11337295	321301	1841568	907	6252	201	201	302	8370	551383	468074	100	302	100	100	1011744	331520	488136
	972	722.832	9837324	68563392	9111020	11887539	491631360	21126948	99156	83254	1272640	6.37699e+06	3.47185e+06	6.29139e+06	424489	12201174	235612	335928	158720	129982	28756	12001	10892	9989198	105137	3.13303e+06	0	3428	100	100	0	4033	167260	394760	0	302	100	100	852848	268168	506120
	973	723.576	11007269	72807344	9109491	11716188	512387328	24627004	110102	90746	1287552	6227518	3.8505e+06	6.4141e+06	452840	13056090	267170	386024	189132	151712	36229	13212	14726	10761610	119829	1676640	2419	6554	302	100	302	7260	193916	466760	0	100	100	0	799072	232844	371120
	974	724.32	10344832	65885168	8886322	10642570	510428032	23774004	114158	95812	1250336	6596210	3.64604e+06	6109415	502550	13554898	254227	391056	187196	119228	30775	12909	16643	12258549	76858.3	1783296	1915	6453	0	201	302	5848	220300	528144	0	201	100	0	1195488	294136	454280
	975	725.064	13708101	74786048	10065388	12501126	596432512	30049602	124098	84974	1329824	7.04466e+06	4308587	6772227	594631	15134840	298295	451080	235088	134448	38653	16239	18056	11400741	231128	1679488	806	6353	201	302	302	6655	218060	759552	0	201	0	0	1252352	319832	527728
	976	725.808	14272351	70561048	9853148	11750676	564845248	28195304	129374	98648	1344352	7.16343e+06	4065856	5631255	534822	13220440	255699	390752	232740	111420	28857	16744	18560	9947002	117105	1557024	2621	7966	201	705	403	4739	222240	633072	0	302	403	100	1194336	396200	523808
	977	726.552	13014688	63060000	8735625	10909688	536800000	25381876	135968	110508	1497248	7361094	4.08219e+06	5616250	536640	13471250	238281	365376	275016	123082	30068	19065	20175	13979688	214648	1759424	2218	7260	504	201	302	6353	282072	680464	0	201	100	100	1333376	412560	611952
	978	727.296	14911628	74708304	10105046	12173205	648187584	34110056	143484	132112	2047360	8548048	5254887	6.11043e+06	602608	16458123	312128	440360	402888	176920	33805	22597	24717	19056098	369421	2235776	3730	10488	100	504	1008	8672	379440	1188128	0	201	201	302	2413568	826560	1211232
	979	728.04	18826256	100894472	13555255	16277664	813159680	40106036	174988	204100	2979136	9096868	5642637	6834887	718240	18719580	359832	468624	575296	216224	28655	31583	27645	26736520	533807	2557504	3125	7260	0	302	604	7563	342384	1343392	0	403	100	302	1739776	929136	1174976
	980	728.784	14919465	92168872	13158124	15806116	801006016	34640756	207664	194324	2923648	8965182	4.77806e+06	5837039	776848	15399144	269741	359624	417288	149984	20478	23304	21285	25409768	942125	2019968	2218	9379	403	403	907	3831	239984	1369920	0	302	302	504	1278336	693600	997856
	981	729.528	15116789	83854080	11732368	13940854	684246080	32675808	189132	180380	2793408	9001801	4.6977e+06	5.48262e+06	584320	14887438	274806	395784	512840	174380	26938	20175	26434	22542938	411210	2128064	2319	5445	504	201	705	4840	228356	976896	0	201	201	100	1256128	594080	793920
	982	730.272	13378928	75022648	10340259	12335395	623975936	28077488	165124	146024	2038432	7.50694e+06	3938752	5144402	822457	14351552	266885	395168	390952	180788	26635	24818	27544	20846178	389481	1907648	3327	10286	302	201	302	8672	279208	1217760	0	403	0	100	1841920	718560	914880
	983	731.016	18252952	89252584	12885694	15268346	760818304	36383248	201552	164616	2490112	8105766	5.40846e+06	6.05255e+06	633792	16350226	303217	432432	427176	178956	30674	26938	29766	20868962	279433	2025728	2218	7260	201	302	604	5848	271944	984528	0	100	201	0	1544384	628288	847488
	984	731.76	21732658	81676808	11277000	13614472	673773184	33790904	180888	149780	2142592	6.74881e+06	4364672	5313973	593568	15383081	321747	436448	436856	188316	30977	25020	30775	18490208	309884	1580000	2621	7260	201	100	504	7462	361984	1140288	0	705	201	403	2934912	807248	1170592
	985	732.504	36500248	177299600	23651622	28724450	1422092160	76468672	293520	262952	3850944	15237835	11993002	12752816	1410816	39224156	743694	1006016	836544	504152	83658	47646	45726	41315468	663708	3744000	4537	14221	100	201	504	12001	471824	1670080	0	403	100	0	2638208	834864	1109376
	986	733.248	22600216	120195904	15604776	18832886	955006272	47422520	163704	151304	2094080	8692258	6.70482e+06	6446187	776112	20533624	403004	549280	362192	264280	54318	17652	23203	15737073	395108	1713888	2621	5848	0	403	604	8067	308672	1155328	0	0	100	100	1501472	447576	627136
	987	733.992	16877970	85791216	12040987	14767213	741702656	35653040	135360	117910	1698432	6.41049e+06	5.50112e+06	5218891	661184	18796218	374308	499088	310104	259588	60183	17551	14120	15580478	141097	1814336	2722	6958	201	806	0	8168	297208	752864	0	100	201	0	1416672	410296	518944
	988	734.736	17216960	87266600	11735274	13710746	725660032	34754872	131808	111724	1472416	5.84011e+06	5420730	5528647	674208	19878188	368438	507672	348440	270720	85076	14423	16239	16858066	186172	1880896	3428	9076	201	201	403	7260	383352	25085260	0	604	100	201	1457984	422952	486792
	989	735.48	17505536	96718208	13005728	15766048	756663296	36340768	147140	237740	1655968	6101432	6015248	5699088	832128	23060832	454005	596784	422440	303960	108580	16239	16946	19101232	275861	1926688	4033	8572	0	100	302	11194	414824	1358272	0	604	504	0	1777754	442510	543472
	990	736.224	19688448	108713280	14456832	18371184	857166336	41894112	140232	158720	1732320	5996640	6440928	5737056	807984	24330384	458094	591392	447376	314920	110202	14019	19670	15233400	163176	1836736	2924	8168	100	100	705	12102	335208	1712992	100	806	201	0	1430944	512736	480600
	991	736.968	18157076	103535072	13482067	16457858	782928576	39728632	164516	121562	1807968	6292783	6718513	5890499	820480	25074264	478233	644928	530944	347616	126228	18157	17349	15173264	128297	2152512	3730	8370	403	0	100	14221	417912	2153408	0	806	302	201	1727584	517392	514288
	992	737.712	16731911	100053800	13155580	16608557	770845376	37435448	152928	121256	1948096	6.08889e+06	6275479	5649364	730480	25272618	484850	676288	519768	341872	132824	15936	15836	15564098	494662	2.067e+06	1915	7563	302	302	403	14120	375128	1148928	100	504	201	201	1715072	565760	536848
	993	738.456	20686298	121586704	16914882	19845300	972554176	48156600	181500	164720	2208576	7362930	7849414	7.22162e+06	966000	31608682	625671	817648	611024	441288	147648	22194	16744	20347036	154944	2092960	2722	10186	403	403	201	15028	353160	1074688	0	806	100	201	1585120	521840	548240
	994	739.2	17958078	110870856	15827427	18001238	823455936	38952848	168784	136476	1990368	6110640	6372702	6.16932e+06	888528	25258554	479373	630576	481320	350288	112840	14019	14423	19241374	117388	1898688	3831	8672	201	705	504	10589	292192	919632	0	302	201	0	1123744	411016	418832
	995	739.944	16038409	94024720	13018015	13236590	764427968	35599000	157604	132824	1844448	5889035	5293106	5184599	780304	20930118	391562	509424	360136	274400	84266	14423	14726	15961908	88542.4	1523200	1512	5445	100	201	302	10589	279512	692256	0	403	0	0	1345344	386120	420280
	996	740.688	15189577	81329920	11631080	13992352	638159424	33558608	155468	120648	1606144	5264347	5161683	5015825	585264	20915286	388550	523080	355312	322192	89532	16037	12405	13150069	88755.1	1552672	2621	6655	0	403	504	10993	258260	731632	0	302	100	0	1181504	364448	371432
	997	741.432	16963668	84309344	12498003	14682864	686635712	36528360	159128	139624	1793856	5.92006e+06	5873177	5.82972e+06	699664	24968594	490729	659504	432944	440256	105034	17147	17854	17935548	147223	2113408	2924	7664	100	100	201	14120	276032	864832	0	403	0	100	1575744	458512	549904
	998	742.176	18200870	96337296	12969495	15885045	737251712	37159784	145516	174480	2.1474e+06	5.1461e+06	5492050	5515719	639728	22971400	406962	561920	382424	325776	89228	14221	15028	14763342	300274	2568448	2419	6857	201	302	0	8672	244884	740928	0	403	100	100	1399040	526912	589104
	999	742.92	16645013	93386592	12665548	15833956	709086720	34308044	148360	123996	1555712	5281196	5140116	5155964	589616	22893574	387700	541920	416160	338592	106756	14827	16340	13425643	720629	3811520	2722	7866	100	504	100	9479	267760	748048	0	403	201	0	1137504	505184	571152
	1000	743.664	12793507	78286072	10605884	14015654	594474048	28062532	175600	110710	1671168	4.60826e+06	4718488	4.7106e+06	615874	23216412	360083	571248	514392	316864	158212	15533	18056	16805920	312855	3021760	2823	7159	504	403	201	14019	274704	984528	0	1310	201	0	1367424	588688	500848
	1001	744.408	15122457	89283768	12740191	14968338	659338624	32327400	150084	126126	1691200	5.54468e+06	5110674	5225010	608944	22897322	408615	583392	506432	357056	194528	15533	16138	14230321	157917	1892928	1310	7563	100	0	0	18157	278592	794656	100	1109	0	0	1940672	588176	465936
	1002	745.152	18730372	105762360	14129132	16782282	749611136	39857136	184452	111420	1707616	5.63015e+06	5843640	6.11607e+06	768048	28574272	485984	724720	743232	459648	256116	19872	21184	17566660	144210	1961952	3125	8874	302	302	1008	16239	308568	846848	0	806	0	201	1810912	575824	476056
	1003	745.896	19373864	100507032	13232218	16569546	675758976	41751572	182824	105438	1586304	4377979	6.0308e+06	5.75352e+06	770352	28497184	507641	768672	778304	476056	300480	18661	16946	13153844	125915	2187264	2621	7563	201	403	201	17955	284216	755472	0	2117	201	0	2743424	837488	671280
	1004	746.64	40765692	194412480	26060736	30475212	1266728832	79459296	270208	185060	4.76531e+06	7414488	9710925	9494526	1441312	45921744	791542	1162368	1219264	629952	368968	29261	24011	22427904	296575	2680640	5142	11598	100	806	403	22900	451600	1348672	100	806	0	100	1505600	632656	469448
	1005	747.384	20432532	96345704	13579531	16129470	663589696	32865742	165124	117910	1817664	4.03377e+06	5027143	5107510	713648	22283464	355285	559120	496088	247232	139320	13111	12607	14213745	160948	1584224	2117	4336	201	100	403	11194	315536	759456	0	403	0	100	771504	439232	315536
	1006	748.128	16008340	73022264	9992384	12186150	553797248	25057466	164720	101284	1425632	3126848	3515968	4087680	584320	18794176	303948	481008	390136	222848	108378	12909	12708	13197002	112281	1551584	2621	4739	302	0	100	9379	349568	805472	0	504	0	0	1035392	445208	385608
	1007	748.872	23837226	92498056	12904199	14885028	673458048	35912212	172140	159432	1668000	4.96819e+06	4.87404e+06	5557160	715840	23545662	408279	627968	466760	290760	140436	14726	15936	15788066	129545	1891840	2016	6453	0	201	100	13212	392496	756624	0	1008	201	0	1215200	503432	437064
	1008	749.616	27797014	104310136	13689179	16965848	729099392	39526236	191576	137900	1769888	4579517	5197845	5.90448e+06	925536	25333672	455394	698096	504048	329368	143992	16744	18560	15982442	107954	1829664	1512	6857	201	403	0	11699	435416	734032	0	302	0	0	1153088	429032	432736
	1009	750.36	21944930	93048000	13261882	15837632	705195392	34607292	151204	113448	1634752	4.98023e+06	4.81677e+06	5133546	716160	22387700	352198	560464	343720	265304	87506	15936	13918	12944948	88542.4	1555584	1915	5142	100	604	403	8572	313176	1.00547e+06	0	201	0	0	1105216	343312	370304
	1010	751.104	19707892	78753760	10905950	13286058	599367936	31453438	158316	93280	1306496	3778256	3906815	4162304	624544	18201264	336105	516464	311536	268472	79304	13414	15432	10189972	63259.8	1313376	1008	4840	201	302	201	9479	283704	568864	100	201	403	201	1339840	391472	410912
	1011	751.848	32007520	147198944	20277036	25146436	1140604288	67759960	248968	169904	2435136	8675501	9051374	9636518	1424672	40426688	717703	1068832	664400	580176	127242	19569	23405	24533996	136422	2831872	5445	13515	302	604	0	19872	773696	1192608	0	403	0	100	2481152	573024	659408
	1012	752.592	27556520	139951072	19280174	22951038	1014901248	56844556	217856	145008	2149760	7.23484e+06	6.99414e+06	7.45957e+06	1083520	28562502	506904	718032	381912	369688	65846	17349	17349	19357172	104522	2091296	3428	7966	0	504	201	9379	421920	1.50494e+06	0	403	201	0	1440576	436136	498776
	1013	753.336	18790578	115812440	15701187	19083774	858621504	43250856	172244	120242	1814784	6398130	6.18633e+06	6150658	880416	25351176	453464	612272	303552	324240	44311	16643	18459	18555206	114839	2303104	2520	6655	302	201	403	11094	548752	1.94662e+06	0	604	403	0	1920704	562032	696112
	1014	754.08	19279624	133079496	18708426	21604540	971940288	46287648	217344	130388	1927488	6.59823e+06	6.11419e+06	5999763	974144	25401652	450421	611024	287384	318912	39664	16542	14221	19937346	185690	3247808	2419	6958	201	100	100	4840	427688	1456800	0	604	0	100	1100960	485968	442528
	1015	754.824	13763621	93370360	12700084	14328586	668134528	31538774	241004	116896	1478048	4175680	4073984	4539578	4.66484e+06	19028874	350184	488960	198396	224480	32290	13515	11800	18381692	103604	1949408	2319	5041	201	0	302	5142	324552	3.40181e+06	0	403	100	0	862208	267856	313176
	1016	755.568	11877682	74721968	10925660	13100516	597221120	27455126	248864	106554	1478464	3980736	4034240	4121152	596896	18044468	329598	494648	227848	244476	33704	13616	14221	19304444	78013.3	1614112	604	5949	0	201	201	6554	286160	1360096	100	403	100	0	896544	279720	275832
	1017	756.312	13227102	82089304	10877068	14420843	602183040	32889946	318808	101688	1609856	3919424	4651553	5.25995e+06	761440	25656932	423222	614976	307648	317680	47849	16744	14423	22064256	117010	4009280	2218	6453	201	604	201	8067	436344	1861664	0	705	201	0	1316576	389416	448504
	1018	757.056	17437828	114657440	15844872	18540984	787846144	41701888	251112	128664	1925248	5061925	5286838	5790700	757264	24676440	446054	617568	275624	310928	36936	15230	17147	20492600	197125	8218212	0	6453	100	403	0	8874	381192	2074935	0	806	0	302	1140608	368040	437888
	1019	757.8	17095416	114349248	16766880	19018272	782006784	39622752	327008	125620	2013184	4948710	5338008	6299436	806096	25217088	448266	659408	274400	325368	40472	18560	14625	18833256	245758	15699216	0	8874	100	100	504	7765	415128	2241369	0	806	100	0	1070848	360856	425936
	1020	758.544	19155150	120078000	16308810	20562570	832507200	46713240	303656	136984	1947424	5.39327e+06	5.60369e+06	6608070	999984	26791380	492286	703936	302224	340440	37441	17955	19771	21868560	101233	3350976	2419	7361	302	100	302	6554	445720	1824160	0	504	201	100	1166336	380160	478224
	1021	759.288	22414624	150083744	20546790	24298758	1003400640	51150660	349360	155672	2537728	7.18887e+06	6.1794e+06	7767903	1101920	32604628	592672	815968	322600	389000	34714	22295	24515	27233118	102710	3388032	2419	8471	302	1008	201	8975	541408	2161920	0	504	0	504	1161728	440360	514080
	1022	760.032	17591852	133488240	17299824	19197542	794669440	36988464	268064	127242	1707840	5.24259e+06	4520659	5356995	790784	21496840	360948	529488	208580	268880	27241	13515	19267	18702376	80851.8	1770976	806	4941	100	0	403	4941	406792	2335293	0	100	0	0	1108512	416880	527008
	1023	760.776	24801630	158932288	21401920	26842578	1059339264	57004500	436656	329368	2588864	7590788	7.27259e+06	9019794	1229952	37535752	634020	875040	381296	404016	55228	19166	18964	31473960	107954	2536384	1915	5445	201	100	100	6353	469136	1910848	100	1209	100	100	817536	331008	332440
	1024	761.52	14934956	98903024	12626705	15297601	614588928	30056984	267960	113448	1562336	3267392	3802944	4590848	624128	20195332	325064	501160	215204	239576	32492	14625	12607	22117942	99867.3	1773408	1008	3226	100	0	302	3630	374104	1533952	0	806	302	0	879680	349672	377392
	1025	762.264	15560584	105501488	13890418	17139690	699119744	33750604	295672	137596	1864768	3507840	4.64006e+06	5864892	761648	24797208	427393	595648	261324	307440	41482	17551	16340	24652768	205768	2820224	1814	5243	201	100	302	8471	424192	2817679	0	604	0	100	1015776	443456	410296
	1026	763.008	18367744	114930880	16247070	19584544	792238080	41050428	309904	152728	2075104	4556319	4956520	5.9733e+06	701008	25694650	435995	619968	290248	300072	41785	21285	20982	37718616	107009	2168448	1411	6353	100	100	504	8269	505288	2416896	0	504	403	0	997440	393936	408952
	1027	763.752	15451367	106332520	14180968	16474675	679122880	36930636	388488	179668	1975616	3403008	4122880	5.22648e+06	615392	21662344	350767	489688	250296	240188	38350	16441	16138	30480298	77950.3	1730336	1008	2520	201	100	201	7059	491648	3.05755e+06	0	201	0	0	868944	332952	365168
	1028	764.496	14707312	89573648	12146722	14142312	600489280	30187748	344952	139016	1711360	2992384	3473024	4591203	524016	17986908	307897	436448	216428	212656	40775	17046	15129	38616048	136399	1968384	1613	4235	0	100	201	6353	420176	5.43105e+06	0	604	0	0	964208	343928	396096
	1029	765.24	18384032	94874040	13209112	15040458	647481600	32138020	455624	136884	1839488	3.80539e+06	4.15574e+06	5245800	640448	21622688	356122	512120	222240	249376	36128	17450	14221	33673040	291212	2075424	2319	4336	604	201	100	6050	365064	2176320	100	504	100	201	886944	351512	372872
	1030	765.984	17511916	103079968	14214557	16805920	692465600	42969348	357056	139928	1810496	3.84473e+06	4147200	5.33245e+06	739776	24005780	417146	578928	236824	265512	34512	15936	16643	25686310	118050	1953088	1814	5848	201	302	504	6554	446344	3.4513e+06	0	705	0	100	1183424	352544	416368
	1031	766.728	23241770	138769504	18003700	22089156	900537536	48854236	331720	159332	2184576	4.50431e+06	5890546	7019240	1045152	33369166	571213	804304	313280	344744	40977	17854	19670	26243856	170575	2185600	1814	6050	302	403	201	7966	475744	1573792	201	1613	100	100	1027760	350184	415024
	1032	767.472	21839390	115837256	15365198	18624152	765227328	42087552	243760	133128	1716416	4134112	5.15899e+06	5714175	856000	27787752	436818	676400	249884	269288	33199	16542	16037	16400619	106243	1914304	2218	5848	806	201	100	5546	460776	1330912	201	1109	403	302	882208	364344	400312
	1033	768.216	21367566	116550360	17316792	20225264	799125696	42298488	197580	138000	1957408	4105216	5.39538e+06	6639850	946880	30253458	536980	758512	290352	356032	37441	16340	16441	21208956	94058.1	2466112	1613	8471	100	0	100	7866	672752	1550272	201	1915	100	201	1021392	460472	478736
	1034	768.96	23365930	127300464	18390496	21553698	846529408	41966548	189744	136376	1904000	4447446	5131450	6.12543e+06	819104	28514260	487093	710832	287592	319528	33502	16340	17955	22326042	87472.4	2694528	1310	5949	302	504	201	9782	532080	2.44741e+06	0	1714	0	100	1091168	457376	496504
	1035	769.704	21723186	126756344	16468495	20197970	737451840	39989876	192084	129272	1720576	3457792	4294528	5449212	689536	23109746	380318	564304	200128	234680	20982	13717	14524	19577732	58495.5	1788672	1613	4739	0	0	201	3831	364040	949088	302	705	100	504	687248	287696	331720
	1036	770.448	16491860	96551840	12850684	15177932	637535360	31848432	162888	111522	1517312	2857216	3752448	4482304	565232	20773368	329945	488448	188316	201248	22295	12607	13111	17431260	58212	1654208	907	4436	0	100	0	5848	330800	768256	0	201	0	403	656080	277672	289640
	1037	771.192	14008368	82608896	10880795	12879258	533917248	25620308	130794	98244	1157152	3092944	3131815	3750049	474338	14794118	258542	352648	122982	111926	15129	8874	10186	11590345	46641.3	1138144	1109	3125	201	302	201	3125	241620	694752	0	100	201	0	401240	187096	195748
	1038	771.936	10641876	54304432	8006322	9317455	405665728	18547632	119634	69286	895376	1909856	2061504	2621952	381296	10679928	167459	282784	85176	71916	12607	8370	6857	8504924	32351.8	866528	705	1714	100	0	201	2016	173768	708528	0	100	504	0	381808	165124	162992
	1039	772.68	9360178	51299724	6913368	8400546	346087392	16266086	123082	69894	888112	2200926	2.19133e+06	3.05672e+06	387610	10238508	166923	259792	81128	60587	10085	6958	10186	7.89599e+06	38367	801264	1008	3226	0	201	100	3428	162380	532080	0	100	201	0	458200	225908	200636
	1040	773.424	11535279	61041096	7.79468e+06	10361079	397428384	19539924	119228	70298	887152	1988704	2368064	2893824	442736	11089392	194709	333160	129576	68678	14322	11901	9580	10244277	44785.7	886112	201	4336	0	0	201	3529	190760	457480	0	100	201	0	466760	182212	234068
	1041	774.168	12097792	60041072	8376228	9597686	403821600	19798576	128358	299360	2.90397e+06	2.58153e+06	2580544	3514777	468506	12746447	229512	355104	166956	102904	9681	12304	10589	12839456	77752.1	1470560	403	5142	0	100	0	4436	297720	812496	0	302	201	0	665456	335824	359832
	1042	774.912	17848838	106716352	15203159	16000660	698120832	28987920	164412	143484	1656288	4.19468e+06	4.13447e+06	5079864	762912	18800714	285999	398152	147544	127142	14019	13414	12001	15148510	73926.3	1549184	1310	4840	302	0	100	3630	321984	943392	0	201	0	100	686400	324856	480496
	1043	775.656	18581104	102494432	14373052	18046926	699639296	31735994	205320	141960	2.29996e+06	4499378	4.82651e+06	5.76273e+06	815536	23448744	386285	585888	249680	211944	18459	17551	16239	18030976	149768	1981952	2016	6453	201	100	302	6353	521216	1479552	0	302	201	0	1244224	377696	530112
	1044	776.4	25846024	128119200	16509906	19505896	832562112	44464452	197888	160652	2921849	5041924	5.4707e+06	6164787	950368	25821336	430796	623296	260096	201552	24515	17652	17248	18001888	139596	2054816	806	5142	0	0	0	7664	399800	1145728	0	604	0	0	1135360	341568	514392
	1045	777.144	23131416	106252608	14088844	17838744	685405952	34755952	177836	126228	1699200	3528704	4292992	5001689	749504	20193096	333834	482664	199312	155572	17955	15230	16441	14310296	75691	1451296	1613	3025	201	403	201	4739	266528	705616	0	302	201	100	937152	278696	384272
	1046	777.888	22357724	117013816	15373004	19050684	819044224	39790016	218568	136172	1968288	7081674	5324487	5.60988e+06	893056	23121488	399426	515840	225704	162484	19872	15634	20680	19436626	82629.2	1769664	1512	3428	0	302	100	5041	343312	934192	0	403	100	100	831296	313488	390544
	1047	778.632	15854930	81258064	11585844	13094088	617717376	27909148	160144	112230	1486400	3.93602e+06	3.35032e+06	4072181	626492	15167652	270426	371432	141452	110812	15634	13313	12708	11625055	66149.7	1182560	1613	3831	302	100	201	2621	226112	600112	0	403	100	0	517496	217040	308160
	1048	779.376	11889210	65021072	9932667	10448925	475136928	20167732	144196	87810	1103296	2353600	2.9172e+06	2807040	464392	11869570	200377	301200	107568	82646	12506	10589	9580	8871782	47132.7	1110240	1209	2319	201	403	504	3226	342696	3.67561e+06	0	0	0	201	475224	189436	251620
	1049	780.12	12509371	65584288	8.33391e+06	11031199	457891648	22988422	141960	89228	1115872	2854592	2926912	3.5984e+06	535600	13753561	257446	369688	144804	118720	14625	12304	13414	10057822	76059.6	1272960	1714	3125	0	201	604	7462	290968	655136	0	0	0	0	984416	290656	407720
	1050	780.864	18521260	98128640	13608070	16374200	714815360	34666680	181092	125112	1733856	5446390	4952095	4726528	766992	19040820	361382	512424	205932	201756	16946	15230	14120	12301110	134792	1627872	1714	5546	201	100	302	11901	309904	724832	504	201	0	201	710096	270312	352648
	1051	781.608	12810803	70077048	10200996	11804764	520534464	24669906	134244	92266	1179904	3.6893e+06	3.56742e+06	3355584	606656	13675622	247615	345568	130998	129982	13111	13616	11094	9831675	81239.9	1295616	907	2520	0	302	100	5243	271848	623504	100	0	0	0	783968	281864	370608
	1052	782.352	16798884	90621584	11846345	14319655	642826368	34475576	152420	104120	1468608	4740563	4624685	4493312	792560	19763118	382775	548240	222136	214796	17652	17248	17652	17727154	151136	2016608	2319	7159	100	100	705	8370	351616	907712	0	504	100	201	1407360	389416	496816
	1053	783.096	24840482	130654440	18159204	21188188	941332480	57462184	184960	139016	1991712	6219972	7207324	6649378	1144960	27542016	543950	704672	283704	299968	22799	19670	21487	22309084	139916	2235456	2319	7059	100	1109	604	7966	379240	1217216	0	604	0	302	1187808	385608	444896
	1054	783.84	19333308	110878304	14821544	17679952	814685056	39695988	167972	124908	1676960	5947760	6070334	5521685	981552	25485460	463048	640448	261832	305088	20680	19267	16239	18625344	99224.5	2521088	1915	7361	100	0	302	7966	384888	1240256	0	403	0	0	1405632	530736	601984
	1055	784.584	43335864	133470288	18967824	21773502	960056064	43867440	179872	140740	1984928	6.33762e+06	7235737	6.50591e+06	1107552	29259036	565459	699136	292296	341976	18459	18157	17551	21698982	131089	2442880	2319	7059	100	100	504	8269	562032	1392672	0	0	201	201	1187040	422744	479560
	1056	785.328	19183428	112266792	15070484	17795012	817951552	35976280	151608	110710	1560704	4936293	5.44132e+06	4589111	676400	20410288	372503	490928	199008	249988	16542	14423	15028	16191802	99465.6	1862208	3025	5949	100	302	504	3831	306728	774528	100	0	100	100	886000	305704	361160
	1057	786.072	14495778	82955016	11275210	14632588	658339456	30392790	134852	109290	1406816	3777024	4363392	3833536	568352	16099774	299618	392288	151912	166956	15533	12102	13918	13668166	56039.4	1267072	1008	4638	0	504	201	5243	278696	1272320	0	100	0	0	1002944	273992	333256
	1058	786.816	13096078	72334104	9579956	12759880	588410304	25217918	121764	87608	1241760	3568192	4225558	3390528	509840	15985970	307326	415232	162484	178244	15735	13212	15432	16818796	100499	1636288	1209	4941	100	100	100	5747	282272	795184	0	201	0	0	876832	304368	327928
	1059	787.56	12118211	68664848	9638112	11348255	529091168	23849602	111622	89936	1174880	3769344	3808448	3479808	529488	15712874	319203	415640	150188	179872	16744	14524	10589	15708883	56085.1	1560160	2823	5344	0	201	100	3730	224380	577888	100	0	0	0	758304	277976	290656
	1060	788.304	11637580	67051200	8785220	10413310	464458880	21737350	107264	78292	1011216	2755392	2967616	2585472	415544	11151410	211403	303656	112028	110710	10488	9379	13515	10722885	46112.2	1124288	705	3730	504	100	201	3125	215512	563584	0	0	0	201	593568	228968	262448
	1061	789.048	10642480	56470176	8057895	8943346	437162656	18326446	101790	72322	980288	2753856	2887104	2637760	471512	12113508	215077	316248	117706	120446	11699	12203	9379	9202536	51845.6	1040800	806	3630	100	604	201	4840	192592	459128	0	100	100	0	665248	258872	252336
	1062	789.792	13814223	71201096	9704992	11358650	557416960	26553862	113448	87202	1171552	4082073	4.15233e+06	3241536	508912	14344706	276944	386536	142264	141656	12708	10892	12001	15101434	93604.4	1271456	1209	3327	0	302	201	4436	302424	899117	0	201	0	302	810192	335000	360960
	1063	790.536	17341044	95603720	12367078	14885346	707597824	31557950	115882	101588	1367200	4491375	4569432	3923371	575788	16239883	310332	386120	141048	144700	11800	11800	12203	10784256	50740.9	1184256	403	3226	0	0	100	3529	179668	512120	0	0	100	302	664816	265608	326288
	1064	791.28	13404729	70218560	9313626	11400649	553214080	24637964	115272	235292	1166976	3.46139e+06	3.61147e+06	3062528	439232	14538745	244496	357160	140336	146328	13212	11598	11800	12744544	53901.7	1442304	1008	3630	0	0	302	3932	345256	557056	100	0	100	0	805888	280736	324240
	1065	792.024	14435998	76153952	10410414	12293830	604295424	27884260	115780	87304	1273184	3040640	3768698	3143744	431912	14769079	270453	363624	138508	145008	12607	10690	10589	14504418	52908.9	1333280	806	3630	100	100	302	3428	251620	461808	0	100	100	0	704048	248048	292704
	1066	792.768	12327850	70299952	9252504	11228259	560321664	23838316	114562	92772	1203424	3.32778e+06	3.64591e+06	3.04857e+06	490720	14389467	259856	340440	133332	153132	14019	11094	12001	9902164	63992.8	1418080	907	4134	0	100	504	4235	249680	608320	0	100	201	0	1078528	347824	407408
	1067	793.512	17973244	94969352	13520588	15334174	739217152	34236668	126736	128156	1617600	4274705	4.85448e+06	4036507	1.51661e+06	19076264	365002	461504	187708	209908	18964	12506	10085	12037195	97590.6	1521344	1411	4537	0	302	0	4436	249680	509528	0	302	604	0	801264	286976	336128
	1068	794.256	15800918	85312384	12293441	14835420	683475136	33570804	134040	109594	1439360	4.7524e+06	4875887	4205221	631712	18823156	366769	476984	216528	210312	24919	12102	13010	12607804	70595.4	1441760	2117	3932	201	100	403	7260	296696	562848	0	705	0	100	1085440	328752	423056
	1069	795	18849188	99061824	13482804	15823438	762834816	37418032	136884	110508	1710496	4488064	5490347	4547584	752448	24742608	410522	588992	300176	273072	29463	16340	16037	15183708	77824.3	1934112	2117	4134	0	403	302	6857	417192	701856	100	504	100	100	1084032	387360	435104
	1070	795.744	16048340	96903040	11938175	14360138	696740736	31213960	119228	110000	1652224	4107520	4257024	3644864	612992	18375594	322553	450464	216428	206748	24717	13616	12405	13566303	100417	1741408	1714	6252	100	100	100	4739	303760	590240	0	0	0	0	805888	330288	382832
	1071	796.488	13968494	80260600	12434852	13911014	632838912	29389302	116592	104932	1482176	3694336	4.25803e+06	3610432	714384	18257556	315955	451080	215204	208784	23203	13717	13313	12571523	73208	1694912	1512	5747	100	100	0	6252	328240	784704	0	201	0	100	1048560	429232	423160
	1072	797.232	17776454	105418832	14596549	17012630	806537984	37948792	152624	129576	1787904	4966096	5371314	4.62334e+06	733088	22672320	454279	495784	231416	232740	20781	14423	15230	13828686	88117	1626880	1008	7664	0	201	403	5344	270312	723584	0	100	100	201	914256	348336	381912
	1073	797.976	14607992	89743152	12397886	15418593	653107072	31833264	168072	1.43444e+06	30927738	3.73264e+06	4407643	3785719	2.21167e+06	19450364	317272	432632	194528	191372	15533	12506	12001	12093130	76735.4	1479328	705	4739	0	302	504	4840	359928	595744	0	201	0	0	960832	301608	361680
	1074	798.72	14872770	86228704	11687749	14202338	639491776	32670668	139116	110710	1451808	4.63086e+06	4.54246e+06	3.8795e+06	597408	18681848	331462	445104	202876	194732	20276	12405	14120	12111360	152979	1513088	705	6151	0	0	201	5949	291480	644720	0	201	0	0	994576	353160	378416
	1075	799.464	18521994	104908864	14396821	17512436	780864192	41855960	156996	136172	1783744	5281722	5969459	5.33114e+06	929136	30106566	555776	725040	354184	369888	29463	19469	20074	20831652	1.25147e+06	2426304	3428	9479	100	201	1008	9076	432632	963792	0	302	100	100	1627200	477808	593264
	1076	800.208	24451560	138987024	19406626	22497188	1027200896	56103372	209192	151508	2031296	5.55622e+06	6.43982e+06	5.82446e+06	911616	28542470	508879	672336	321272	337568	24616	20781	20579	17479172	2262364	1940992	2520	7059	0	705	604	6958	402264	1080224	201	504	100	0	1238112	407512	485344
	1077	800.952	16513167	113863320	14667071	18172974	781610176	37960660	169092	132112	1726176	4660413	4946533	4438981	713968	21340198	339048	500224	217040	203692	16643	14423	14120	15280674	1.64037e+06	1718816	1915	5344	0	100	302	4537	336440	945184	201	100	302	100	845584	359624	424496
	1078	801.696	14376830	91239408	12859717	14617564	668150528	28673008	133532	107162	1769760	3.89459e+06	3.90803e+06	3486848	615808	17071952	275294	409776	164924	171124	13515	13818	11194	14521332	334962	1407040	806	3932	302	0	806	4134	282576	656288	0	100	100	0	642640	328336	355104
	1079	802.44	11947770	76256424	9946224	11897586	520180416	24155640	124098	97636	1373376	2767936	3141312	3.4516e+06	621312	17613054	269949	412144	165124	168276	16239	11800	14120	11461842	156175	1416544	2319	5848	302	201	907	3730	305296	681184	0	604	100	201	796128	303248	374304
	1080	803.184	14342427	85967120	12065201	15442210	628866624	32463312	128358	113244	1589472	3358528	3664064	3709760	715744	18548630	314044	445824	192288	189232	19569	11396	13414	11881751	179170	1416000	1613	6050	0	201	403	4941	338896	686400	0	100	100	302	873040	353568	549584
	1081	803.928	16658642	101786240	14501776	17901454	767868160	38157280	146024	127648	8639082	4404635	4828064	4474752	898960	22622444	381883	528048	228052	211332	25626	13918	14019	15358682	140476	1731008	2520	6655	100	100	201	4638	348232	718352	0	201	0	100	1015456	359312	399592
	1082	804.672	19380284	114913600	16257185	19234814	809321856	43765752	146428	134448	1957632	4685583	5.27837e+06	5245037	900224	23069690	412212	610816	277568	254788	30977	14625	15634	15638858	204130	1717600	2621	8168	0	201	403	6958	393008	717824	0	0	302	0	830560	420688	337672
	1083	805.416	13994008	84636176	11372286	14775693	617243072	31287096	131300	101790	1496480	3574592	4033216	3966784	720128	20407518	358760	507360	259180	215716	31381	15028	17248	14218666	141565	1541568	2117	10791	302	0	0	7664	419248	699456	0	403	201	100	1041872	363528	361984
	1084	806.16	18082776	97161400	13214562	15860814	684446976	37482956	163396	119532	1567456	4310636	4.39638e+06	4425677	834048	21097036	366365	558608	287792	250088	33603	15432	17652	16188619	179288	3180327	1932.8	13111	201	302	302	11295	531040	1159808	0	403	201	100	1429536	485040	489888
	1085	806.904	24041736	122258592	17167694	20173550	878650560	49325688	243352	148868	1915392	5.25482e+06	6066187	6130726	1052800	29211246	491251	740416	378928	328032	51285	18863	21487	20357262	215423	2161856	3630	10791	302	201	504	13918	7187632	1.9912e+06	0	504	0	403	1551904	605408	533952
	1086	807.648	22389968	131398432	17572736	20862282	897987584	44482576	222952	139016	1955616	4.38792e+06	4.87198e+06	5.09059e+06	904240	24099788	400139	571248	256828	238660	31684	11497	13414	15907831	134683	1619584	2016	7765	0	0	403	6958	442320	1044208	100	201	302	201	767408	335312	291784
	1087	808.392	12869664	76389976	10203578	11810649	536130176	26205082	156284	104324	3.98011e+06	3192320	2946817	3298432	617152	16235005	245562	408544	144600	159332	20377	12304	13212	15260162	84464.8	1.51066e+06	0	5445	100	201	806	5243	328032	713024	0	201	0	0	584320	257032	254480
	1088	809.136	12123540	67324112	9485940	11296464	470336832	23639804	143688	90444	1.56713e+06	5431572	2.74444e+06	3074048	641600	15402328	219623	410088	139016	129476	14423	9580	10690	12184770	118712	1788896	806	3529	100	201	403	5647	347312	1.41873e+06	0	302	0	100	699968	295160	285544
	1089	809.88	14184284	73965264	11191944	12542291	537052416	31911592	131504	106554	1309184	4316032	3201664	3654336	848432	17379588	263094	395888	155976	168072	16138	13717	13010	14397000	113291	1884864	1310	7059	302	201	403	7966	472752	906336	0	0	0	100	843376	323216	316048
	1090	810.624	16251004	93703456	12190640	18141508	712904192	33880616	141960	120546	1541888	6239926	4219523	4334022	910275	19504100	252310	409368	163600	212556	15432	11295	13515	12689600	100908	1569312	1512	4638	100	403	100	4739	403400	915088	0	0	201	0	773696	343408	296696
	1091	811.368	16099095	90855120	12766230	15120214	715685760	34914780	148156	129880	1702368	6217530	4.15814e+06	4.75823e+06	1002416	22489058	313818	464288	189232	260200	21386	12607	13818	14274859	192216	2190811	0	5243	0	201	100	7361	463976	997968	0	705	0	0	1132288	415024	377488
	1092	812.112	20255926	103104168	13984754	15630481	764758784	36441060	475264	140588	1643488	6.11703e+06	4.34859e+06	4.68335e+06	1019696	22316778	277227	461192	192896	267656	20882	14019	14120	13932902	118806	1860992	1915	6151	100	504	201	7260	502296	1364288	0	100	100	100	1330688	488136	451080
	1093	812.856	26715000	118187504	16653750	18798438	875980032	41480000	191780	153236	2176512	5937344	4661250	5590625	1116416	25690000	313106	516152	236108	258972	22295	14120	13313	13916250	141777	1801792	2722	5445	100	100	302	4436	498568	1078624	0	0	100	100	1001888	389824	358080
	1094	813.6	24814690	96897648	13187333	15972338	712861760	36999048	163600	121562	1814880	5342358	3777280	4383104	952256	22072914	282213	503328	236720	246416	29059	15129	14927	15345362	174413	1743712	1714	5647	0	201	0	6958	509736	1.36988e+06	0	100	100	302	1037840	428104	410392
	1095	814.344	23246018	101375368	13550891	16014435	664849920	32033228	170312	125620	1633984	4.36606e+06	3.47946e+06	4.07177e+06	800225	18354724	239273	441288	212148	182620	18964	14120	11800	12558315	115707	1254080	1310	5041	0	201	201	4840	401448	836544	0	302	0	0	578416	302424	261832
	1096	815.088	15377766	79442616	11017959	12978604	563339712	25448182	146328	105236	1389760	3024465	2.7497e+06	2977472	678064	16699191	212416	354696	183332	155468	18358	16340	12909	13068596	91576.7	1437312	1411	5041	0	201	403	6353	370096	911408	0	504	0	0	598448	324448	286672
	1097	815.832	14376830	76216144	10378446	12523056	533662080	24266476	144092	99256	1406816	2844352	2744768	2952000	717408	15248727	192503	345360	157400	140540	18863	12809	12506	13664710	63524.9	1208768	1411	3730	0	100	100	3025	351616	1058208	0	100	0	100	575296	277160	215204
	1098	816.576	12621074	71368880	9320378	11111972	497552672	23620296	155268	89532	1227392	2.83808e+06	2.55118e+06	2779008	577472	14289697	185424	332952	131096	136780	18157	11598	11901	10660976	50740.9	1022976	1714	4537	0	806	0	1814	255604	734768	0	0	0	100	639616	245292	228256
	1099	817.32	17669624	80453440	11308060	13324933	600847488	32725130	174276	101384	1363648	2911680	3140672	3404160	796128	18449720	272229	463768	213780	224176	24919	16138	16037	12122537	78591.6	1160544	1411	4638	100	201	0	4840	366704	723472	0	0	0	0	779248	283912	227336
	1100	818.064	25032028	90096160	12769389	15498544	701274688	39141300	214492	125314	1816544	4093824	4332032	4689024	1196576	26938172	373047	648880	300072	277264	27544	20175	20680	21527716	102435	1667232	2924	7059	100	201	403	7563	438608	1193984	201	604	0	100	1082880	325472	313792
	1101	818.808	44389996	137852448	19142610	23341318	1090220032	59317076	253868	179568	2420864	6836958	6.15181e+06	6.38918e+06	1809056	35046240	433803	727856	336544	419040	35118	16340	20579	24243422	172727	2409856	3529	8168	201	201	403	8471	504984	1171552	0	100	0	0	1237568	471304	396504
	1102	819.552	49669032	117154880	15673970	19749660	933036416	48672876	224788	143180	2069856	5535542	5.1784e+06	5.9455e+06	1306816	30360456	380625	673056	285648	366808	31078	15533	15634	20126316	124907	2022080	2823	7866	302	302	100	6151	548032	1153632	100	302	0	100	1229216	457376	410600
	1103	820.296	31096250	132300000	18217500	21523750	978000000	50555000	215612	148360	2161920	6596875	5377969	6.01406e+06	1213568	30464376	389902	596064	254176	349872	25727	14221	16441	18831876	145723	2107264	2621	5445	0	403	302	9278	629744	4.34219e+06	0	201	100	403	1569952	679840	542032
	1104	821.04	27561876	151542496	21131876	25221876	1073440000	53573752	228560	164516	2180352	6244375	5.15344e+06	5.74031e+06	1190368	28130000	358398	552288	236108	278592	24011	13212	12506	16313438	145723	1880768	2621	6151	0	403	201	7260	504152	1556576	0	100	0	0	1015248	468312	393424
	1105	821.784	16532429	88926792	13559020	14964934	667077696	32381510	146428	117098	1498336	4533452	3463957	3960231	824457	18493994	251098	402576	154960	191268	15836	14524	12809	12459954	205604	1758432	504	5344	0	100	403	3831	423776	1058528	0	0	201	0	823424	382736	334904
	1106	822.528	16248474	89722944	12792992	16541928	682648000	31980938	153436	120546	1647328	3895488	3.78585e+06	3822144	864416	18587476	258333	409264	157908	187196	16744	12708	11699	12550399	167052	1975392	806	4436	0	201	201	6353	381400	1243584	0	302	0	100	981456	411528	366608
	1107	823.272	18686372	109934400	15985056	17510272	824725888	42099428	181908	135564	1830752	5022102	4659368	4607232	1070432	22961186	333506	563056	209908	252948	25626	12203	14625	22879478	284740	4875863	0	4739	100	100	100	6655	466456	1188320	0	403	0	100	957872	657216	809456
	1108	824.016	15977208	98983248	12707326	14877464	678356864	32621382	157504	114664	1485632	3.6303e+06	3.59493e+06	3660800	899904	18919228	271540	458616	171428	187400	22497	12506	12203	14226110	411233	7862611	0	4840	403	302	403	5445	437168	1177440	0	100	0	201	732256	518424	633280
	1109	824.76	24014576	97184624	14136428	16500835	686877376	38714164	177836	124604	1494080	3723008	3884928	4.29595e+06	1093312	23111790	340474	586096	224992	270520	22295	14120	15735	17279194	402727	3629824	2117	6453	100	302	403	6857	690896	1703232	100	0	0	100	1216896	557984	500224
	1110	825.504	18943072	128350488	16891596	20261058	797678080	40543176	176412	124402	1611936	5.28e+06	4303899	4.61822e+06	1114368	22124824	349360	515424	179568	201960	17753	12809	10993	11953252	85878.2	1607904	1310	4033	0	403	403	3226	399288	803888	0	100	0	0	545552	270520	242740
	1111	826.248	17034244	78164640	10590666	13480434	551335104	28189452	142872	104222	1314016	3175680	3016960	3873006	846432	17723004	268714	413896	158520	181908	15634	13818	16138	12890553	79818.6	1.99004e+06	0	6050	403	100	201	5546	426864	1004112	0	302	201	100	794144	361984	321680
	1112	826.992	16683528	96153384	12859344	15741078	653932992	31158942	159228	163904	1312832	3.73473e+06	3524454	3.9158e+06	885980	17400100	245346	395064	147544	159840	14221	11094	11094	11178693	70085.1	1.56358e+06	0	3226	100	806	100	3932	298336	530016	0	0	0	0	469136	242640	244576
	1113	827.736	11351878	75484296	9886574	12328244	531510336	23796392	127648	95306	1218720	3283776	2884096	3372283	783024	15534880	213136	353160	133840	152220	13414	13717	14927	11477510	112268	1559520	1814	5445	0	504	100	5546	371536	1.28267e+06	0	0	0	201	922896	346800	349872
	1114	828.48	17626162	97591312	13642164	15437128	647871168	30983440	154148	105946	1330272	7481369	3.59244e+06	3987841	913424	17984150	249118	412040	162484	174988	19166	14019	16239	12833630	79084.6	1499744	1814	4235	0	0	504	4436	358288	1.21594e+06	0	302	0	302	834448	323320	325984
	1115	829.224	18369460	100569736	13405914	17461994	730297344	38880392	245904	124098	1671584	5.29269e+06	4801345	5254161	1337056	24061914	358358	624224	271848	339616	24919	19368	17753	19544764	100171	1682976	1814	5142	201	302	403	9479	433048	957232	0	201	100	100	1016720	394864	531776
	1116	829.968	19085256	106540160	15433587	18005644	772077184	37094652	173768	147952	3310928	5.08469e+06	4.20774e+06	4670765	1135168	21247610	340938	514600	227236	317376	21285	18257	16340	14871888	92613.1	1758240	1915	5041	0	403	302	8672	472648	1218816	0	100	0	403	1345536	570624	489272
	1117	830.712	28886088	195178368	26642616	32176144	1389538304	65740752	237128	198904	2830400	8774766	7167776	7423878	2070080	32923352	511600	742608	305496	463360	22900	22295	20579	23040248	133922	2791019	0	7765	100	604	403	8370	618512	1373152	0	0	0	100	1220835	434761	426864
	1118	831.456	19374330	123079376	17582546	20349464	920516096	41655416	303656	145616	1807072	5463296	4682148	4.75067e+06	1237792	22008558	334853	515944	187912	288304	11497	14120	11094	14189156	115521	1930016	1915	5243	0	0	504	6453	578096	1157664	0	100	0	0	1015344	442424	469240
	1119	832.2	20770878	145943952	19717618	23197420	1065304256	49444488	206036	157908	2071520	7457524	5913560	5615027	1531776	28060544	419132	639200	239068	373688	19368	14120	17450	19278682	247137	3255680	2520	7159	604	302	201	7159	661600	2.79159e+06	0	201	0	0	1370336	560048	513768
	1120	832.944	22311850	143051904	20543060	23635024	1045830400	53036324	233352	167364	2270464	6.85577e+06	5563202	5829670	1452576	25828296	356391	611328	268272	294648	16946	14625	14927	20736968	133156	1977728	3226	5747	0	302	100	4537	490096	1.86811e+06	0	0	302	0	1049184	455000	377592
	1121	833.688	19000720	115753872	16337139	16839264	806623488	37193712	216020	168684	1531328	4355896	3.67633e+06	3566592	879264	19140696	257030	453352	205728	253764	17046	10791	11800	16564872	101236	1538176	1008	6857	201	201	0	4941	450984	1106272	0	0	100	0	923424	377184	353256
	1122	834.432	21754252	103848592	13031064	15304856	706171392	34372352	218468	112332	1418816	4.85839e+06	3386934	3502016	912352	17081226	226956	386432	168072	261324	14827	13515	13212	15035031	97826.9	1334656	1411	6453	100	403	100	4336	360856	1.78444e+06	0	0	0	201	888736	300792	267352
	1123	835.176	18298632	78203136	11021979	12323922	642774912	30140742	235396	105338	1365696	4.64006e+06	3422006	3.74556e+06	1.03674e+06	18555928	237736	372872	158924	239780	17753	12809	16037	16182434	91576.7	1.62723e+06	0	5142	201	100	0	6554	445312	5464293	0	201	100	0	1110016	349256	302120
	1124	835.92	25687462	90546360	12674100	15433954	767079360	39672548	193816	122170	1629408	5164260	4.1169e+06	4.15021e+06	1135360	20366956	270671	428824	194832	237944	17248	11396	13010	13835685	117672	1491712	2016	7462	0	0	504	3025	526384	1074144	0	302	0	201	1080224	396920	316968
	1125	836.664	26068338	94860832	13249654	16590136	812729664	40362264	173260	126938	2.86166e+06	5354593	3.83127e+06	4002731	1047488	23448744	254227	430264	188012	268984	13616	10387	13918	15563691	167517	1736800	2319	4537	100	504	100	4537	452112	991616	100	100	0	100	787840	337152	279512
	1126	837.408	13580143	72943608	10421920	11320319	555163904	26010556	126024	103006	18568040	3.06298e+06	2457408	2674560	809872	16890762	203284	350384	147140	193408	13010	10690	11901	13694440	118099	1600480	2218	5041	201	0	201	5243	495264	1303264	0	201	0	0	1180224	424600	376464
	1127	838.152	21555242	113566576	16542068	19802896	877977088	48238880	204712	138712	1908000	5454383	4801156	4527625	1177312	25919248	293183	515216	236008	294240	19872	13313	13414	17986224	163307	1816672	3025	5647	100	201	705	8067	577264	1490848	0	0	100	0	1160224	433768	386224
	1128	838.896	21611340	124709280	16516800	19869140	985909120	48710920	265512	234988	2020960	5446390	4838790	4821275	1235840	28774820	339896	504152	241208	289024	22295	13515	12405	15733430	109391	1646784	2218	5949	100	100	1209	4739	548752	1151584	100	0	100	100	1326048	509736	415024
	1129	839.64	25971110	155919584	20772814	26055128	1222426240	62147860	225196	1155168	2.82375e+06	6.87866e+06	6.69025e+06	6329356	1542656	37233340	455237	710208	400104	387456	58767	15331	14625	21619360	210562	2111168	2117	6756	604	201	604	7361	491032	1260736	0	504	0	0	969808	470272	361984
	1130	840.384	14335552	92390144	12047112	14655564	669439232	33994576	148764	114868	1421856	2979200	3106240	2936640	798960	19374124	217371	398976	205628	185876	30775	12708	10589	10544688	260068	1241440	1411	2621	100	100	403	2722	339000	791936	0	201	100	0	743344	368656	290656
	1131	841.128	16178190	96781320	12907005	15579488	677090432	34346520	153132	108986	1495296	3366592	3410688	3330240	865264	21671370	271273	460576	265512	256216	39159	14221	16037	14114558	215077	1490080	2319	6655	0	302	705	7059	359112	1133792	0	403	403	100	1001040	465112	331520
	1132	841.872	17860062	106112752	14900804	17019638	751998976	38799224	162584	132924	1794400	5023535	4205440	3998912	1027232	24374720	320618	533216	314000	298336	48051	15634	15230	19876218	243361	1859776	2218	5243	201	0	705	7361	452112	1209824	0	0	0	100	1172192	503840	342184
	1133	842.616	21640994	111024312	15455286	18763726	795893952	42396104	172448	138712	1760960	5.14139e+06	4121792	4108544	1017568	25253918	316197	501672	261732	276240	35219	15129	13515	13423326	281060	1636928	1209	5747	100	302	100	7361	404328	1907552	0	403	0	100	1048864	442320	331312
	1134	843.36	27241214	101528016	13012003	16139758	735371776	36518096	169804	126024	1784960	4542496	3923776	3900608	966432	21669766	282558	457584	223664	241516	29564	12708	14120	12766149	701535	1.72268e+06	1613	6353	100	100	100	7866	360240	1457440	0	201	0	0	944976	429648	360752
	1135	844.104	16220976	93260640	11712448	14158438	723240064	34263196	154556	123184	1561920	4437761	3.63828e+06	3442304	916896	20496940	247530	389512	184144	211640	17955	14019	14524	10957701	361474	1610400	907	5949	100	100	806	4134	436960	1067776	0	201	0	0	1091904	407616	339928
	1136	844.848	19302612	103238136	14966106	18064140	876492096	44499708	166140	139928	1875680	5.56895e+06	4217088	4266624	1126624	23888172	272596	442216	226724	270104	19771	12909	13313	12409440	264813	1615328	2016	6655	201	100	0	5041	510976	1341344	0	302	100	0	1155232	445208	393424
	1137	845.592	19534712	104875936	14578998	17759728	945911232	46043696	184044	165228	2035968	6.65642e+06	4174848	4215424	1.47837e+06	26191128	276944	430784	236416	265000	19065	15331	12708	15905205	204773	1562560	1512	7361	504	201	0	6252	590240	1807840	100	0	0	0	1347712	510048	347512
	1138	846.336	18633372	111024032	14162054	17125128	929984640	42549456	209092	152016	1871040	6.82723e+06	4.29595e+06	4113024	1230272	24911184	239300	413688	227848	258056	18358	13111	14322	14480992	147853	1392448	2924	6353	0	201	604	6554	643584	1.50782e+06	0	302	0	0	1029456	464496	293112
	1139	847.08	18784712	96046752	12983628	15845139	862937920	40067996	152828	148664	1665024	5458050	3.79614e+06	3453184	1065856	21585266	221451	330288	177024	200940	13717	11598	8874	11768551	125411	1230080	907	6453	100	201	201	7361	569696	1346400	0	201	201	0	811872	359832	240088
	1140	847.824	15906059	86115840	11420295	13216324	805054336	32820922	148868	123082	1493984	4425522	3.258e+06	3065792	1016720	18078466	166781	293936	152420	191268	11598	10488	10892	12312770	122177	1170912	2319	6050	0	100	100	4436	518016	1168128	0	100	201	0	764160	317072	232128
	1141	848.568	14617685	77335384	10637206	12226798	679909632	30337190	151404	103918	1398944	5008484	3.25702e+06	2894400	878832	17391424	169664	281760	133940	141352	11901	11194	9782	10272305	81901.4	981248	1109	6050	0	100	0	3327	386744	885152	0	0	100	0	626512	264280	205524
	1142	849.312	15689095	68542080	9463928	10867884	665055104	29360580	149680	115780	1426816	4280033	2625800	2577472	837280	16608036	162896	293520	141248	151508	14423	10993	10085	20891300	141565	1100640	1109	5747	100	201	201	5445	464800	1.58049e+06	0	302	0	0	884944	351000	265512
	1143	850.056	21028050	95690704	12581970	14888955	820544640	38266320	164516	110000	1444672	3.809e+06	3251940	2921920	916576	17987760	174553	288512	147852	154656	13918	11396	11800	11442484	103938	2.89097e+06	0	4033	0	403	201	4336	483904	1.52201e+06	0	0	100	0	721808	317680	224888
	1144	850.8	17837838	76694800	11146888	12709988	725592000	32174012	161464	102904	1253760	3056064	2765056	2671936	873776	17272194	179462	299664	135260	155468	11901	14120	8572	12080950	96487.9	1092032	1209	4739	504	403	0	3025	673792	1002320	0	0	0	0	692256	292088	215716
	1145	851.544	16651125	78889744	10566315	12252338	693483840	33336690	159028	109290	1424448	4276556	3.43554e+06	3411200	1253440	21543450	242214	404224	193816	203488	18157	15836	12909	15806115	172450	1316704	2016	4134	0	201	201	6756	631616	1371744	0	100	0	100	961248	382424	324240
	1146	852.288	17542710	80899824	11301521	12872356	728964480	30587008	150696	105946	1511904	4666487	3.10338e+06	3.17412e+06	1.12745e+06	18427290	227400	355416	167160	167260	17147	12102	13010	14672448	114648	1524928	2520	6050	0	806	302	6252	659200	1399584	0	100	201	100	801792	622952	303838
	1147	853.032	17417888	99177712	11139185	14338995	743921920	31085192	152016	111318	1403808	4.06903e+06	3326525	3028736	1082976	17410466	241640	306008	149476	141148	11800	10286	14019	11916640	148092	1.92539e+06	0	5546	0	0	403	2319	468824	1165568	100	0	0	0	551136	276856	295880
	1148	853.776	14225269	67637008	9187650	10953999	611154112	26958162	129476	107568	1153088	3.53494e+06	2.69366e+06	2418688	1040384	14846318	226408	279000	131200	131604	15129	10488	10993	10153915	138574	1363104	1209	3730	0	0	403	3025	421304	990240	0	100	100	0	754640	266432	254888
	1149	854.52	18341460	77185040	11779690	12850120	718426240	34860120	158520	113346	1427584	4145320	3430305	3.35412e+06	1.49246e+06	19240150	310601	347000	176720	166652	13717	15331	12001	13072700	154322	1553856	2016	6353	0	100	100	5243	454072	1196352	0	0	0	100	781248	284416	246416
	1150	855.264	15858160	65533888	8863880	12423264	611132416	27871328	142872	93076	1178400	3188224	2759552	2491840	1046432	16777760	216467	288920	144500	143484	14322	12809	12405	11417328	88122	1680056	0	4436	0	403	0	3125	440776	1345440	0	100	0	100	927200	226043	218976
	1151	856.008	19554242	79753056	10826302	13068978	769276800	40834748	160652	127040	1477728	4074432	3971008	3503552	1674016	22058640	337166	417912	233760	215204	19771	17854	16239	14188329	125224	1692288	1613	6857	201	0	100	4336	536640	1387616	0	0	0	100	900128	341768	262952
	1152	856.752	18171160	79832216	10823741	12368808	726498176	33199468	138912	117402	1346208	3563712	3059200	2778304	1422080	17193424	287784	335000	181704	154860	15533	14221	12708	13664996	102352	1363104	1714	4033	100	403	302	3932	479048	2.18638e+06	0	0	0	0	780304	344952	224788
	1153	857.496	16839876	77990400	10815578	12515473	734384128	30494504	142164	107364	1327360	3366336	3204608	2.99204e+06	1503328	18213384	282294	327216	171836	144196	14423	14221	11699	11514674	96015.3	1152992	907	5546	100	504	201	3327	381912	831504	0	0	0	302	555600	206748	172140
	1154	858.24	11962769	51634388	7.15756e+06	8258887	439783136	17888248	113244	74952	884944	4117911	1.87123e+06	1719808	725872	9596672	146296	202164	100980	72322	10690	9782	12607	7134647	219464	752448	705	3428	201	0	403	1411	272664	574672	0	0	0	0	393936	180484	114360
	1155	858.984	9378158	39928248	5329314	6.0701e+06	358944192	14345973	102196	68982	760192	2140032	1493216	1525472	879680	8414865	205190	189232	82544	60486	8370	7966	9681	6412302	53195.9	741248	806	2319	201	0	100	2823	238252	1282468	0	0	0	0	440464	227440	206136
	1156	859.728	9884898	43488120	6284830	7.24207e+06	363638080	15892940	103716	73132	816480	2523570	1.74902e+06	1782752	897904	10305645	190263	232436	112636	61599	11699	11800	11901	8226155	51888.1	704048	1008	3428	0	302	100	3327	260812	673584	0	0	100	0	566480	201656	167056
	1157	860.472	10898102	51173696	7.20583e+06	8470446	386992736	18190692	125314	87912	894320	2972800	1916192	2262656	742816	11762361	182880	257136	120546	72120	17349	11901	13616	9410164	53901.7	829200	1814	4638	0	0	302	3226	286360	788272	0	0	0	0	644096	256524	239476
	1158	861.216	11103220	60405860	7545700	9079545	435793760	19519696	109088	81330	1032416	3.89203e+06	2267942	4791550	576602	11929770	157590	246008	103716	67566	16845	10589	9984	6.84039e+06	44205.9	799584	604	3327	0	0	201	2722	190048	953316	0	0	0	0	650976	251416	225808
	1159	861.96	12398142	63834148	8584162	10626758	487318624	21814496	122676	90240	1082656	4421734	2.8744e+06	3.60902e+06	752231	16609199	200723	305392	144092	116996	25525	13414	12304	10071345	58448.3	1102336	1411	4941	0	604	403	3125	284216	1192642	0	403	0	100	947088	304984	250600
	1160	862.704	12139305	65722620	8644920	10001865	467142880	24743430	134244	83860	1055648	3097792	2659072	3411904	872096	16050625	263310	348848	154960	132720	34815	12607	13717	10957125	73028.4	1167808	1209	4436	100	100	100	4134	342080	743344	0	403	0	504	860528	393728	303856
	1161	863.448	15460378	76207328	11134252	12351673	599313664	30068810	156284	154860	1261280	4.33629e+06	3489692	3.97857e+06	1425312	19216264	371448	390232	173260	183736	38552	12909	12708	11827971	80141.5	1271776	604	3932	0	0	1109	3730	402984	822992	0	302	0	0	1023936	460472	404224
	1162	864.192	18761354	99866136	13728954	16212472	726103552	35648520	186792	114056	1506912	5661528	4.06545e+06	4.55851e+06	1.83966e+06	23258272	423766	432224	246620	276344	59576	14120	15028	15374996	81174.7	1515360	2520	6453	100	403	302	6151	946580	1.24362e+06	0	403	403	0	1212736	519568	387560
	1163	864.936	20783508	102271728	13567686	17087584	795722112	42013612	196256	126634	1703904	5.1189e+06	4068480	4.69377e+06	1481952	24223168	309639	389720	232332	252440	56846	15230	14120	14092965	129337	1435040	2016	5142	0	0	201	5041	483800	1.3013e+06	0	806	201	100	1193664	562336	367840
	1164	865.68	18062658	90861312	12185214	14057010	756314496	34491672	175700	123082	1518208	4.84791e+06	3702520	3890624	1030400	20019354	251081	381400	205016	218568	57452	12001	13010	15086543	305159	1359328	1915	7361	100	0	201	4638	395480	947712	0	100	100	0	935472	578720	358496
	1165	866.424	17467732	98726000	13440982	16286965	821903040	36904856	183332	134040	1678944	5884940	4.28245e+06	4335261	1306816	23467900	263482	399488	226724	216020	63824	15836	13616	19282866	448944	1372704	2016	7059	0	0	604	4537	429440	1380160	100	302	0	0	791088	521736	349360
	1166	867.168	11854579	77934512	10744350	12413584	576146176	24585638	138712	113346	2.00258e+06	4.69552e+06	3.13234e+06	2819072	741664	16801276	170623	280536	170004	130490	38249	9782	9984	14627505	123566	1287232	1209	5041	201	100	0	4235	408648	1110112	0	100	0	201	953632	483072	364552
	1167	867.912	15620612	95969216	11712488	14349596	722417472	32045616	165940	115272	5.20103e+06	4907282	3.37207e+06	3504960	991408	19650708	210872	346488	200636	181396	47545	12506	14524	13482340	185246	1301216	2218	7059	201	201	0	6554	396200	957760	0	504	0	0	1018096	432840	333776
	1168	868.656	14648506	77948080	10804904	12886662	629705280	28112988	147852	116794	1380064	4.29833e+06	2980110	3046464	895584	17605170	180781	321680	181092	145716	41381	13414	12304	11520316	276050	1124512	2016	5848	100	0	504	4739	341568	935568	0	100	201	0	838224	394864	292504
	1169	869.4	15697159	73515848	10722270	12893709	649491456	31656756	145820	335104	2.0682e+06	4.44577e+06	3370240	3420480	1051424	19430564	227626	380472	225704	186180	49971	14019	12203	15954039	122574	1426080	1915	6050	0	0	201	7462	601360	2.8872e+06	0	201	0	0	1019808	421304	316248
	1170	870.144	17018300	78506480	10774758	12309554	649965696	30800900	298744	107770	1448896	4.16172e+06	3.54885e+06	3.37371e+06	909504	17430790	186774	322704	188724	162280	30775	11699	13111	14747444	105052	1089056	604	5747	0	100	806	4537	400208	945920	0	201	100	100	774320	262040	222748
	1171	870.888	17585296	76531224	11123282	13844228	806074624	42161244	210720	186280	2369536	7851058	6.61533e+06	6627194	2130240	46194264	546896	841072	545856	581216	49668	28655	32189	38101368	228235	3481984	4134	13010	0	604	403	9681	991616	2389696	0	100	0	403	1961056	636192	457888
	1172	871.632	22994096	123088824	15901741	19419462	1042392384	47871608	199516	155976	2097856	7.10619e+06	4.66422e+06	4171776	1360864	25645682	260637	424600	219588	270616	19469	12607	17753	17259878	121504	1618496	2319	6756	0	0	302	5445	572816	1.75991e+06	0	302	100	0	1043568	396608	299048
	1173	872.376	18583472	92583616	13407620	15094060	878293888	38833808	164616	129880	2.20691e+06	5148040	3511009	3268416	1193984	20910988	211485	364760	175092	209500	18157	12708	10589	14169268	117483	1222880	1714	6353	0	0	201	3932	488448	1607704	0	0	0	0	886320	378008	260096
	1174	873.12	16640495	88108400	10928455	13392550	799109760	34172200	157504	119938	1524928	4687774	3.05984e+06	2660544	998080	17536280	184506	293424	158112	180076	13818	10387	10387	11858705	121085	987488	1915	3932	0	403	504	3428	366296	1134944	100	100	0	0	746064	300888	204304
	1175	873.864	13078042	63256348	8384587	9749867	546346048	23219512	134144	95610	1140928	2968384	2122112	2151296	748880	13233464	149785	242128	125314	139524	10791	10690	9379	9300513	153632	881152	1411	4840	100	403	100	4033	312360	847584	0	100	0	0	697568	254684	180380
	1176	874.608	14253752	65305024	8993498	10847369	612028096	29248306	148360	110102	1389856	4.14104e+06	2.73392e+06	2653760	836016	16987442	172450	311640	162280	214696	15432	13111	11497	12552582	172450	1644256	1109	3630	0	0	403	6252	490096	1075104	0	0	201	0	1116416	341152	274504
	1177	875.352	21635130	98386032	13278886	16665792	928086464	43082236	194832	161772	1981824	6610219	4094208	4089920	1414944	27308012	268932	448096	258156	306832	38249	15331	15533	19659332	198770	1602880	2924	10993	302	302	302	6958	654816	2010496	0	302	0	201	1426816	440360	360032
	1178	876.096	23611566	114490200	15687854	18597448	1042304768	51294872	234272	180176	2267968	6.79574e+06	5.07125e+06	4763084	1484544	30978816	312128	468624	276344	314408	47242	14120	15331	23583978	387212	2.74203e+06	3938.3	7765	201	403	504	8572	887264	2.52873e+06	0	201	100	100	1816320	602400	483696
	1179	876.84	27214880	135213088	18567342	22855770	1176340352	53023636	202264	210312	2569216	7000283	5482664	5.29564e+06	1628736	33603736	346859	520288	387456	381600	43705	19065	17046	20445406	411892	2.47338e+06	1954.7	7765	201	0	201	7462	736752	1780320	0	302	0	100	1425952	508912	356752
	1180	877.584	20101328	110842272	14443324	17263890	938821888	40889776	198600	207664	1977600	4159936	3815744	3698432	1181184	21851030	208762	338488	234580	236212	27443	14120	12506	14489950	146895	1863104	2621	8572	201	302	0	6050	628384	1834080	0	100	100	201	1208992	418632	312872
	1181	878.328	16352193	79221040	10632622	13117559	692844672	32357338	219792	143584	1772640	5182502	3621952	3628032	1157024	24108228	240638	416160	257340	282072	35623	15331	15634	18412180	196360	1513312	1411	8471	0	201	302	6453	548752	2011040	0	0	0	0	1178592	431504	288920
	1182	879.072	16687586	97781840	12661820	14929052	807950016	39089864	322496	147648	1861984	4903402	3.8244e+06	3545920	1389760	20316214	227139	338696	210924	231824	29564	13515	13515	15843900	262390	1401440	1814	5747	100	504	201	4739	656384	2.08746e+06	0	100	201	0	889584	371536	272152
	1183	879.816	15801888	83094200	11990300	13551256	670163200	34112576	200128	108276	1507008	4.43473e+06	2863897	2896960	1136768	17594676	187195	338592	171024	192388	26635	10387	12809	11040619	291397	993104	504	5041	0	403	403	4941	421000	1344672	0	403	0	0	801792	387872	259792
	1184	880.56	12367908	63103320	8482626	10512936	481051584	22707648	121764	88620	1142720	2758144	2087616	2554176	974992	11405844	133053	237640	93380	99256	12607	9278	8874	6587109	129189	736848	806	2924	0	100	403	1814	218568	419552	0	0	100	0	346696	163704	124908
	1185	881.304	8512271	43513756	6067175	7118839	341554848	13222164	104830	66756	853680	1934240	1582592	1762304	916784	9309529	104402	191880	78292	71310	10286	8269	10387	5.36089e+06	41760.8	444688	1109	2117	403	100	302	2016	180584	332952	0	0	0	0	292504	131708	109290
	1186	882.048	6.76223e+06	38970048	4.78884e+06	6033824	275024192	11444930	95812	59778	722848	1643936	1228672	1495936	789840	7345016	88911.5	173260	71816	47950	8370	7563	8874	4224968	64328.6	490200	604	2520	0	201	100	1109	126228	269800	0	100	0	0	215512	116896	103310
	1187	882.792	5771975	30967080	3.83472e+06	4898591	220653280	10137838	140740	60891	665968	1376064	965584	1289824	479256	6521841	66591	147952	59576	51892	8067	7866	8471	4344723	58984.4	462224	201	2016	0	0	302	907	164312	401752	0	0	100	0	270520	155672	98548
	1188	883.536	7465480	34378752	4674304	5967368	305459200	12840960	111014	65644	754640	1689632	1235627	1391488	485656	7202976	86203	157096	66554	61396	7866	7866	8471	4804568	38304	528144	1613	2722	0	403	0	1613	138712	1101525	0	0	0	0	336640	138204	120344
	1189	884.28	7875790	40272232	5760050	6.67059e+06	298725248	15007993	108480	66150	978912	2573914	1.64214e+06	1826368	802320	10272438	130907	253868	112636	106148	12506	9479	10791	6984341	63524.9	781136	504	3226	100	0	100	2419	258360	450256	0	0	0	0	768976	220812	204100
	1190	885.024	13069555	69713240	10580450	11789470	542802432	27869070	130084	110710	1255136	3.60182e+06	2.61583e+06	3.24817e+06	799538	15250915	188357	309904	132416	145412	14322	10892	14019	8610608	232562	938528	1512	3932	0	100	0	3831	323832	893056	302	201	0	0	878000	295672	333568
	1191	885.768	15740570	64064124	10343610	10799440	539948736	24467608	131200	98548	1249376	2765952	2438784	2546304	699136	15146702	168156	257852	116794	141352	12203	12001	9177	8439613	98581.8	1021072	1008	4235	0	504	302	3831	295880	987168	100	201	100	0	751808	293320	259588
	1192	886.512	15356118	77932240	12489680	13569272	656005824	31920166	259588	142772	1.84545e+06	4135291	3422006	3679808	1041968	20803248	235803	411936	195136	234372	18358	12405	15028	13087769	192914	1403488	2218	7059	0	0	0	7361	514704	2.15145e+06	0	0	0	201	1237664	422544	355416
	1193	887.256	21543340	116618128	15493387	19032962	959898496	47777872	180684	167872	2217472	7029309	4685184	5.67273e+06	1480960	29935150	347439	559232	273584	341360	26232	19469	17248	17014442	139357	2.71083e+06	0	7361	0	100	201	6353	566592	2.10625e+06	0	504	0	201	1204384	424392	362496
	1194	888	22038498	120332016	16535517	19676502	991885056	44921184	197072	173464	2032192	5991510	4642107	5041335	1282848	27420660	317382	498984	228256	293832	30068	14524	18358	16321380	124604	1725728	2319	5445	100	100	604	6756	576032	1389760	0	0	302	302	1100960	426664	372352
	1195	888.744	20069512	115913376	16194557	18655162	905360192	43799076	206952	142568	2007488	6066934	4084992	4575298	1246048	24971994	270832	499816	235804	273376	28554	16542	16441	15956632	139282	1772512	2016	9177	100	100	100	7361	577584	1310784	0	100	403	0	1335200	549168	434488
	1196	889.488	18933600	110740000	15288000	17368662	826982784	38681824	167564	163500	1863648	6.50169e+06	4134784	4253056	1156288	25597600	256657	447576	224176	261424	29967	13717	14423	13263994	169816	1394080	1714	5747	100	100	100	6151	448200	1028080	0	302	0	0	915200	379440	335104
	1197	890.232	17281992	98908992	13546416	16145688	808484352	40747824	167464	146428	2302326	6376032	4333290	4691154	1071168	24918192	290979	519048	263160	308880	43705	14322	15936	15378792	117956	1930912	1512	7361	100	403	100	7664	560672	1336192	0	604	100	0	1885184	656288	666592
	1198	890.976	23029896	127060896	18687920	23243450	991628096	48962900	201960	177328	2284544	8099770	5.57193e+06	6287957	1319392	31726226	370568	631200	308056	379752	50679	16845	20478	17637168	196977	2470592	2621	7765	0	302	201	7866	586096	1480416	0	403	201	100	1607360	766464	539328
	1199	891.72	21220774	134071672	17390280	20810744	933110592	47202904	185264	190964	2.54837e+06	6402415	4680524	5238681	1016944	28093002	325442	510872	262544	290656	37340	13616	17450	16232806	284028	2145024	1915	7361	0	302	0	7563	452528	1126112	201	100	806	100	1330272	516872	399288
	1200	892.464	23342760	128444656	17735356	19700720	919952512	47246788	207564	213372	2356544	7.68257e+06	5359914	6.40021e+06	1359552	33128382	415762	610816	309904	320760	42089	16138	19670	19919404	136619	2258752	2218	8269	0	604	705	7966	460160	1316064	0	100	0	0	1004432	455208	354800
	1201	893.208	20111116	89961072	12393062	15217688	677140224	34170696	166040	136072	1743520	4.90291e+06	3.89003e+06	4381824	979648	25048966	305203	478424	241108	276752	32189	16138	14827	17304074	126350	1805088	2419	5949	0	201	403	5949	459232	1170176	100	201	100	0	1303040	511600	475024
	1202	893.952	24937598	92406248	12943042	16014694	704092608	33289932	171224	141352	1767136	5.07495e+06	3790464	4704728	973408	26528050	323868	527536	276344	278800	32593	13313	13616	15871283	106655	1812576	3025	4134	100	201	302	4840	428824	872304	0	100	0	403	772960	338080	413480
	1203	894.696	17600494	69680448	9901981	12148325	532414400	27282588	136172	108986	1409856	3399552	2865536	3521344	728176	18401338	216136	360856	168072	195036	23102	12607	12001	12835550	88774.2	1412992	1915	6453	100	100	0	6151	411936	1013552	100	504	201	100	894432	375848	357264
	1204	895.44	16146051	72962848	9845183	12683091	556922560	28169706	135056	150796	1390944	3.51131e+06	2.63874e+06	3072896	737376	14863405	177983	328032	142368	149476	18358	11901	11699	10798725	65774.8	1118976	403	7361	0	201	100	3932	307136	669200	0	100	0	100	739888	312048	264488
	1205	896.184	17205378	76423936	10014581	13272676	555240704	27219652	160348	123894	1384896	3734464	2823104	3320064	736016	17388358	204723	376672	179972	181092	25727	13918	14827	17628348	75322.4	1203936	1915	4840	201	201	100	4739	439232	991728	100	100	0	403	1028288	402984	346080
	1206	896.928	16232274	85707144	12867028	14837551	697632320	37744308	194528	149680	1658688	4079360	3365888	3850240	922272	20999014	248220	449328	250192	224684	31280	13111	17248	17155216	110540	1569952	2924	4739	100	403	403	5647	595024	1404896	0	302	201	0	1236928	470792	457376
	1207	897.672	19475296	113584768	15960556	18221244	872131968	44952152	213676	198600	1798144	5.79517e+06	4.23416e+06	4580068	982512	23724884	291610	500640	249272	241824	30068	14726	14019	16553493	124403	1771200	2117	6353	100	504	302	3226	552496	1217952	0	302	100	201	1101056	425320	370096
	1208	898.416	14917672	91739648	13642552	15533056	714816256	31512096	176208	121966	1504832	5578188	3429580	4411638	854944	19754504	223204	382320	199620	189232	27241	14927	12405	12512808	120332	1879776	2016	3831	0	403	100	5041	423568	946352	0	0	0	0	1153824	477600	458408
	1209	899.16	17236904	100900656	14361480	15945872	750780160	36903876	182108	132620	1520576	5175387	3.81156e+06	4.68851e+06	1.02482e+06	22265924	258175	450056	327928	237232	36027	14120	15634	14664848	258175	2740544	2218	10892	0	604	302	8471	552288	1274560	0	403	0	0	2062720	672224	642640
	1210	899.904	21219248	114120320	15750776	18394312	845911936	47612656	202980	202264	2.54852e+06	8509047	4201076	5.2664e+06	1030720	23106650	246896	450776	247232	208276	31482	11699	14827	11068980	151628	2101312	2924	6453	201	100	403	6252	435416	1127392	0	100	100	0	1681984	647008	612160
	1211	900.648	17416024	94944096	13059016	15896696	758703360	37914312	180484	108276	1461344	8060844	3895016	5326654	872200	20072320	225012	439744	234476	206644	40775	14423	13918	13429368	135406	2807739	1975	9076	0	201	201	8067	528048	1122592	0	302	0	0	2522816	884848	844320
	1212	901.392	16690793	92453200	12533514	14021238	731730944	35043752	206444	109088	1438944	8833206	4.12021e+06	5753405	855846	19538838	237519	398768	276952	209704	59980	16946	15331	13573924	121699	1917824	5041	8471	0	201	201	10791	452424	1016624	100	302	0	0	2212224	844640	735392
	1213	902.136	15608662	82182192	11486874	14226446	682198144	33291268	150896	102600	1294240	7.85638e+06	3.65209e+06	4930748	830267	19455126	209523	390648	247948	151712	34714	11295	13313	10402046	156657	1461248	2218	7462	201	100	0	5546	360032	1.80938e+06	0	100	0	201	1110976	485864	434488
	1214	902.88	10410565	50668952	7.15934e+06	8031077	427059584	19040780	116286	80620	973936	3106496	1805184	2419392	493920	10827158	107539	231008	119330	73638	18157	11094	8975	6.34505e+06	353358	793824	705	3831	100	0	0	3831	249988	954480	100	201	201	0	541296	384584	190864
	1215	903.624	8174305	38295800	5.26811e+06	6.38868e+06	310328960	15224075	129576	58666	651184	2179200	1423264	1730656	497952	8620215	88411.9	202672	109898	51690	13818	8269	7462	5.34314e+06	107627	632448	1411	2419	302	0	100	3529	196156	801056	0	0	0	0	423672	200840	142976
	1216	904.368	7.27639e+06	30221400	3.7416e+06	4876861	236329424	10611531	92976	51184	532400	1792061	998513	1313792	280128	5835514	64542.8	151812	66756	33401	11094	5243	8471	3264576	32593	418632	201	2016	0	100	100	1915	126330	322600	0	0	0	0	236212	117302	166852
	1217	905.112	7959632	20535808	2693440	3524880	163629824	8252840	82950	48960	557664	1259104	836752	1138784	236720	4789216	53637	141148	59374	25222	8168	6554	7966	2486144	23203	355720	302	1613	0	201	201	1613	80114	330288	0	0	0	0	164720	95914	88620
	1218	905.856	6.42817e+06	13837499	1.91373e+06	2405760	111579328	7.67948e+06	77078	38754	411736	783136	563264	803792	140436	3134144	32088	101688	33300	11699	5546	4537	7966	1804416	16441	227948	302	907	0	100	0	907	87202	152320	0	100	0	0	142872	77888	75560
	1219	906.6	5441501	14517646	1.84083e+06	2.69436e+06	134241440	5697744	236720	38148	492888	969072	597200	972032	266840	3.57619e+06	37674	120952	44918	18661	5344	5949	7462	2123584	21184	273280	504	1915	302	100	0	1008	73840	337360	0	0	0	100	189944	81532	67364
	1220	907.344	4897022	16976622	2935582	2789760	179978864	8.06239e+06	85684	63621	449128	1055968	679728	983248	176720	4.21485e+06	33899.1	116692	60385	21790	7462	5142	9177	2592064	16946	355928	201	1714	201	0	0	1209	86798	235804	0	201	0	201	216328	84670	92874
	1221	908.088	4888197	17971686	3528792	3713922	170268192	10395432	86594	49365	596576	1185344	681920	947296	223972	4.1323e+06	38556	119228	50274	22396	4941	6857	6958	2087712	16542	265304	705	1613	403	0	201	1411	94900	574630	0	0	0	0	221524	94900	92672
	1222	908.832	4883680	20445750	2.69239e+06	3404567	173123664	7152372	94190	52498	585472	941696	660544	984208	232536	4944260	38536	126228	51892	25828	3932	7059	8773	3022811	25684.6	454072	403	1714	201	201	100	1411	131096	265408	0	0	100	100	269288	106958	114360
	1223	909.576	5995471	30096544	3.53108e+06	4770894	238469408	10426066	95002	64026	724416	1610176	1281664	1657472	350488	8.22027e+06	110271	222444	134040	69184	8471	12203	10488	5.90042e+06	76059.9	695280	1209	4436	0	0	100	2319	309904	673584	0	302	0	0	695168	225500	200740
	1224	910.32	11748919	66479244	9381294	10499730	509681536	25464036	134956	240392	1418496	4246832	2.61432e+06	3132480	735920	17305048	169400	335416	206544	126024	9883	10993	12809	9506244	109732	1646240	2419	4336	201	201	403	2621	437680	1.1339e+06	0	504	0	0	697568	291784	222748
	1225	911.064	10162720	53152576	7461680	9170464	440201728	19687648	125214	89936	1066496	2371456	1751840	2220864	501464	11444384	122588	259180	109088	98142	8672	11598	12405	6781480	325660	2204950	0	2419	100	201	0	2621	291376	766256	0	504	100	100	590560	230904	174684
	1226	911.808	10645320	56466480	8095437	9265935	429554496	20951428	129678	92772	1168896	2440832	1995808	2293184	574672	12808184	145817	299872	132520	154252	10387	10892	12304	10522911	176534	7176456	0	4436	0	201	0	4739	566800	852112	100	302	201	0	971408	385712	303656
	1227	912.552	16178357	93537200	12649734	15484232	744032896	36108692	162484	131200	1720576	4008649	3270464	3800832	881152	19731660	241054	418424	183332	215000	12506	12001	12708	12482836	252719	4360416	0	5546	0	0	100	4033	468520	1059072	0	100	201	0	894960	381088	278080
	1228	913.296	16130076	99543024	13141697	16633276	739180672	39747768	182312	140436	2580394	4.94465e+06	3999418	4758385	1098720	25124148	315109	515424	272152	272152	26232	14524	15129	16021259	328987	3699520	2722	7563	0	100	100	7159	619344	2144379	0	302	100	0	1203936	509632	349976
	1229	914.04	21984580	141441840	18962700	22680220	1144629120	52022960	235600	177632	2466368	6438700	5241170	5551790	1647424	30539340	378975	629952	363320	384688	46333	17450	21285	19970820	457114	2513344	1714	8975	100	100	403	9580	714912	2.10002e+06	0	0	0	0	1323040	509632	349768
	1230	914.784	17246198	106493128	14257044	16347520	843532032	35725936	163704	128968	1677280	4795387	3.61184e+06	3648192	1.38781e+06	20098604	215908	390544	199416	204100	23506	9580	10892	11375357	131511	1492672	1411	6453	100	201	302	6655	438816	1269952	0	201	201	100	985152	340536	292912
	1231	915.528	14128515	83567560	11287745	13580735	724328640	31914590	178448	122778	1625472	4618539	3.76713e+06	4.09386e+06	1166626	21985620	270992	497432	276344	276752	30068	14827	14927	15216450	130692	1707840	2722	8773	302	504	201	8975	659824	1473920	0	201	0	302	1460064	642432	386744
	1232	916.272	19778784	121952704	16412308	19185442	958368000	44569584	188112	145312	2081696	5860483	4625175	4276608	1218496	23273902	248220	475432	244372	265104	27948	15129	14927	16815768	176475	1678272	1814	4739	302	100	100	6151	506224	1301216	0	201	201	0	971824	433256	308464
	1233	917.016	15046137	89768208	12234237	15032232	749411520	34350296	157096	126228	1463424	4756978	3.31611e+06	3702912	949520	18638572	196659	377184	188216	196156	25424	8773	14625	13301214	122673	1369248	2016	6958	0	0	0	6151	447888	1.47988e+06	0	100	100	100	813968	355312	249172
	1234	917.76	12255214	77475256	10516025	13973408	637447744	28693990	147648	103310	3.92823e+06	3.56243e+06	3003983	3198976	787008	16167694	173151	360752	167768	183432	24213	11295	13918	10385424	145923	1214112	1512	6252	201	0	302	5747	514704	985584	0	100	0	0	993200	397536	326496
	1235	918.504	20280572	120733120	16688710	19445176	970939904	48318520	191980	165532	2188736	5.64303e+06	5.01253e+06	5197915	1.86799e+06	25060634	294727	558080	293520	298128	37643	15028	16340	14805121	175667	1785824	2016	6958	0	201	100	9278	619344	1219904	0	100	0	0	1364640	452112	370096
	1236	919.248	17442770	113355840	15561690	19124830	898890880	41053920	175396	149984	1861664	5362380	3951872	4.5067e+06	1231584	22781900	238312	466968	245804	241312	31886	14524	16037	12590340	197296	1486272	2218	5546	201	201	201	6151	514808	1005920	0	302	100	0	1126432	472128	365784
	1237	919.992	16831198	105681424	14131179	16738264	852387136	39603364	204404	142164	1832320	5.50995e+06	4.03914e+06	3991872	1105856	20770848	229575	450360	236008	254992	26736	12708	11497	12755389	118676	1457888	1613	9479	100	201	302	4336	472648	1230816	1008	100	100	0	1006976	393832	279304
	1238	920.736	18026932	98365344	14121800	16633540	786981888	36550976	165432	148256	1675648	6045886	3449344	3688960	1138560	20538672	230962	450360	224992	236212	34916	13918	13313	12107172	135847	1391264	2016	7966	403	0	100	6050	478328	1167072	0	302	0	100	986960	415952	359624
	1239	921.48	17902398	114329256	14513425	17233138	908366336	43110168	166140	218672	1963072	5.65479e+06	4325632	4.67208e+06	1306912	23874776	265037	524120	290968	297000	39866	12607	11094	15339255	114127	1779552	2924	5848	302	705	302	8975	514288	1255808	201	0	0	100	1239488	467280	369376
	1240	922.224	19003292	112062720	14564396	17596040	868845824	41259680	178144	154556	1848416	5512122	4431042	4380607	1.97778e+06	23412928	271232	511288	278696	291168	33805	16441	15533	15905736	176619	1740320	1411	7765	100	201	403	9278	480392	1245504	0	302	201	100	1326048	513768	500750
	1241	922.968	19552630	133456240	16727910	19927730	994023680	47343200	235904	154556	1978368	6069490	4.65132e+06	4.71967e+06	1462656	23267980	277392	530528	284728	277160	40270	13515	14927	15430560	158216	1653536	2419	7159	100	705	403	7059	550000	1.932e+06	0	100	100	0	989712	457992	324752
	1242	923.712	14926490	98344592	13121537	15434894	730209536	32332216	153436	119836	4.03376e+06	4914229	3.4131e+06	3628672	958816	17263852	217195	405048	211640	203080	27140	11598	12909	13921994	118291	1467520	1915	6958	302	100	201	5647	433256	977120	100	100	0	201	971824	434488	321368
	1243	924.456	14255596	98194408	12780242	16220272	720184256	31440356	147444	132620	1482368	5837402	3.14559e+06	3197760	1059264	17211226	201672	364960	180280	158824	22396	9984	12102	12366934	232717	1398176	1613	4235	0	0	604	5142	444792	1000832	0	100	100	0	1020656	474088	345976
	1244	925.2	17713404	114701184	15594552	18036324	877229568	40451940	325064	150896	1870400	5284710	4394662	4.53943e+06	1384352	23358294	264138	502704	264792	235700	25626	15230	14827	14862704	156531	1658464	907	7563	302	201	201	6151	574048	1140064	0	201	0	100	926384	367840	388176
	1245	925.944	17503574	107057328	14358698	17346452	846461312	34456612	242436	160652	1776352	5090631	3520576	3584896	1137088	19748652	201465	387664	189232	176208	19973	11295	12506	14164731	92092.2	1517312	806	7462	0	302	100	5445	508704	997008	0	100	201	0	840128	415232	405560
	1246	926.688	18281120	109307904	15271945	18433260	890515392	35830264	152624	154960	1799136	5.68872e+06	3381760	3.94653e+06	1244864	19838560	213678	385608	213168	179160	21386	12102	12203	12725297	125121	1883552	705	5848	201	100	100	4436	486792	1.29563e+06	0	0	0	100	883680	456344	378728
	1247	927.432	15500998	112039824	15370936	18317270	818615168	35330852	174684	150592	1864544	5342665	3547008	4095744	1202784	19958382	241623	442424	244576	207664	27342	13918	13414	13240864	127570	1733184	1915	6554	302	100	100	7059	471304	956384	0	403	100	100	975312	524832	468208
	1248	928.176	15894886	97166240	13449207	16938000	783654720	34176528	152116	145920	2.69523e+06	6.89155e+06	3.87014e+06	4.21774e+06	1127392	18965624	241626	417600	218976	188012	31381	13717	14221	11380434	125713	1412448	1613	6151	0	504	806	5848	401344	899488	100	0	0	100	874416	461608	457992
	1249	928.92	14101704	92086416	12518460	14269392	703653120	31600620	152928	137188	1723872	5871681	3213760	4369527	1019488	18073890	233325	430680	247332	185772	49870	15836	15836	13112406	277676	1923264	1814	5142	0	201	403	7664	481528	993408	0	100	100	100	1385216	567104	552176
	1250	929.664	21203380	129470880	17755250	20732180	941288960	48746880	196056	167972	2099328	7194790	5133755	6284320	1454848	27479640	357488	677120	426352	326600	67364	24616	19065	16559890	675916	2398272	2823	8572	0	806	201	14726	599488	1275008	0	100	0	100	1520576	534048	538096
	1251	930.408	15682677	91595016	12273171	15373059	671177664	32082234	143076	116794	1433216	4461033	3.13303e+06	3714688	824048	15863751	202492	382736	226012	172140	45625	14322	13414	9582090	231711	1346528	1310	4436	201	201	403	6252	300792	946332	0	100	0	100	741248	334800	332032
	1252	931.152	9844627	61157784	7.86877e+06	9815509	457984576	21577600	133332	93786	1121728	3.74895e+06	2.47031e+06	3066368	700496	13004182	173824	360136	222340	161872	44311	14726	13313	10387285	179609	1483776	1411	6353	0	201	201	9379	540160	1360096	0	403	100	201	2176832	670448	777472
	1253	931.896	28061748	160285072	22524912	26755164	1209926656	66839472	266224	214184	2727424	12002067	6994944	9086472	1933344	36315460	492992	861472	580176	454696	84366	27544	26434	21800826	326762	2763456	3630	9681	100	100	302	13717	634832	1169632	100	0	100	0	1524608	515320	518840
	1254	932.64	15615193	105058096	13257293	16627849	726233216	36518908	167056	133636	1775360	6.38308e+06	3950080	5.10858e+06	1136000	24336010	287370	561616	348440	314608	51588	18762	20982	20275768	396868	2744000	3630	10186	302	403	100	16441	1102144	2.69204e+06	0	504	100	0	2911808	1029872	884416
	1255	933.384	31917536	200047792	26381558	32624018	1518166272	70832608	249680	233864	3566675	10654858	7384575	8795826	1858560	38100812	468728	748368	426664	396608	39664	19569	17147	20359640	135444	2541952	3730	9379	806	403	302	8370	728496	1380064	0	504	100	100	1737920	687552	721584
	1256	934.128	19130518	110350448	14499100	16872844	817222016	34857376	154860	140844	1849184	6509497	4149760	5185425	1079136	22642900	308777	534464	282576	280432	29867	14019	15735	15000738	181396	2092192	3025	8168	0	907	302	5142	504672	1038896	0	201	0	100	1216800	496192	466456
	1257	934.872	19177302	113731392	16369992	18718094	911666752	42390520	184144	155268	2.36135e+06	6985850	4502605	5.17458e+06	1179264	23406814	286810	506120	255604	288616	23405	13717	12809	17256298	174833	1950624	3226	8370	0	907	100	6655	493408	1329280	0	100	0	0	1447936	455104	455624
	1258	935.616	18463448	118008328	16185995	19035688	915205824	45932212	253256	174072	4.18808e+06	6420284	4574188	5.29338e+06	1143904	23678296	309639	553216	275320	282888	23203	17955	16138	18729976	115614	1819968	2319	5546	100	0	403	7765	530224	1293568	100	302	100	100	1531456	484936	460472
	1259	936.36	18392770	117022688	15212135	20207984	815960320	39417664	233148	260712	1737344	6.03827e+06	3767616	5052613	1120448	21893628	297433	466664	259180	279104	28251	13212	14927	21498748	110809	1584672	1411	5747	302	201	0	4537	665456	1504960	0	0	100	100	1250432	444488	417704
	1260	937.104	21447804	112489944	15151298	18278714	882822016	41208744	298232	148560	2057600	6147848	5.1189e+06	5906823	1287680	28468318	356678	605728	368760	351000	38754	18056	19166	23341172	195969	1922496	2218	7159	0	100	201	9278	643376	2.14205e+06	0	504	100	201	1767584	627968	559952
	1261	937.848	18985438	117011408	15714783	17554566	831053056	40014804	250192	168684	2048448	6.73305e+06	4719523	6013731	1228352	28659654	363614	602608	331208	304680	39058	17753	16643	19408000	142715	2149760	3327	6857	100	0	705	8874	582464	1518400	0	100	0	0	1337472	627136	533536
	1262	938.592	14165102	85183248	11866624	13676142	614579776	27757808	157704	118012	1.88272e+06	4.62763e+06	2717805	3481600	580480	13571847	160430	261424	119836	109088	16441	7361	9681	7948506	61848.5	987904	907	2319	100	100	403	3125	241004	604992	0	302	0	0	609664	359520	293112
	1263	939.336	13819428	74808344	10868214	12334382	574379584	30046842	194016	119228	1542880	4433792	3223168	4322048	766672	18810488	251365	479360	257236	230396	35017	18863	15533	12145896	124712	1497888	1411	5445	100	403	201	7563	418936	2.41194e+06	0	100	302	0	1248928	462224	473992
	1264	940.08	15254403	86089872	11619018	13967109	645369984	30302394	222036	124908	1650144	5650683	3.74253e+06	4.93612e+06	820272	21185658	292082	471824	252948	244372	26535	15230	15028	13007355	116821	1582368	2419	6353	201	100	705	6554	459232	1147328	0	100	100	0	1437856	512320	511704
	1265	940.824	20981304	129104808	17818434	22811850	977604864	56252436	285848	294344	2723968	9420812	6473154	8.23512e+06	1321312	34219952	460552	747104	392496	391472	41987	21689	21588	21465842	148930	2401600	2319	9177	100	100	201	10892	718672	2379189	0	504	201	100	2538432	905600	816480
	1266	941.568	23226914	146883456	20541380	22875656	1006444672	47362016	264384	172752	2440896	7.99109e+06	5.28387e+06	6624623	1035184	24102268	353289	522672	271744	283496	39664	13212	12909	23953588	128817	1762624	1714	6958	302	0	302	7361	395784	1.15359e+06	0	100	0	0	1336384	572192	507776
	1267	942.312	16480551	108712512	14684118	17671164	797340544	38196088	197072	157196	2062624	6.66681e+06	4504832	6.18732e+06	927760	25222430	337140	524224	248560	277672	31886	17147	15936	18753230	107174	2088704	1613	7361	100	0	100	6050	461504	1.41671e+06	0	403	100	100	1353952	554560	532288
	1268	943.056	15245438	97324512	13312835	16498096	715572992	34612328	177632	144904	1731008	6174496	3829760	4724276	768352	19377336	1.12686e+06	396891	191676	219484	16845	10286	14927	13202840	69688.1	1588928	1411	4537	0	100	201	5344	399696	1.11718e+06	0	100	0	0	1140800	489992	453352
	1269	943.8	14813898	96227856	13677180	15724186	737212160	34608020	170108	140132	2019392	5788117	4142016	5332820	803056	22783720	288065	468624	217448	253560	22900	13717	14322	13830774	74892.3	1684192	1411	4638	0	201	604	5041	372968	804416	0	201	0	0	938640	485552	398048
	1270	944.544	19582876	93236424	13028676	15478428	654526272	30505098	149476	128156	1673792	5015997	4.13589e+06	4.90306e+06	730206	19621500	243395	424912	198192	217448	19267	15129	12909	19000720	85670.3	1551680	1109	4336	0	201	100	6655	465632	1173280	0	201	0	201	1048560	543792	487312
	1271	945.288	14794395	104064344	13605030	17320912	717657344	32691400	176312	132720	1865984	5.80272e+06	3824704	5111411	788160	20453018	259434	429232	200228	214696	17046	13616	13818	17671484	94863.4	1815328	1008	5243	302	100	504	4638	481632	1467520	302	0	201	0	971824	591600	423472
	1272	946.032	12620612	86607512	12447818	13936218	652954880	29502848	165940	143180	2012832	7191795	3345856	4397440	755376	17612112	272694	380264	172448	164412	17349	12506	13010	15324658	92167.8	1732096	1814	4638	100	0	0	5747	484208	1082656	0	403	0	0	1032736	525248	495472
	1273	946.776	14035944	103049856	13058760	16582176	716172288	34188336	179872	149068	2282631	5845164	3851562	5172804	845584	19600152	253617	417496	170716	188316	15735	13010	12405	15083952	112066	1746912	1915	6857	100	201	302	6353	483072	1045376	0	201	0	0	1366688	580288	595536
	1274	947.52	24889376	153160000	22212500	26106250	1149680000	61880000	334488	239884	2981440	11275938	6882500	9883750	1572032	38882500	529727	836240	400312	415848	40573	25424	24515	25151250	179199	2691776	2520	9681	0	0	907	9580	757776	1240352	100	100	302	100	2060288	738112	731312
	1275	948.264	23632228	156768016	20190562	25358718	1145237632	57889880	241620	216732	3.43381e+06	8531102	5926755	7.90716e+06	1283712	32676344	394070	682960	316456	311952	27342	18560	19670	24562408	134656	2303680	3730	7664	100	0	403	7462	505496	1.71093e+06	0	403	403	201	1278976	555184	563472
	1276	949.008	16494069	109581376	14474241	18063418	762405824	37952444	207256	158520	10604488	5.71079e+06	4.59106e+06	5.1272e+06	1214016	19776484	275004	483384	214288	178652	17450	14927	15230	16150209	247530	1942904	0	3529	0	0	100	4436	403296	1002944	0	0	201	201	1042080	480800	497128
	1277	949.752	16482988	104977600	14701838	17088750	790272000	37105864	224072	157908	2277440	5930378	3814272	5.60238e+06	1000928	22197000	270170	468728	296904	213880	20074	18157	20680	15662850	131228	1815008	2319	5445	100	302	504	7159	438816	1354400	0	201	0	100	1158624	532912	560256
	1278	950.496	16534222	112030384	14265502	16860350	745264640	37250780	344232	156180	2168000	5493169	3.91408e+06	4.79591e+06	1066912	21367274	287482	441704	339104	242332	20175	14322	17551	18236070	120429	1731968	2319	5647	0	0	201	7361	428928	2.14638e+06	0	504	302	100	952480	482864	461192
	1279	951.24	14874966	97170912	14269392	16023996	732617856	35802612	293424	171936	2057824	5316291	3348800	4359888	992560	22992840	252603	459440	350384	217140	20478	17753	20377	22099932	146536	2.38917e+06	0	5142	0	302	100	5344	452840	1612384	0	403	0	0	960720	464904	414720
	1280	951.984	14792779	96330632	11984059	14414299	652429824	33384676	239068	149068	2.43409e+06	4.18561e+06	2867072	4442471	819834	17181312	219665	387768	317168	167768	16744	17046	12607	18421332	262812	1219040	1613	3529	0	100	0	5142	448816	1.96924e+06	0	100	0	100	665760	359728	307952
	1281	952.728	11594636	75723480	9248873	11942388	537319104	25655478	305904	125720	1465472	3.28425e+06	2.46412e+06	2796224	803584	14081439	184342	354392	231620	154352	16340	11800	15230	16861668	86527.7	1195936	705	4537	302	504	100	3730	499912	1184160	0	100	0	201	828464	331824	324240
	1282	953.472	15678896	89613080	12605310	14531584	666833856	34854948	275528	140032	1856576	4162205	2940864	3.81229e+06	961136	20394936	281873	504568	261832	243352	21083	18257	18157	23813732	110809	1370336	1411	5344	201	0	201	5647	548144	1.81182e+06	0	0	0	100	1186944	450880	398872
	1283	954.216	28291162	161215216	22050224	26631860	1212993792	66007260	448712	216224	4.13615e+06	6121900	5765257	6546003	1636832	34330820	479612	848112	442112	413480	33805	25020	24011	35762424	162498	2197248	1915	6857	0	302	403	8168	680768	4.10643e+06	0	100	0	0	1310464	475848	455000
	1284	954.96	19039876	120098824	16817922	19210986	835661888	42609832	286872	145208	1992032	4.0823e+06	3394944	3.90389e+06	1176480	22864594	283130	506432	242128	265512	15735	13414	15331	24382416	112463	1624800	1209	3630	100	0	403	4336	533008	2045999	0	201	0	0	771184	335000	280736
	1285	955.704	13852268	89797144	11666003	14089805	610096832	26084376	241208	135664	1540352	2918336	2329216	3283458	860416	16397750	212443	430472	204608	229072	12607	14927	16037	20762924	94631.9	1380928	1008	3125	100	403	302	4739	581520	2324672	0	0	201	302	825312	323320	275016
	1286	956.448	18584104	113003968	15661184	18716236	860744192	41348384	282576	166852	2359488	4116096	3880192	4813424	1268448	26784296	339647	639824	313176	313280	18964	17046	17450	27840120	180488	1833536	1613	4840	100	201	100	5344	648256	2849231	0	100	100	100	987904	420072	339408
	1287	957.192	19703166	127060760	16579531	19898566	860215360	39456640	410808	178144	2353472	5.97687e+06	3326336	4.46912e+06	1206848	20980472	270593	462840	227744	231516	21992	13313	16239	31421016	98581.8	1412864	1613	4537	201	604	0	4739	469032	2062624	0	100	100	0	621104	300888	230192
	1288	957.936	12926849	80554344	10346207	12375477	570656512	27066962	340952	136884	1744384	2832576	2841899	2994368	830352	15548322	214727	392600	207156	183332	25222	16946	14927	36643520	90910.4	1268128	1209	5747	201	100	100	3932	474504	4478593	0	201	0	0	742192	328440	256012
	1289	958.68	18813196	115948152	16379186	19278634	850601088	42435416	679424	189844	2343744	4.22435e+06	3626496	5.07163e+06	1093952	23945140	340444	611744	335512	300888	35017	23809	18560	65676960	138910	2.60626e+06	1940.6	6453	302	504	403	7563	1.25813e+06	10061132	0	403	100	0	1088416	559632	338592
	1290	959.424	16773272	105849504	12839658	15392497	711362048	32784954	1.10629e+06	262645	3509877	3.32485e+06	2535104	3132352	812176	16775482	226827	392600	204404	184960	23506	14927	13414	36517752	95494.6	1232224	1714	3630	403	705	0	4941	579136	10609200	0	302	100	0	778720	381192	234784
	1291	960.168	14387188	87728048	11899753	13940560	625632576	27809956	583808	183024	2601216	2746793	2323520	3026176	772448	15176150	189437	357056	180076	141352	13414	13717	13818	31022240	92772.7	1096384	1109	4336	100	302	302	3529	557152	2559292	0	0	0	201	590240	330696	233964
	1292	960.912	12544617	71111336	9554688	11648464	517319232	23205202	294136	146328	2504704	2.33903e+06	2008160	2.75702e+06	689735	13677420	148346	295264	143788	99054	11396	10892	11396	16130453	88629.3	848640	100	4436	0	100	302	2823	294960	1482592	0	0	0	0	378728	369688	145616
	1293	961.656	8739985	50915640	6952525	9343555	411184000	17103010	214696	156792	2.76807e+06	1.75619e+06	1284992	1681984	479560	8933425	115242	235396	111116	65341	8874	10186	10387	10898670	64460.6	612576	604	2117	403	100	100	1109	208684	1098848	0	0	0	0	304784	189844	149376
	1294	962.4	7999912	44882560	5967368	8325648	340839936	15135856	181196	122676	1839136	1600160	1404544	1781856	475120	8808400	118769	259996	127040	68678	9681	12102	13313	11356224	45961	710720	403	4235	100	100	504	2419	209396	785536	0	100	0	0	441496	265304	172956
	1295	963.144	11574738	64819984	8602187	10286840	449135680	21896092	193408	125924	1862560	2625024	2231424	2574400	694544	12570483	171697	380472	174988	111724	12304	13414	14120	13209588	211755	1222880	1310	3226	0	0	201	3327	299048	1085120	100	0	0	302	758720	452736	283400
	1296	963.888	15022791	89203760	12102459	13740395	641659008	31237254	234784	163296	2010048	3263872	3.00722e+06	3395904	905072	16312850	249146	454800	202572	180584	11295	16138	14120	21288264	241426	1842464	1209	4638	0	403	705	4436	389416	1630816	0	302	201	0	921632	606656	381192
	1297	964.632	15869772	106727904	14128632	16004718	716931072	32115924	272560	184348	2132480	4021504	3068800	4016640	981248	19302174	252603	472440	226828	230396	16441	18358	16340	17695980	235238	2247680	1411	5142	0	201	100	3932	378008	1249248	100	201	0	201	974576	611536	354592
	1298	965.376	15638756	90396160	12528513	15226934	661460096	33999360	234784	135564	1855040	5.04852e+06	3236480	4419072	933984	19444102	299137	560048	239068	258156	18257	17551	16441	20813040	219493	2250432	3125	8370	0	0	0	7664	561712	2.08423e+06	0	302	0	0	2203520	1200512	774112
	1299	966.12	29807040	180366080	23772808	28641096	1285467392	63115656	370608	231212	3281984	11195878	6883752	9675161	1695040	34986456	540225	981984	399696	437168	26030	23102	24717	26660860	355570	3.16278e+06	0	7966	0	302	201	8269	678160	2212022	0	0	201	100	1663072	955008	701536
	1300	966.864	22037280	144286400	21689460	23336180	1037790720	53220800	331104	204916	2524160	7733880	5532260	7688930	1387488	28390420	431714	787008	296488	346896	21790	18560	17551	22595900	189488	2391488	2722	6353	0	0	201	8975	496296	1266528	0	100	302	0	1147424	695168	459128
	1301	967.608	18070520	123238176	18372478	21065396	873431552	39641648	267248	169092	2205120	4.73761e+06	4.35229e+06	5801721	1168576	23625550	356028	708112	249784	308672	14322	18358	16138	20693660	231524	1978496	2117	4336	0	302	201	7059	475432	1272544	0	0	100	0	1003056	645136	402368
	1302	968.352	20027512	142561552	19352822	20918152	945323008	45375416	327928	179668	2391488	5283834	4926128	6395822	1328000	27072726	404347	760192	291680	338384	14625	17349	16037	21841184	400472	2288704	1310	5647	0	100	403	6453	509632	1.64461e+06	0	100	201	100	1089888	703520	456552
	1303	969.096	20589208	141391984	19470268	21631374	1012662016	45399744	871644	237898	2522112	4928003	4878036	5903388	1390944	26420580	405822	649824	256624	323728	14524	16744	15129	21805228	193919	3037376	2016	6252	604	403	504	6857	532288	1.91318e+06	0	0	100	100	983456	645872	396504
	1304	969.84	17943620	126363584	17108426	21012612	878429440	40202196	341056	167768	3.18285e+06	4.02945e+06	4.53578e+06	4694528	1098080	22975874	338231	564816	231312	266024	12708	14726	18257	18299476	203311	4.62172e+06	1939.1	5647	201	100	302	5949	559744	1.61683e+06	0	100	0	0	1015248	660768	406896
	1305	970.584	19425682	139840528	18925594	21597084	958656256	44740460	480288	196256	2654592	5256211	4919087	5.6815e+06	1253216	26137684	380198	614864	264896	316144	13414	18560	16239	19105974	166579	4258304	1613	4537	201	201	504	6353	539440	1230816	0	201	0	201	809456	573536	352440
	1306	971.328	16353219	128966224	16073233	19893594	851643904	40890972	283088	179364	15520720	4472625	4486298	5060020	1074272	22857528	325064	574048	244884	269288	13010	16441	15836	18994594	164484	4.73101e+06	0	4739	0	201	100	4739	478736	1322624	0	100	0	0	882736	631296	365272
	1307	972.072	17899972	127425736	18113242	21397858	908694656	43805136	275216	187504	2381312	4183092	4138304	5321305	1113856	23337914	325792	553936	246924	255808	11295	16845	14927	18215722	124100	2368192	1512	4638	0	100	504	5546	460472	1087968	0	0	0	0	867680	585568	365888
	1308	972.816	14818023	107312224	16213359	17589522	802941632	34918036	229784	152220	2.31516e+06	3.90142e+06	3383680	4.31844e+06	915921	18425734	268932	464080	191168	215920	10993	12203	15836	14032837	109127	1785152	1915	3529	0	100	504	5546	427688	947184	0	100	403	0	760080	643056	349464
	1309	973.56	14302134	112945824	14915358	18598374	775310976	37268352	195748	148764	2020288	3877785	3549632	4260224	950368	19782288	308524	541616	213576	249784	9076	13111	14524	16440768	106048	1792768	1915	4537	0	0	705	3831	448504	1036768	100	0	0	0	784064	539952	412656
	1310	974.304	16034083	119958488	16557566	21097494	852482304	39832084	195444	175700	2507072	4.59232e+06	4281088	5433942	1110112	23956492	329677	580592	271536	279720	12203	16845	17551	18991868	155144	2066976	1310	5546	403	0	302	7159	527120	942640	100	0	201	0	969280	574784	417288
	1311	975.048	14978362	118992400	16490733	19822774	848651904	43388884	592199	197387	2230080	4.4375e+06	4.44925e+06	4.6585e+06	992032	21842296	302012	511184	240800	247028	8269	14423	17551	15645898	461888	1912864	907	4840	0	201	100	5445	449328	1009200	0	0	201	100	787008	581936	408752
	1312	975.792	17293156	142870912	20052658	24430916	1104035072	54147588	248048	238864	3211520	6698629	6759274	7790239	1567136	33637760	497794	838016	398872	404736	18863	22799	22597	25446020	237138	3332928	1915	7866	100	100	504	7462	674000	1591968	100	201	0	100	1047712	983456	481008
	1313	976.536	13642308	124647880	17345900	20257706	823539648	35811400	201044	170412	2104256	4236630	3684608	4051072	876000	18578308	271334	444072	179056	212556	9076	13313	13414	12965757	135666	1770304	1512	3428	0	0	302	4235	358600	770240	0	0	100	201	655648	499912	343208
	1314	977.28	27132256	110551864	15043512	18747062	838214848	38197348	219384	182108	2399872	4138176	4131840	4845679	1032000	22031734	296693	537152	253256	253356	12809	15129	16441	15989808	192661	2708672	806	5747	100	0	907	5344	476256	1297760	0	100	0	100	961248	597936	415336
	1315	978.024	24308392	126223216	17292030	21345272	923283776	47178852	256828	176920	2682240	4489998	4.47832e+06	4914003	1011312	22139206	311706	554864	249272	243252	10488	16744	15331	13901834	141335	1963072	1613	5848	201	0	100	6353	506528	992992	0	201	100	100	817424	529280	360856
	1316	978.768	14205200	111963144	15971576	17912532	845685504	40211384	240188	184044	3052812	4325921	4.12547e+06	4.88777e+06	996704	21292524	316290	569280	254788	256524	12809	15634	18257	15535438	143405	2133952	907	3630	0	100	201	8067	549168	1060672	0	302	201	100	967488	548240	433976
	1317	979.512	14550938	106315000	14119688	18276250	764380032	36198752	239068	169804	3497422	3.77703e+06	3.87156e+06	4.72219e+06	899488	18882812	291445	477912	255196	224072	12203	16037	13717	12014375	108301	1533728	1209	4537	100	0	403	5344	349976	1.50648e+06	0	0	0	0	743344	381912	305600
	1318	980.256	15247724	117416368	15735126	20107600	863870720	44941520	231824	328648	7059469	4940717	4752717	5716836	1399040	26288270	388138	648992	401448	319736	10286	17955	19771	17511582	140588	2136448	1714	4941	201	302	907	9177	585056	2.36249e+06	0	403	0	100	1195712	671488	459744
	1319	981	18308254	149337472	20364572	23317900	1016630336	52861856	296184	273888	3159488	5401520	5415325	6.61338e+06	1494848	28481598	476470	749408	407312	348848	16946	21184	15533	18856062	170033	2436480	2722	5949	0	100	100	8773	605520	1493120	0	302	9681	100	1217216	799168	466456
	1320	981.744	16427887	147399312	18838586	22603064	954017344	48711124	280840	210108	2585024	5.34316e+06	4341120	5716025	1211232	23386174	376876	573632	343104	268168	14423	18661	15936	16581145	151136	3203544	0	6151	201	201	201	8874	1.07374e+06	1444737	0	302	0	302	1165472	677328	490304
	1321	982.488	16483464	129231888	16306693	19724256	837145600	43244296	240700	170920	2236032	5346151	4.37792e+06	5.2664e+06	1121408	22941912	330481	567824	290864	261528	16542	16138	14927	17595606	159398	2171136	2823	6756	0	201	201	8168	481528	1111200	0	100	302	0	1258144	865888	742080
	1322	983.232	17818534	142352672	19454552	23401914	1022885120	48002212	246824	196256	2763008	8.19711e+06	5486352	7528278	1185440	27570260	415426	642528	342792	278184	23102	14524	16239	17771490	173572	2414464	1613	7159	504	0	1411	6554	422848	1204384	0	100	0	100	1352672	812704	566272
	1323	983.976	14311705	106999200	14408796	17140864	732110400	37950292	212656	298232	1944544	5676751	3921728	5394081	959760	20887470	334960	571872	304472	273784	16845	16239	17147	16337097	133596	2430848	2218	6252	0	100	604	8269	481424	1151584	0	0	100	302	2015840	995216	694752
	1324	984.72	18326000	133063392	18452280	21436800	913276672	47361776	245496	173260	2308992	5888652	4308766	5801334	960832	22700832	293062	548448	292296	268368	15230	20478	18459	14956480	120332	2095520	1512	5546	100	0	201	6958	381704	926176	0	0	0	100	1246784	644000	444792
	1325	985.464	14465835	111907440	15505620	18184960	813999936	41229252	226420	177736	2253120	5047129	4.30916e+06	5350953	973616	23292420	334917	578624	304784	251008	19872	17854	18661	17075032	136288	2158784	907	5747	0	201	302	6252	469760	1.92577e+06	0	0	100	100	1157248	621008	422848
	1326	986.208	13737883	112950432	14960774	17944916	738940416	39294020	218468	209908	3.18939e+06	4402345	3.93496e+06	4.94681e+06	956800	20309944	305723	500016	338896	255704	22295	18358	24616	18755586	173558	2368320	1613	7059	201	302	201	7462	645872	4491159	0	100	0	0	1486400	760816	546688
	1327	986.952	17297500	132250000	17945938	23934376	1015840000	50935000	254992	227540	4.15516e+06	5.76406e+06	5027500	7087344	1279936	27608750	393848	667216	483488	376976	24616	23910	23001	22386250	246152	2670848	2722	6453	0	302	201	9681	655344	1972928	0	0	0	100	1817536	919840	618304
	1328	987.696	17267692	134807232	18007816	21220626	967773184	46580464	259384	222952	3.59611e+06	4.67966e+06	4157120	5.49019e+06	1.03445e+06	21558916	300325	514912	361576	268576	29564	19469	18863	15769999	147223	1961632	1613	8067	403	302	302	9984	597520	1536032	0	302	0	100	2023840	815232	656704
	1329	988.44	25101690	196177136	27525082	32785830	1461331200	73828496	307032	361368	5931180	8259330	7.35904e+06	9691236	1917056	36636616	504568	844848	635360	423880	27039	27847	27443	23908980	178482	2654848	2016	7361	100	302	201	44716	548864	1441984	100	201	201	201	1659328	724928	644832
	1330	989.184	15294358	107623416	15217852	18304528	793035072	43675596	205424	193508	3.16901e+06	4.58398e+06	4.26054e+06	4950498	944128	20519158	309639	550000	365576	261732	18560	15028	18157	14708434	103855	1710816	2016	2924	100	100	100	7361	368968	2255722	0	0	0	100	1179776	473680	433256
	1331	989.928	15960083	140070464	17728066	21867068	1012796224	47080220	220608	256828	3.67335e+06	6465799	5273331	6.58687e+06	1382112	30663374	438478	688912	584320	332032	26635	20478	23001	23846886	187077	2761472	1915	8370	0	201	403	10186	481112	1206400	100	504	0	0	1274880	498472	404224
	1332	990.672	10300249	83232800	11601453	13799212	581956096	32945804	192696	207664	2142592	4.17622e+06	3.65159e+06	4.48608e+06	821840	20384194	272992	456032	381808	233456	18762	18964	17046	21581854	226520	1916608	2016	5142	0	100	403	5344	660656	2499594	0	403	0	0	1740416	811440	697888
	1333	991.416	18224278	146414192	21080216	25897950	1149399680	54666040	298232	390856	3480768	7196654	5692887	7.03348e+06	1436448	30388410	429973	687552	549696	344952	25222	24818	24818	24247990	245148	2590912	3226	9177	0	302	907	11800	620896	3.14408e+06	0	201	302	201	2129280	872624	709264
	1334	992.16	18973416	135028448	18002680	19779940	940021056	48583176	289328	290968	3.19015e+06	5.49166e+06	4248322	5193390	1019056	20477298	272816	514288	350696	217856	16340	15028	16643	12780066	128609	1244736	1209	3428	302	201	302	5848	300584	854208	0	100	0	100	1062048	545344	417496
	1335	992.904	17980000	130435600	17761140	21869260	1026720000	54500480	303552	282376	4.0555e+06	8884600	6292225	7939100	1619680	36014560	484472	804416	536336	705211	35146.3	24314	31078	26250800	228548	2740710	1937.5	8370	0	403	1008	9984	607280	1333152	0	705	0	0	1625344	725872	556528
	1336	993.648	21748168	157509120	20127864	22952476	1084769280	56836648	290144	220200	5.04374e+06	6076366	4604511	6.12887e+06	1077120	23397896	290818	516360	322192	266328	18157	17551	19771	18925724	122971	1889408	1814	5546	0	201	1310	8874	413072	1069376	0	201	0	100	1212192	564720	512632
	1337	994.392	19886050	143458480	20789776	25503562	1188946688	54759860	444072	281560	4680268	8030164	5986834	7325508	1473600	32929466	400706	727344	521320	340848	28049	24011	22597	26585528	248720	3016512	2520	6756	0	201	302	9379	675040	1873376	0	0	0	0	1444128	666176	566480
	1338	995.136	15052156	114479120	15145556	18194764	823683456	39012120	270824	257952	2376000	3.9782e+06	3.4887e+06	3948224	835504	18189216	223385	376160	267040	187300	20680	13414	12102	15518538	120429	1085216	806	4739	201	0	302	3125	319424	936096	0	201	0	0	655344	333976	268472
	1339	995.88	9146919	59735876	8359445	10404470	476414464	22695342	270208	131404	1577056	2313024	2360256	2847168	987085	13799690	170908	318192	271848	141860	14726	15129	13717	17878768	82568.2	1.2809e+06	1904.7	4134	100	0	100	5445	421104	1680128	0	201	100	100	761136	312560	319120
	1340	996.624	9887724	72977688	9926091	11405352	510039936	26379444	245804	219080	1811904	2835264	2327808	2908672	642432	13719552	168845	317072	245396	121866	11497	10892	12809	14721357	70986.6	816384	604	3025	604	0	201	3730	217856	846960	0	100	0	100	523288	223768	192492
	1341	997.368	6.78053e+06	45564792	6448957	6997692	333258432	16416104	133228	183228	2.43035e+06	1.8608e+06	1280896	1815328	432536	9151979	106656	218876	183636	75256	9883	13918	11396	7418575	106656	664304	1209	2117	0	302	100	4033	210720	553840	0	100	0	0	611440	311128	280224
	1342	998.112	9498895	69981304	9828995	13301794	555377984	24204918	201144	280224	3.5036e+06	3754625	2.51851e+06	3010304	877264	15521160	193133	381400	302328	128562	13111	15432	15735	11553824	86911.9	1111072	604	2218	0	100	100	5344	233556	648576	0	0	0	0	614768	304576	266432
	1343	998.856	10370847	65716700	8578336	10292305	467402880	23752966	160044	315328	5081257	2.24348e+06	1961408	2386176	655440	11639645	156686	328136	256728	98852	14524	12909	11497	8717831	64971.3	837808	806	3428	0	201	201	2924	264592	755888	0	0	0	201	508704	210720	232436
	1344	999.6	9261376	53046160	7179762	8473633	377435616	18416940	145716	104424	1299616	2.12313e+06	1614978	1970944	531360	9406605	154877	259688	217652	82544	10085	14524	11194	8628604	43445	714064	201	2924	0	201	100	3226	207664	547728	0	0	0	0	481728	236516	214184
	1345	1000.34	9908565	65497856	7.60229e+06	8701263	384357088	19081464	147344	107770	1603328	2225088	1912736	2111040	589616	10142723	134995	305296	247740	79102	15735	10488	12304	10319246	57030.8	1.49645e+06	0	4739	0	201	403	4235	281456	541200	0	201	0	201	625584	321368	210416
	1346	1001.09	10618830	64694664	8631493	11369264	501676704	21657348	164108	112230	1156608	2336960	1894496	2448384	541088	11287557	140593	299456	250396	95102	13010	9479	10488	12169143	55080.3	847056	604	3630	302	302	302	3529	247332	568656	0	201	0	100	436032	237740	166956
	1347	1001.83	7975820	62141936	7591374	9043541	422838656	17995576	134344	105236	1396128	2333120	2.5254e+06	2297920	604992	11816354	156040	303040	301096	128866	10488	10387	12102	9715340	53284.1	966320	504	3125	0	100	604	2924	261016	578720	0	0	0	100	593776	301912	226724
	1348	1002.58	10611936	71082536	9814344	11607138	535071104	23490534	136884	142264	1503648	2613248	2270784	2802112	781872	13777353	199379	358600	319936	165940	11396	11194	14019	9615061	53681.1	1043984	1109	4840	100	100	302	5243	286160	564096	0	302	0	100	609152	260608	212556
	1349	1003.32	10262432	71289216	10582240	12089776	551091200	27340544	136276	158112	1818752	3074656	2564544	2946432	816064	15859984	206891	400928	406792	218264	14625	16946	13818	11475088	72789	1392576	1209	4537	0	201	0	6151	362296	762800	0	0	100	0	809984	319936	286776
	1350	1004.06	12602043	89300160	12832293	15089971	687051264	33989200	203284	161668	2081120	3.79375e+06	3157824	3704832	938208	20635926	268894	489992	502192	252336	15836	16845	16239	14236818	69631.4	1514080	2319	3831	0	0	100	5445	446136	809872	0	0	0	100	1140800	412248	363216
	1351	1004.81	15594679	114140144	15979657	18964618	865946304	40070868	267656	201348	2482624	4791963	3816448	4735859	1008992	23195692	346277	573440	560880	303352	17652	15331	20074	17386332	85115.8	1757024	1411	5243	0	403	0	5041	472232	1066176	0	100	0	0	1153184	427584	362296
	1352	1005.55	13443354	106674216	14457801	17028372	811943232	36667176	221524	231008	3.81654e+06	4301280	3283200	4202880	975744	20275962	268714	485344	457168	252132	14019	14827	17248	15686694	89571.4	2576133	0	5041	0	403	302	6453	437168	1038048	0	0	403	0	920272	402784	350384
	1353	1006.3	13008335	99837568	13798952	17898170	753616640	35061928	291072	187708	2933823	4.51186e+06	3.50243e+06	3982848	878528	20953224	251849	482040	470168	231416	16845	13717	18257	16300387	96407.2	1605824	1008	5344	302	201	201	5445	399800	1240800	0	302	0	100	1103936	464080	556944
	1354	1007.04	14602194	108342144	14958648	17846298	798834560	38959056	436960	194936	3.17176e+06	5791446	3684393	4609792	1041552	21691530	305222	527216	576336	251620	18157	20074	18661	16735329	107608	1660448	1310	4134	302	0	302	5142	405456	957552	0	302	0	0	926384	458920	333464
	1355	1007.78	13025708	106758784	13000537	16269006	715908352	32923340	418216	181092	3072463	4355006	3388992	4302080	1251712	23463490	348546	583712	557456	306928	20478	20579	20276	21198744	125310	2079136	1209	6453	302	504	201	9580	617056	1336064	0	403	100	0	1670816	702688	593568
	1356	1008.53	21259800	173699200	22816620	27811960	1207323520	58017120	441496	238048	3584896	8325825	5540165	7017005	2084576	33113580	481832	738624	651488	431608	24213	22698	24112	25069080	140643	2424256	2319	7260	201	201	0	12506	631200	1682880	0	0	201	100	1412992	637440	542960
	1357	1009.27	17551876	145242496	19755312	22059376	999480000	47817500	401136	192696	5.24219e+06	7051875	4312578	5023594	1931008	25704376	361064	575296	444896	343928	21184	19267	17450	18495000	124062	1807296	2218	5747	0	100	403	10085	466456	937584	0	201	100	0	1066720	490616	412656
	1358	1010.02	17285908	116996288	16093681	18691554	858339584	44772504	262752	206240	3084026	6445278	4052227	4344576	1460608	25944660	335730	543680	384992	300792	20882	22194	20276	22210934	113194	2492160	1714	4840	100	302	201	8168	529088	6571966	0	0	201	302	1061280	585568	428928
	1359	1010.76	23899616	133330752	18982302	22284034	1004156032	44474392	274096	220912	3.67362e+06	6.46779e+06	4350501	4860093	1387808	27140146	326614	606144	376360	258972	21184	14524	20478	21561488	153471	2840192	2419	6453	201	0	201	6252	611232	1523840	0	0	100	100	1114272	609152	477192
	1360	1011.5	23751040	135153136	17832176	21015286	961156672	44573372	258972	170716	2626048	5.53158e+06	4.0292e+06	4214528	1213056	24236494	302027	527632	364960	262344	22194	20982	19065	17954154	116160	1974592	1714	4840	100	201	403	6857	464600	1135360	0	201	0	0	912992	428720	358800
	1361	1012.25	21102718	107802400	14994551	17405252	821144896	38948808	181296	156996	2392064	4.8783e+06	3678272	4247040	1136224	24273808	321501	560368	367120	296696	22698	17652	17551	15936408	86628.3	2.56811e+06	0	5344	0	201	0	6353	654720	1.42264e+06	0	302	0	100	1020752	400728	361880
	1362	1012.99	18999400	118264816	16776148	19933562	861988672	44035644	191064	175700	2.74098e+06	4660886	4144785	4.68237e+06	1078304	24772842	404702	575824	403912	300072	24112	18762	17450	15865254	113377	1766240	2218	4840	0	100	302	4134	454592	988128	0	0	201	302	1091712	415848	370408
	1363	1013.74	15302932	103876528	13794339	17716926	732226048	39343568	172852	198600	2143488	4577501	3.98075e+06	4085504	1029024	21962564	278130	510872	367632	257340	20175	17046	16946	14333166	88846.7	1657824	1209	4638	0	201	0	4739	472440	1013968	0	201	0	0	1035072	478632	369072
	1364	1014.48	13737799	118356416	14363876	17290884	787027264	36559080	153236	180788	4.91183e+06	4633459	3.404e+06	3871232	867040	19579546	260948	443968	325368	229376	14524	16239	13515	11973066	112098	1598400	907	5041	100	100	100	5546	363528	746480	0	0	100	0	792464	355416	309800
	1365	1015.22	11459140	93553152	12747812	13985972	648721920	31434480	160552	161264	2866710	3976896	2977856	3578688	838016	18877320	250366	429336	368760	220708	16138	14221	16542	12743808	149438	2006720	1613	4436	100	0	100	6655	616320	1021072	0	201	403	100	1390624	616320	524832
	1366	1015.97	18374980	150358272	20501964	23852500	1157300992	55787872	723553	294393	3.88105e+06	6.58247e+06	5388362	6.43113e+06	1523840	30592394	418796	638576	604480	348336	24818	18459	18863	18907960	190738	31892602	2056.3	5041	302	201	604	6554	508912	1369248	0	302	0	100	1184064	494128	407104
	1367	1016.71	14060000	125910000	15964688	19619688	877420032	42920000	219892	204916	3.91281e+06	5535625	4399297	4830625	1230080	24447500	336738	584016	486376	291168	22698	15735	18560	18611250	127988	1907872	2319	4336	0	100	403	5546	526800	4115625	0	100	100	100	1256864	483072	469656
	1368	1017.46	14527944	118327224	16586193	19078588	883374144	45610872	300584	274912	3.50298e+06	5.56123e+06	4297495	4932258	1565184	25422666	323233	606144	509528	325672	19065	19670	22194	18237180	120722	1926368	1814	6353	100	201	403	5949	686720	1603424	0	201	100	0	1240352	467072	461704
	1369	1018.2	15292200	138257504	17702916	22178464	1021475840	49909552	242232	353568	3121344	6356350	5023018	5560632	1467328	28519568	359051	606032	521424	350696	17551	19569	20478	19923288	176619	3086006	1925	7260	0	302	302	7866	748992	1803424	0	0	100	100	1413856	677648	552080
	1370	1018.94	17047690	156312448	20112328	24522728	1139550976	52014080	230700	265200	3.7978e+06	6643592	4.7832e+06	6020750	1423808	28539064	388240	608208	514080	393632	16845	17854	18762	19521230	214820	3.46668e+06	0	7462	100	0	201	5647	707072	1.93143e+06	0	201	302	0	1310688	628592	576864
	1371	1019.69	14331610	130771592	17661156	19757858	983184896	44219984	201144	229072	4.18117e+06	6673251	4.34012e+06	4991859	1362240	24667394	331620	584944	489792	337872	14524	21386	15836	14601199	155144	2759552	1714	5445	0	0	201	7361	689120	1526240	0	0	201	0	1063616	496504	458816
	1372	1020.43	14716004	122746536	18548228	21015786	983858304	45526472	188316	201044	5322133	5671842	4377871	5021800	1524512	25946514	325962	554560	470376	334800	16946	18661	18560	16224879	537339	12228381	0	5445	0	201	302	5041	593872	1386432	0	0	201	0	1067136	552288	568448
	1373	1021.18	14304079	128768512	16432292	21514318	981222336	46727460	228664	352128	5.02946e+06	5.87381e+06	4840737	4.95744e+06	1427264	24088676	321023	544928	493096	308368	15836	16441	16340	14800240	428024	15590022	0	5647	100	403	705	5848	528144	1619136	0	201	0	100	1156704	558704	581312
	1374	1021.92	14804295	123185280	16844228	20237476	988848704	48903600	251008	251928	4993695	6.40366e+06	4.67396e+06	5.17609e+06	1330592	25658828	353035	571664	504360	343928	14827	16239	19569	14737688	655103	10405088	0	6958	0	302	705	5747	564512	1312064	0	0	100	302	1364512	670032	550416
	1375	1022.66	12745065	107060040	13747290	16130220	826779584	38909364	250600	194832	4340537	5.59192e+06	4.07769e+06	4585646	1176032	22131742	298101	505808	438200	289840	20175	17551	17652	12258270	494265	12419498	3910.1	5243	0	302	201	5747	459128	1127264	100	403	0	100	1132384	550832	618720
	1376	1023.41	13959610	106084480	14598520	16966300	847723520	42523320	260504	206444	4.20197e+06	6047945	4.29962e+06	4967750	1311648	23500480	330131	574368	563472	342184	34512	18964	24011	13166630	668089	14547680	1937.5	6857	0	100	403	7966	542432	1248064	0	504	100	0	1355456	594192	571568
	1377	1024.15	17562020	126538664	18044992	21370524	1064949312	53379592	275728	279512	4.83482e+06	7.03451e+06	5050397	5338601	1360416	27686008	369035	594080	558816	336640	22396	17450	19267	13053075	228038	6.27979e+06	0	7462	201	0	201	7059	505496	1338752	0	201	100	0	1588083	449887	411528
	1378	1024.9	18347500	112310000	14899375	17689688	919440000	47218752	222544	205220	3.73172e+06	5488125	4.34406e+06	4316032	1147104	22972500	317051	505912	493512	304784	19065	14322	16946	12055625	189043	3929984	2016	6453	100	201	403	5647	516664	1.77234e+06	0	201	0	0	1132288	441392	416368
	1379	1025.64	24797112	164617968	22264316	27325526	1358650368	66613912	257544	313688	7.00197e+06	9053212	7155806	7722023	2133632	43428124	525872	911504	862736	559840	30270	28655	26131	22114702	246546	5814601	0	11094	100	302	403	10488	1117248	2078560	0	201	0	201	1703680	610704	567616
	1380	1026.38	16567869	126444704	16624050	20361468	982851904	47198180	216428	286976	2927936	5.60444e+06	4159424	4880993	1404768	24426148	305657	490304	442736	324136	17349	17450	15634	13544226	168294	3437786	0	6756	302	403	504	4033	732352	1209088	201	100	100	0	998288	545648	439128
	1381	1027.13	13460304	111272016	15181638	18087204	905664000	37901784	635245	442855	3.94773e+06	5923545	3713286	3661696	1198816	21389952	254499	378112	338488	233252	12809	13010	13414	13155660	128234	3.4728e+06	0	4840	100	0	201	5546	552688	1157792	0	100	100	100	836544	459232	383864
	1382	1027.87	12968840	107882456	15503318	18406966	980975616	45297408	180584	236620	3.32891e+06	6185945	4450950	4.9699e+06	1414176	26986152	299602	491752	566592	311952	17349	20074	21689	17715858	186023	2728000	3428	8370	100	403	604	6453	736224	1666784	0	302	1008	201	1557344	604272	556640
	1383	1028.62	18435080	135631200	19707010	22801120	1134193280	58085320	255400	272968	6442575	7298330	5272480	5909375	1733184	29179680	373104	577472	724928	344024	20781	22597	20882	15077160	185574	2302784	2520	7462	504	302	604	6857	641600	1813888	0	806	302	604	1367104	523912	500120
	1384	1029.36	16622037	122908248	15620612	18332780	953161920	45342496	214492	229072	4570294	7370892	4556533	4.93496e+06	1513856	24227492	307433	527728	753280	317480	18459	16542	21689	13032918	134013	1944192	1310	6453	100	100	907	5041	611856	4.52299e+06	0	403	604	100	1112032	428408	411832
	1385	1030.1	13068978	84526424	11211547	13804612	722215744	35064020	182008	320248	5.71462e+06	4138479	2979328	3440640	938000	17661954	217713	394864	558608	210824	14524	19166	15028	8483340	109822	1390080	100	5344	302	302	1008	4134	392600	859680	0	403	0	504	747840	272048	285848
	1386	1030.85	12648930	67036284	9584442	11373075	588030912	32873820	212556	272456	2243200	4038720	3200704	3818304	1064896	18670418	272470	487312	599584	288208	16239	16542	20680	11653215	138148	2048352	2520	6453	604	201	100	5848	745424	2287872	0	403	504	302	1379392	507568	470480
	1387	1031.59	28135438	122285808	15777044	20026196	969547520	54574956	257136	233760	7.71472e+06	6791318	6518225	5824737	1607360	27809348	430234	661280	883152	367016	23708	22396	25626	18653250	365390	3344064	2319	7664	504	504	403	10791	1209184	8879575	0	504	705	100	1824800	689952	675136
	1388	1032.34	50722184	145322304	18886386	23598614	1228850176	69800304	479872	328336	3249600	7.31583e+06	6003884	6730248	1657056	29788038	419653	767200	800432	395168	25626	26736	26535	19152462	257654	3140608	1613	7966	302	302	504	8471	1670400	3040512	0	100	201	0	1984704	661072	658672
	1389	1033.08	95383152	170831072	24340024	29494648	1621506048	87583392	355720	319424	5431572	9853948	8274999	9826316	2029760	40211468	595024	990032	792352	489168	28958	30371	38653	27110132	288880	3182592	4638	10589	0	201	705	6252	1467840	2667776	100	604	100	0	2120064	579664	638576
	1390	1033.82	85192288	153294144	20917400	26086216	1332004864	74206104	364960	507880	3536704	7169495	6425926	8.087e+06	1461888	31055806	480918	736544	569392	389616	26736	25525	25626	32621408	218247	2588672	2016	6554	100	302	201	7563	861264	2148416	0	403	0	100	1182784	549072	448096
	1391	1034.57	34709376	96918272	13227674	16020939	771164608	38459088	216328	285344	2717805	4.24481e+06	3.35377e+06	4569655	831824	15858362	255158	392704	295264	199008	13010	16946	14927	13913566	83110.1	1551456	705	2924	0	100	604	3428	522360	1298208	0	201	0	0	673680	298640	341256
	1392	1035.31	21029760	76865720	10490844	13848243	574462976	28793612	178956	151000	1968608	3815295	2813312	4102784	678688	16185492	249238	433048	330496	218772	12304	17349	19973	17278358	138034	1974496	1310	3226	100	100	1109	6252	561088	1547104	0	201	100	100	1166112	477808	522048
	1393	1036.06	26479490	118510800	15969800	18539120	826457280	42114400	247028	249680	2310912	3600704	3601216	4981794	777264	18706870	263310	449328	384992	220096	11800	16441	15331	16640495	103776	1725504	1714	2016	0	201	100	5142	428720	1246560	0	201	0	100	1099360	446648	492472
	1394	1036.8	26559560	137578000	17933190	22590320	1035727360	53453920	280640	320144	2953024	11123110	5803820	7681180	960400	29339640	425862	708640	537984	359728	19267	26232	24515	32156300	154322	3053376	1915	6453	100	100	403	10589	861568	2973210	0	1209	504	302	2197376	1080224	961136
	1395	1037.54	56322520	269975808	35789860	42916808	1704442496	88435696	329464	325264	5011819	6434675	7140239	8220321	1137728	34272396	520299	732352	559440	382016	16946	22295	27241	26020800	116265	2880640	1512	6353	201	403	100	12102	685056	1910656	0	806	302	403	1247424	588384	591184
	1396	1038.29	29439724	174351136	23350554	28763424	1107924480	58064436	297824	280640	4176248	5.35538e+06	6157602	7.28025e+06	1071808	34884036	543888	789632	526912	376976	19771	25323	23607	22771044	83516.5	2.84376e+06	0	5546	302	0	504	6453	529392	1620768	0	604	201	0	958400	393728	407312
	1397	1039.03	19032286	159421344	22094144	26391106	1050839104	54474936	248660	262856	5.17683e+06	3.92187e+06	5755758	6588469	888736	28043498	447692	682240	390856	329368	15634	17551	21285	18572806	72327	2029856	1814	3932	100	201	100	5041	400008	1408768	100	403	0	100	624016	370608	324648
	1398	1039.78	11820939	101010504	13476531	16073241	648235776	32740362	204508	176720	2307648	2296128	3508800	3975552	658576	20756712	307412	505288	308464	260916	15028	17551	17955	16787412	162294	2044896	1512	3529	0	100	100	5647	353872	1055968	0	302	201	201	545344	321888	310928
	1399	1040.52	9928610	86682880	11886888	14222072	567852800	29257800	160652	180992	1898144	1995392	3067520	3499520	546576	17842724	291407	441704	245600	217448	11194	16744	17147	15004899	64757.1	1666464	705	3831	100	0	302	4235	270312	875360	0	0	0	0	470376	286264	311744
	1400	1041.26	14506623	107235360	15258111	18648460	716247168	34447320	186996	171328	3.01036e+06	2.84875e+06	4.08328e+06	4398615	822576	23644680	358286	570528	329672	262240	12708	19469	17147	17810760	62302.1	1937664	1209	3327	0	100	403	5142	314512	1238112	0	302	0	100	628288	331520	325064
	1401	1042.01	13532044	116775888	14726248	17294202	689815872	34353328	228764	187708	4276890	2.45921e+06	3441728	3610688	633792	22080580	344093	518528	315840	247332	10690	18257	21588	13843629	58306.5	1685184	705	1714	403	201	403	4336	276544	926592	0	201	100	0	542544	285136	338800
	1402	1042.75	13371369	110295864	14681044	17689954	672514944	36195200	189336	225092	2164608	2247040	3832576	4033344	836240	23732908	374696	579248	443864	277568	12909	19771	21285	15063249	67583.3	1713664	907	3125	403	302	0	6050	319736	1094368	100	100	0	100	732992	338896	397432
	1403	1043.5	16271629	138256400	18086640	20969500	792620416	45284304	230396	212860	2555200	2757440	4562816	4730240	899600	27262950	424737	653984	417912	318504	16845	24515	21790	17926750	57125.3	1753504	705	3125	0	201	302	3730	280944	881568	0	705	0	302	548752	284520	406488
	1404	1044.24	10897964	88740960	12588576	14085148	540641024	31215184	163396	143076	2736657	1.83025e+06	2820672	3171456	601664	18207728	273658	454384	318192	173464	10892	14423	15836	12198648	67914	1189952	1209	1714	0	201	100	2823	184144	671392	302	201	0	0	399904	218060	249580
	1405	1044.98	8996982	72551224	8833941	11766398	442633536	22589288	146428	164820	3.04575e+06	1.54207e+06	2556352	2800960	460576	14683160	240048	410088	357672	140232	6453	16239	16239	14537184	176679	1040384	302	1915	100	0	100	3428	182416	826144	0	403	0	0	508184	445416	764688
	1406	1045.73	11161044	82730160	11037420	13072014	443773440	25489800	162684	375440	5682726	1.71616e+06	2516992	2839552	603952	14876802	264174	441184	837280	131200	7059	32492	29766	30206484	505206	1086368	504	3529	0	0	403	8168	211232	1096480	100	504	302	403	563264	1149568	2710016
	1407	1046.47	11443114	78711464	11171524	12630898	394520256	21696000	174584	433456	7319322	1247472	1821504	2259072	402264	10360727	180952	288616	752336	103006	7361	37946	36532	37622936	483206	775056	1109	1411	100	0	504	5949	143280	506224	0	0	100	100	312048	616848	1281568
	1408	1047.22	7531339	51070956	6.76301e+06	9502399	266927968	13334912	132316	481216	7759042	1.51369e+06	1.5818e+06	1915840	1.78025e+06	9313598	182876	309488	918048	97332	8370	50274	51487	61441248	842444	1068960	1008	3025	806	100	806	8269	179464	1014608	0	201	201	403	531248	1331104	2375296
	1409	1047.96	9835849	80633880	10091535	11248658	383976480	18109904	183536	637120	12444218	2.11598e+06	1937568	2479872	540368	12387945	197646	337568	1065664	94292	11295	75864	68678	78397744	1.03086e+06	1298752	2823	3730	201	100	806	10589	243660	1427680	0	201	403	504	584944	1690304	3339840
	1410	1048.7	14596605	100741104	13735278	17118486	457890624	23272596	211332	760816	11684736	2.10923e+06	2442496	2740864	765632	13860720	230876	345568	1094592	106350	12102	69894	74750	85529088	1.10942e+06	1405216	1411	3730	201	100	907	31078	313176	1679040	201	302	201	1008	843376	2413248	4671232
	1411	1049.45	18079536	146701248	20338070	22869756	709218048	35468672	281456	988432	16826224	4028865	3308390	4.05064e+06	978176	16024617	290149	413688	1246560	97028	16845	72422	71310	91000376	1121201	1407136	1008	3831	201	604	1109	22396	381296	1643712	0	705	604	504	1091584	2476800	4838912
	1412	1050.19	24303744	180813696	24909352	27512970	883115456	41830388	288304	1070976	18354390	4232741	4.41649e+06	4523776	1605504	22037678	367549	584432	1674880	139016	19771	98648	99256	125092800	1.50933e+06	2123776	2218	3730	0	201	1310	18157	472024	2110912	100	403	201	504	876304	2032096	4032256
	1413	1050.94	20118270	148511216	19495584	23069692	775359808	37239144	334288	894848	14654840	3.63806e+06	3515328	4714159	1.33032e+06	20500136	362634	527936	1474464	116490	22597	85988	88316	112174672	1.41105e+06	1934688	1714	5041	302	302	302	10993	484208	1772640	302	504	0	504	891584	1926144	3947776
	1414	1051.68	21155310	134732800	21125142	23805066	697645056	36163260	388696	839280	13659819	3.68725e+06	3572394	3924992	1.55648e+06	22111888	342591	535088	1412864	109494	23203	90444	87202	116390656	1366359	1912736	1310	5647	302	100	907	9984	518216	2.40602e+06	0	504	504	100	975632	2084256	4219520
	1415	1052.42	35049840	142309840	18697030	22600240	733980800	37560220	265104	756944	12596230	3889415	3.36001e+06	3626752	1217440	19173500	302792	464696	1248704	130186	25020	75054	72626	109918560	1.37136e+06	1686368	1512	3529	0	302	705	11194	530112	1921600	0	1109	100	0	1045152	1928128	3869184
	1416	1053.17	24778584	137227200	18836112	23137824	764653824	38416780	233456	767200	13771818	3608895	3726514	3991872	1147424	19820878	328968	478944	1284544	121256	42291	68982	66454	106346112	1.29831e+06	1905216	1714	6958	0	504	806	11901	525872	1772832	0	504	604	201	1064800	1901344	3766080
	1417	1053.91	23157946	145257792	19860364	24542512	820203776	42055692	222240	723888	11932319	4625058	4431548	4274304	1.98781e+06	25033688	386944	658256	1279616	172448	56846	64026	72828	102913904	1.25741e+06	2206144	2016	4537	1109	504	504	15432	627344	2.49707e+06	0	201	705	504	1213792	1717056	3213312
	1418	1054.66	23247262	143931968	20355128	23516182	841321216	43525200	242536	657216	10628565	3.57751e+06	4540593	4.71505e+06	1185664	23697330	376574	608208	1118208	198804	57655	54621	58767	77336912	862999	1767008	1613	5243	0	0	100	15533	485760	2212404	0	1008	100	100	914352	1052384	1776928
	1419	1055.4	15029503	108922712	14175884	16246536	658857280	30052836	184652	447784	5476338	3.02106e+06	2854784	3197312	975216	16977372	274102	443040	655872	139420	41987	28756	36532	45095296	528769	1508416	1109	4537	0	302	201	6756	448816	1908998	0	504	201	302	761232	879888	1353312
	1420	1056.14	14449112	91878464	12759273	15326792	634601664	28022982	163804	271848	3907136	2774528	2845760	2977856	826352	17005050	236200	398976	510568	151712	27241	26837	26938	29213336	305322	1.63232e+06	0	3730	0	201	100	7462	392288	943072	0	100	302	0	656496	612688	875040
	1421	1056.89	12125050	94795400	12546144	15151106	644840000	32667076	165228	236416	3158400	2842304	2999808	3361472	1007712	18283738	285616	404328	434080	191064	28554	25020	22698	23488150	239296	1.77349e+06	0	5243	0	302	403	6655	574672	1073408	0	504	0	201	917520	529184	685472
	1422	1057.63	15983310	127756920	17821242	21766958	950263680	50909296	219280	404528	3.97178e+06	4793561	5.27195e+06	5340739	1429088	27047002	449135	643472	632544	333672	31886	24314	30876	25228680	229469	1933664	1512	6655	100	201	403	9479	814384	1.94173e+06	0	201	201	302	1301856	524224	633488
	1423	1058.38	16493574	123969576	16393743	20027156	919365760	49706508	200332	227848	2945728	4.4742e+06	4.77214e+06	4.92111e+06	1423136	25120714	384124	576336	518944	273176	23506	23506	26131	18984684	170486	1716608	1814	4638	302	201	201	9681	918896	2.55945e+06	0	403	0	0	1562016	437784	504984
	1424	1059.12	24609672	195761488	25967008	30792114	1424378624	79830064	310512	275624	4.58218e+06	6608095	7.18965e+06	7.41233e+06	2037312	32979488	523496	728496	633584	391776	27544	29766	31684	17800480	149768	1604832	2419	5445	302	100	100	9177	685056	1185344	0	100	100	0	1357088	395784	493408
	1425	1059.86	14248177	112303056	15026115	17550576	893276672	43663996	219588	174988	2452160	4426326	4420570	4830722	1234784	21054060	340482	501464	438304	304576	15129	24011	22900	15501965	147015	1502336	1714	4739	201	100	302	6857	551248	1190912	0	100	0	0	1022976	441496	431400
	1426	1060.61	11674478	109312016	14830830	17479192	874813312	37904728	227440	211536	2941541	5.63327e+06	4383969	4782153	1128448	19042810	304484	420688	403504	210108	14322	28857	31987	14615864	185424	1805632	1209	3831	201	201	201	6252	492168	1840612	0	504	302	604	1076928	472024	628704
	1427	1061.35	12000404	103140568	14071561	16705286	841531264	41947556	234372	211332	2845760	6333803	4316886	5073259	1429408	20600784	378167	473784	620384	254380	16542	54116	55531	17851038	213309	2246592	2419	8269	302	302	403	8773	672640	1556896	0	604	403	403	1951424	771504	934304
	1428	1062.1	24078912	192446592	26721552	31019040	1420323840	76491168	460576	339824	5251428	8987004	6959940	7557732	2041216	31143216	552688	719920	1049824	440568	27443	143888	156588	23931024	342088	2555328	2621	8672	0	504	806	12607	701120	1951200	0	504	100	100	2027744	801168	1170368
	1429	1062.84	16909556	146217104	20856246	23065226	1077624832	55065652	422128	408752	6.56908e+06	6942309	5.52307e+06	6476934	2029984	25745786	549168	658784	1260512	350488	26030	216936	240496	25450428	389054	2143936	3226	10085	100	201	604	17551	604784	1849952	100	100	201	201	1953632	692032	1728576
	1430	1063.58	22061712	128986728	17872566	20687812	944483840	46630168	440056	497432	9425110	7187995	5316681	6.06827e+06	1.88697e+06	23825924	478133	627760	1916960	341768	22597	349256	359928	34237588	588338	1953536	3327	8975	100	201	604	18863	483800	1.74922e+06	0	1109	201	201	1155008	574368	2138560
	1431	1064.33	14010252	101071768	14491935	16341610	673769216	34331196	429960	675872	7.97448e+06	3.98724e+06	3.56158e+06	3955904	1388992	15202026	355966	504256	2033312	264280	15836	391672	412968	30305198	522341	1157344	1512	6252	0	604	302	12506	279720	1755264	0	100	100	604	805472	479464	2439360
	1432	1065.07	13813290	84828400	11353750	13438190	558158720	27604880	466864	550832	9650300	3.72922e+06	2.7583e+06	3057024	1819424	11617560	421949	411320	1964832	174988	13616	421616	450880	30726580	587992	935040	1714	3831	302	302	604	12607	201144	1094880	0	0	0	302	522872	389512	2662272
	1433	1065.82	10759740	57029052	7773486	9958074	364373408	15995269	385096	550000	6921006	1.76217e+06	1.82701e+06	2.04902e+06	957024	7042744	225921	324648	1471008	123792	10387	375024	390136	28442200	500943	790576	2218	4436	0	504	907	14827	281864	1322176	0	100	403	0	621312	559232	4277632
	1434	1066.56	14149170	78364440	12164040	13047300	456755040	23389380	1.12349e+06	966696	13970565	2481255	2174592	2717312	1690112	11745405	389064	524832	3207680	174888	13818	760080	759040	54875520	1.02426e+06	1066496	1411	5949	100	504	705	17248	281968	1637376	0	100	403	201	630576	555600	4230528
	1435	1067.3	13579275	81102024	11523718	12825907	465767328	21107146	651696	930080	16962398	2.55095e+06	2272256	3122432	1978720	12448306	379550	513768	2909120	156488	13717	713440	735280	57942072	1.01345e+06	1215392	1814	9379	0	100	1008	25222	405352	2.67998e+06	0	504	504	705	975520	1035920	5.85144e+06
	1436	1068.05	25399800	158726560	20228598	25069356	894507008	42185864	989280	2046560	31133250	4.9105e+06	4391808	4435968	3219520	20098516	587760	783552	4687872	188928	24314	951952	989808	72137896	1.13829e+06	1402496	1915	8168	100	1008	1411	27241	403608	2414976	100	302	403	705	956384	852208	4692952
	1437	1068.79	20465550	113989064	15570016	18659472	706153088	34193976	772016	1344256	18983432	4.17519e+06	3.77273e+06	3754816	2.69307e+06	19268456	488032	669936	3559552	192896	17955	710720	756112	61877608	963800	1645664	2419	8067	201	403	302	23910	468824	2.3732e+06	0	201	806	604	981776	743552	3952640
	1438	1069.54	19922812	141547760	20000056	23139108	979718400	41984488	756736	1025632	17661156	5024711	4695111	4997552	2483392	20954082	568976	639936	2447382	193921	18560	490096	509424	53733152	804806	1930144	2218	6958	100	302	705	17046	524224	3484961	0	201	302	201	1140288	768144	3249088
	1439	1070.28	24084640	178275168	24157836	30122678	1195124096	58072192	847904	1445216	21284892	6411749	6407805	6.5848e+06	3.92056e+06	32449806	945600	1137728	3636672	332032	32795	746688	813344	92151240	1.00402e+06	2620224	4840	15432	302	302	1411	30876	904336	4.32022e+06	0	705	604	604	2379136	1110336	4271616
	1440	1071.02	31826578	205908976	28236852	32180442	1284835328	64271172	815328	1183616	21741454	6147920	6.32065e+06	6495398	3202496	29775662	628176	912240	2521216	274808	27746	431504	446136	55486872	545690	1671712	2117	9076	100	403	907	13010	503432	1886528	0	0	201	0	1205024	495264	1719808
	1441	1071.77	19448460	120940128	17372908	19898364	779866560	36157328	536528	534880	14934897	3.29464e+06	3.45825e+06	3.60425e+06	1893376	16888086	428104	574992	1431808	196460	21992	308880	307952	48892452	332967	1378336	2722	6151	0	403	1310	10993	489064	1726944	0	302	604	604	977120	424192	1471328
	1442	1072.51	16364806	108096248	14671546	16494561	628145472	30754142	537472	521632	8041298	2.75837e+06	2689728	2921216	1644352	14696392	320880	494544	1153184	150388	19065	260916	260812	40639468	257076	997648	1714	6655	0	302	705	7361	372560	1551776	0	201	100	0	800960	344024	1221280
	1443	1073.26	15674240	108785792	14155152	17540192	674403328	31304096	513976	783440	8904160	2777724	2851200	3111488	1994240	15497920	347000	457688	1084896	115070	16542	240904	241312	39582016	390792	984832	1109	4739	302	201	604	7059	268880	1094464	0	100	100	0	563680	261424	1360134
	1444	1074	11969100	86244480	11166200	12900960	534678080	24258740	506736	527936	7968395	3115810	2865795	3.06892e+06	1681568	13105870	328174	435624	1130368	111420	15634	265512	263776	47788360	359445	1021712	2722	5747	0	0	302	7260	345152	1721568	100	302	302	0	641392	286976	1002208
	1445	1074.74	14006826	90131360	13003584	15793349	468870656	30255212	613616	833392	15229720	3.99307e+06	3.47402e+06	3594240	2192000	17076092	395584	619232	2020416	117402	20579	442632	453560	77564304	571554	1294336	3025	13212	0	403	604	14726	462736	2464192	0	403	504	201	1218080	512736	2479680
	1446	1075.49	28455966	157919424	20903910	25853976	873484288	44623500	898640	1472512	23137600	6917114	4.33476e+06	4831908	3.17235e+06	21034638	507256	767408	2932352	152420	25929	509120	473992	93830024	582207	1457440	4033	15735	201	403	504	18257	640560	3.27535e+06	0	100	302	201	1353856	577888	2917824
	1447	1076.23	23300398	131200768	18286498	21252746	766430976	39307120	908032	1318752	23612374	4854353	4.37269e+06	4622228	3013292	20328580	510152	669728	3091712	147952	28150	481320	478424	87474608	534390	1451712	3730	12809	0	504	705	15634	672848	2165760	0	0	0	302	1255136	420280	2208128
	1448	1076.98	16173324	84480840	11442546	14279274	505046880	23518512	595536	692976	12383672	3.31645e+06	2585216	3533723	1.8099e+06	14656842	334583	489584	2026176	153032	20781	329368	340536	61755968	428509	1110240	2823	8874	0	0	100	8471	525456	1919392	0	100	201	0	1068000	417392	2046912
	1449	1077.72	22314834	116077088	15461820	18985734	794486016	37961604	674720	857792	11977362	5.60583e+06	3.99762e+06	4030528	1611168	18101982	287482	469960	1392352	146632	18964	208684	196156	45865136	398183	1338560	2419	9076	302	100	907	9278	462432	1408352	0	100	0	403	1060672	464184	1699840
	1450	1078.46	17507564	129295120	17270056	20392182	958077056	41220476	668576	609152	10265116	8497762	4780609	5703975	2408149	20785310	335616	510872	1524512	150288	21487	209296	220096	45286676	484391	1527200	2823	6857	0	504	806	9883	501984	2.01071e+06	0	100	100	100	1113216	427280	1556672
	1451	1079.21	17969820	103174104	14168319	18806864	747925760	34617924	468624	544608	9818350	5.32981e+06	4.05967e+06	4982299	1.92023e+06	18771440	319736	458616	1381440	167056	16744	167972	174176	36712104	584756	1226848	2218	9177	0	403	806	10589	560160	1619136	0	100	100	604	1261280	417192	1701056
	1452	1079.95	15504960	114303200	15622140	18099350	837466240	39943500	484728	458816	8124635	8790825	4.51848e+06	5331070	1747008	20050800	457114	571664	1674336	220404	22093	188724	177432	35831040	373104	1494752	4840	9681	302	201	504	9580	621104	1550592	100	100	302	302	1329920	440056	1722432
	1453	1080.7	15006790	112098480	16239350	17222050	817824640	40856760	442936	440256	9124850	7603060	4229330	5788165	1902560	19376860	516360	578208	1791008	236824	22194	155976	155268	34133480	502045	1517120	3125	10690	100	100	604	13818	436032	2090272	0	705	100	504	1319936	453040	1451392
	1454	1081.44	13580819	116809672	15187557	17560340	798030464	38521980	425736	480288	8810571	6559091	4603494	5.65233e+06	2095968	20344590	560368	508392	1313696	221320	22295	124808	118720	31448480	462806	1751200	2319	9681	403	806	604	6655	476256	2064736	0	403	100	201	1.24618e+06	417280	1174016
	1455	1082.18	12611998	103400688	14360558	17160220	740900224	37819404	435416	370200	6249926	6.15299e+06	4.65445e+06	6.1473e+06	1866528	20553796	449848	496296	1079680	204100	18157	96318	98750	39572572	493712	1815552	3327	8168	504	100	201	9580	531872	2071104	0	504	201	100	1300032	627248	1386848
	1456	1082.93	13893125	110665000	14592188	17480938	823500032	37660000	628592	445616	7703750	5813125	4533125	5964844	1753280	19560312	425352	543472	1205216	234372	25626	85480	89632	54000000	860548	2379520	4033	8269	0	504	705	11901	531040	2469414	0	100	100	302	1681344	925008	1854720
	1457	1083.67	14738700	119338248	16228942	17991854	915723840	44742560	641392	479768	9738108	7.94579e+06	4983105	6.20393e+06	1927040	22561312	442632	527840	1047280	232232	20074	66656	69388	48382280	832806	2174592	2924	7159	201	302	604	8067	522360	3163477	0	201	100	0	1370016	783552	1558304
	1458	1084.42	13615631	115969264	16095049	17655968	911937600	39182640	619856	568448	9402707	7.12373e+06	4291515	43466684	1801344	20110174	434592	437064	818896	335000	25121	52903	57655	36349644	692356	1867520	2722	7059	0	0	907	7260	538288	1943776	0	100	201	302	1330784	877472	1488448
	1459	1085.16	12925605	107397576	15750867	18396494	903321408	36760384	2.24623e+06	495576	8502747	7536697	4484461	5.41885e+06	2308864	21418948	515840	470584	845904	269392	20377	65038	70500	43250460	1.03718e+06	2019616	2621	8067	201	0	907	8773	568448	2339584	0	302	302	0	1409408	1197216	1718144
	1460	1085.9	16482962	121441776	16669112	20418794	956741504	46383616	1357728	617984	12129224	7.67372e+06	5174970	5990307	2302464	22631496	500120	546064	1177120	345360	27645	103108	91354	49227988	1.39593e+06	2353344	4638	8672	0	705	1109	10791	655024	2671232	0	201	403	302	1593056	1384576	1712224
	1461	1086.65	16849560	125433984	17132544	19500000	949198848	42639168	2064426	756944	10217844	7445568	4624308	5267184	1956288	20982000	459232	472336	933568	261528	22194	69590	66352	34353696	983054	2028064	2823	7563	100	403	302	7260	556224	2225613	0	604	504	302	1545792	1147104	1633888
	1462	1087.39	17442036	111830080	15420190	18154820	835612160	40233160	953424	626416	9827100	5988980	3.96698e+06	4716520	1697440	18410716	344021	442840	975520	251316	23001	71816	70702	35772232	1.01096e+06	2358208	2016	7765	100	201	100	5344	415128	1.86626e+06	0	100	201	302	7155605	862978	1062880
	1463	1088.14	11289237	71865288	9777438	11802285	541291712	27140284	648160	414408	5.97448e+06	3.73436e+06	2.56524e+06	3042048	1237344	13094384	348546	331208	772336	188724	16643	55632	63723	37051344	812651	1493664	1512	5142	100	403	907	7361	316048	2165811	0	504	201	403	2598720	1000080	1239808
	1464	1088.88	13616768	87831680	10695328	12737296	569477120	27597120	643376	486376	9488448	4030584	3018496	3719744	1832320	15995872	398449	426664	1071936	223460	25424	80318	92064	54107136	1170495	1810592	3630	8067	201	201	705	10085	436960	2130240	0	604	907	403	7635872	1482722	2053024
	1465	1089.62	32790114	133634536	18669434	22827994	960343104	50912092	884528	967600	22672706	7.1796e+06	6153287	7341306	4432535	31127348	963264	730576	2057920	336128	40472	143484	152828	115521112	2508625	3.47679e+06	4133.1	11194	302	302	1109	17147	753376	4337207	0	907	705	302	4254299	2.47959e+06	2.8776e+06
	1466	1090.37	21221118	133592672	19621066	23200596	951441920	44346512	557984	766160	17990250	5.73955e+06	4188677	5.29704e+06	2929600	21244112	631920	478120	1035392	218976	24515	76674	70500	59659028	1194523	1862560	2823	6252	0	504	1109	8874	511496	2.76109e+06	0	604	302	201	2345920	1409408	1830112
	1467	1091.11	19131280	135696960	17558384	21080096	904199360	42689780	591808	1.23645e+06	12248515	7.0666e+06	5240020	6340475	5053965	28742640	998496	699872	1376928	252232	35219	103816	103816	80896464	1.37247e+06	2564224	3932	8975	504	100	504	12102	687664	3.48329e+06	0	806	0	403	2235648	1316800	1802784
	1468	1091.86	22812350	139666848	19024574	24504026	1014098112	50123916	463768	639200	8078616	8.21856e+06	4964983	6062507	4.45791e+06	25587216	620272	543056	737264	188012	35825	57857	61396	43563124	726469	1936000	2319	6958	100	201	100	8370	479872	1470560	0	302	100	201	1188640	653472	889168
	1469	1092.6	15590052	99567216	13629890	17161510	841833216	38190944	387976	468208	7.49602e+06	9514136	4762925	5866306	4688128	25459600	442320	562848	691312	164924	31583	54823	55026	31660358	450642	1542208	1411	5747	0	302	201	9984	361576	1376064	0	504	0	201	1334240	514600	658784
	1470	1093.34	15621481	97268496	12085300	15517668	635940096	31439988	386640	290760	5015434	5268887	3.17268e+06	4445711	2049024	15399515	259792	356336	427688	114968	23203	35825	34209	20996986	306450	992880	1310	3630	201	100	100	5647	315024	1.75628e+06	0	0	0	403	885056	381088	531152
	1471	1094.09	14149146	67979184	9150927	10933832	481795712	22115324	274400	408032	4.60711e+06	3.16146e+06	2.51736e+06	3077952	1289184	12406402	184052	326184	351512	97534	20175	31684	31179	24567580	231991	866528	1915	4235	0	0	604	3831	304576	1.29032e+06	0	0	100	100	852528	284928	450360
	1472	1094.83	14703675	82996200	10708644	13620775	599250432	25412012	278800	388384	4.12794e+06	3.26524e+06	2950464	3190336	1215296	13972350	233516	344640	419656	102196	21790	34613	36128	20428712	318423	1013552	2016	3529	100	0	0	4033	340536	1010464	0	0	0	302	806304	266944	459440
	1473	1095.58	17289240	98386032	12331653	14674222	699805568	32294978	297512	277776	4205491	4.26773e+06	3.11221e+06	3493184	1385556	14730505	222158	327624	336024	114056	20579	27948	29967	18922388	169527	1.68371e+06	0	3125	0	806	201	3529	372664	1.33878e+06	0	0	100	0	895584	310720	505088
	1474	1096.32	18389872	101793312	13178510	16895604	721011200	37713192	416776	311848	5074717	4378574	3.94349e+06	4516998	1308416	18172912	276944	468208	421200	147036	27948	40068	37643	24638676	269149	1272224	3025	7664	0	302	100	9580	704768	2560803	0	302	0	100	1086176	342488	462536
	1475	1097.06	15742755	81898112	12202718	13283702	649873792	30760536	268368	187300	2.58361e+06	3.54983e+06	2.91802e+06	3211485	938000	11695235	192446	311128	248152	111318	15028	21083	23102	16543930	272155	821008	1008	4134	0	201	705	3730	375024	1.5533e+06	0	302	604	0	580384	207256	307032
	1476	1097.81	12284865	75837872	10077818	11547968	573917376	26329658	295056	159536	2331456	3269376	2500608	2929088	861680	13052138	200969	312360	223460	132112	14726	26030	22597	14398054	289018	919840	504	4134	0	100	302	3327	392600	598448	100	201	0	0	575824	157504	261220
	1477	1098.55	10793769	53434656	8.25811e+06	8913048	452580192	23319486	217244	136172	1684416	2556352	2164544	6109995	728288	12580863	179471	332544	221320	156792	16037	29362	27948	18305442	294043	1099488	1109	6756	302	403	201	4134	487512	1.60961e+06	0	0	0	100	744064	282272	308880
	1478	1099.3	14777840	84022400	10824352	13361040	625747584	28162288	293624	221524	2217152	4192342	2833280	3101120	850528	13285272	190209	328136	214592	145516	15129	26131	24112	18500636	328001	1018848	1512	9681	0	504	0	4537	365272	1129312	0	100	0	0	739056	274504	371736
	1479	1100.04	14567490	80752816	10431820	13175242	621156800	28477192	284320	146732	2149184	3685248	2793792	3184512	876944	14331392	193636	332848	208376	152220	16643	24616	27039	19089862	322087	1.37464e+06	0	3428	100	302	100	4033	341256	2.77811e+06	0	0	0	201	666800	283600	418424
	1480	1100.78	13150962	69413040	10472544	11492442	592220160	24118920	234884	184756	2.45087e+06	3692655	2.84419e+06	3015104	740832	12638106	171609	285240	174176	127040	14322	21588	25626	17649774	304661	984000	1814	3932	100	100	0	3125	367016	1678176	0	504	201	0	786176	315224	409472
	1481	1101.53	15714783	86192416	11241288	15034405	722440704	33938248	299872	227236	3.05379e+06	4.84261e+06	4301151	4.54353e+06	1106592	17327462	291305	443040	352848	224480	24616	47950	44716	29555036	570861	1703360	2319	7966	100	302	302	9883	530848	2371904	0	302	100	201	1506144	536944	761024
	1482	1102.27	25407500	141370000	18172188	21734376	1073580032	51715000	382320	252336	4.03109e+06	7087344	5462500	6.09094e+06	1342208	24070000	336738	515840	388080	265200	29362	47242	49061	31448750	425352	2.45762e+06	0	5445	0	604	302	6453	539536	1676512	0	604	100	0	1233504	456136	603856
	1483	1103.02	20773992	116022112	15767064	18507682	898060992	42037592	300480	239476	4.13216e+06	7573624	4531528	4.80693e+06	1252896	20066434	263656	404328	362392	207564	25323	37845	40169	28102500	478133	1760544	2621	8168	0	806	403	5848	531040	1880672	201	403	201	0	1087232	451704	533744
	1484	1103.76	21544892	106695008	14423998	19337520	849437376	41214928	323520	218264	3055040	6.9008e+06	4.59473e+06	5.31966e+06	1387168	21627716	330542	479152	530944	246620	24314	54823	64532	32005068	780929	2167104	2419	7159	302	201	705	6554	568240	2.47425e+06	0	907	705	1411	1283488	532400	745744
	1485	1104.5	24457918	124155600	17168130	20251286	991805952	52191964	356648	289736	4.34465e+06	6.09184e+06	4.81294e+06	5.28124e+06	1368384	20052696	285299	473160	548656	230088	22295	48455	49162	27649738	545033	3.36075e+06	0	6151	100	0	403	5747	577376	2192128	0	403	100	100	1129408	562640	763008
	1486	1105.25	26701936	139095584	20835068	22087976	1119996800	49822368	417912	333056	5.11105e+06	7.94784e+06	5585905	6957527	1715520	25674416	408573	574992	755888	297616	23708	82746	90240	42292576	1.06426e+06	2568000	2621	9479	100	302	705	6252	628496	2060704	100	504	201	1008	1029776	721696	914464
	1487	1105.99	18008066	90741560	12363559	15230138	735100608	31792184	299456	401240	3429632	4.86544e+06	3031296	3798332	945296	15798238	208762	352032	410392	163296	17753	59677	61700	31662736	612772	2191680	1714	4134	100	403	201	4134	560576	2528387	0	302	302	201	1132064	1019808	1123424
	1488	1106.74	30738800	147876672	20459946	24183380	1149735808	51543960	562336	683792	9997335	6689839	5467381	6106487	1835168	25440818	371536	551456	1055872	277056	21285	103918	108176	50989172	964502	2792064	3428	8874	201	201	201	11194	671184	2150848	0	705	201	100	1.61136e+06	1.12814e+06	1392992
	1489	1107.48	28170700	141109152	20657066	22623430	1135465344	50799096	630576	846640	10365763	6.45754e+06	5372444	5.92391e+06	1676096	25142040	340170	512632	890432	278384	17652	95610	92874	44994936	885629	2383552	2823	8269	0	0	100	7563	614352	2202176	0	504	0	302	1081600	1013552	1037936
	1490	1108.22	19999180	111333072	15597624	17806838	895454784	40428424	478528	588480	8868756	4.86544e+06	3.85048e+06	4.17149e+06	1803460	17665426	260948	387976	643264	176008	12909	60486	63520	27095228	521898	1388576	1512	5041	100	0	705	5243	369272	1472192	100	100	100	0	709792	512632	559328
	1491	1108.97	19400806	70946232	9515419	10897322	527175200	23621970	303960	302528	4425012	3.42616e+06	2.31797e+06	2406208	915520	11819504	153380	239576	367736	97230	9681	36431	38552	15520401	258822	889376	1209	4134	0	201	302	3529	265104	1033808	0	100	0	0	504984	329160	365472
	1492	1109.71	13280267	57791268	7.20624e+06	8654618	433315904	20408774	338488	221524	3.92074e+06	3.47546e+06	2.11042e+06	2354496	793824	10648978	160692	253152	286872	89430	10690	33401	34108	15810778	367856	1150624	1714	3630	0	0	302	3226	294856	1074688	0	0	201	0	548144	312048	363320
	1493	1110.46	10507035	57372152	7950910	9214755	446325440	19836136	198600	162888	4.76369e+06	2836467	1896704	2258304	702896	9853181	141060	220404	262040	73840	10993	23910	24818	12096975	257333	898016	1310	4436	0	201	806	2218	191168	699872	0	403	201	0	378312	221628	239680
	1494	1111.2	8.18752e+06	43762272	6416597	6.93103e+06	339424704	13599835	165328	145412	1796288	1697344	1378976	1860224	590240	7194923	107098	222648	189436	57756	8067	19973	22396	9880139	187430	603744	604	1714	0	302	302	2016	161160	816662	0	0	0	0	317992	143280	179668
	1495	1111.94	7907808	36305808	5851336	5622205	319972416	13832616	143688	128258	1917408	1704576	1339744	1798048	634832	7027343	145799	221320	225808	81330	12304	24414	20074	9918904	121177	635776	1008	1714	0	201	0	4033	174276	466040	0	0	201	0	514808	153236	263056
	1496	1112.69	10081056	50589808	6.90796e+06	7.6825e+06	371241216	16801760	160248	174584	2.84964e+06	1.88769e+06	1614656	2213120	755472	9082693	225671	277264	274096	88012	26333	21386	28958	12823482	97537.3	735808	1411	3932	100	100	403	4033	196256	561824	100	302	201	100	677952	204712	314408
	1497	1113.43	13488718	65551248	8893910	11087786	531526592	23497664	173768	277464	3388514	2955613	2359680	2811904	1.5928e+06	11891470	280256	357776	333776	122880	44109	30270	26333	17704690	117907	1045792	2016	2924	100	100	403	4033	272256	741872	0	0	0	201	749616	232944	393936
	1498	1114.18	12757851	65516688	9211281	10829131	514742976	22417790	182924	246824	5.30483e+06	3.01661e+06	2.42616e+06	2897984	914464	12289928	254460	338488	306624	131300	34714	23910	26131	16953750	170925	980288	1209	3327	100	0	302	3630	222240	836544	201	100	201	100	624960	228664	350184
	1499	1114.92	12227014	65517992	9249147	10707048	524625696	22472880	202064	183228	2.67377e+06	2.65641e+06	2250432	2661824	758832	11874598	218781	334800	311440	142468	41684	28251	23708	17849382	189746	1035920	1411	4638	0	201	100	5041	226012	2.0446e+06	0	0	0	100	656592	220096	334384
	1500	1115.66	12428235	65619720	8670848	10450822	464829824	21591158	237436	237436	2295680	2355968	2427648	2511104	710624	11711992	204803	324240	294344	136476	44311	21689	28352	14669910	179915	823728	1411	3125	201	302	100	2924	238556	901168	0	302	302	100	605520	219792	364040
	1501	1116.41	12979820	71646984	9794681	11534414	603801792	24953500	250804	317888	5609384	3.6399e+06	3006592	3309184	1218624	15425230	318943	432328	431504	184960	60183	34613	34613	21276794	212616	1374112	1613	6958	302	302	403	7563	449848	1068832	0	504	302	302	724720	327008	443864
	1502	1117.15	13450446	69964144	10217178	12459838	579682240	23742716	304576	292504	5.33463e+06	3181087	2613568	2909248	842432	13742234	225967	370304	364448	154960	48354	33401	30977	18199970	154514	1098400	1109	4537	0	403	302	6857	279920	979328	0	302	0	201	835504	340640	471200
	1503	1117.9	15455565	81411240	11302778	13186215	649538432	27223590	346696	468728	5.61341e+06	3983970	3.14303e+06	3664247	1.36611e+06	15848858	246096	446856	458920	192184	50881	38653	40371	22028070	296468	1253312	2218	7966	201	100	302	6958	314816	967808	0	100	403	0	812080	298640	459024
	1504	1118.64	16359438	88504944	12204830	14041378	644738688	29099110	379960	512736	7963330	4027027	3.21388e+06	3779840	1485312	17495020	264605	450776	475536	222544	51386	50881	53509	22091908	229837	1352992	1512	6453	504	100	1008	8067	480904	1385344	0	806	504	302	1308736	479560	733504
	1505	1119.38	24579180	148890960	18719424	22552236	1041133824	50904612	575824	1070112	17768052	6308118	4.96792e+06	5480325	2383204	24695928	345360	559024	579456	270104	39462	52498	52802	28997596	700469	1603872	2117	6554	201	302	302	8471	459848	2201984	0	604	100	100	920480	631088	815440
	1506	1120.13	16164566	105403320	15025606	16453020	802739008	34386688	458816	1218176	21819750	4.71399e+06	3.76615e+06	4009882	2016064	18516766	265920	397328	429960	178752	23001	39260	39159	28650416	575323	1457568	2218	4235	100	302	302	5344	389000	2.05957e+06	0	302	100	201	849264	717104	864736
	1507	1120.87	17844430	104210000	13933490	16241435	747369600	33707644	614976	908880	14227117	4.51383e+06	3745047	4.02894e+06	1776032	17784356	280045	439640	445928	199008	30169	51791	49264	25444404	865288	1397216	1915	3932	0	302	806	7361	509944	2408477	0	0	0	302	876096	555488	910768
	1508	1121.62	16434188	93313056	12454993	15566514	677542784	30345854	442112	862416	9361447	3.69222e+06	2927616	3361280	1238976	14817131	226520	379344	395376	161568	19267	40270	47242	18753926	582776	1033264	1512	6756	100	0	302	4436	327112	4.20141e+06	0	100	100	0	699456	371328	807040
	1509	1122.36	15799156	88286712	12604506	14640279	702488192	34033760	375848	414304	7661887	3.88795e+06	3.48628e+06	3686080	1150112	17828798	243361	446856	519256	212964	22093	59576	61396	24521840	732000	1253760	2319	7361	0	302	604	6857	375232	1728672	403	0	100	201	1109280	466968	976368
	1510	1123.1	22654376	123450000	16718750	19477500	912560000	48708752	538096	611952	9125469	5.94906e+06	4871875	5.76594e+06	1473152	26092500	378086	610192	783648	304880	41482	99256	89532	36787500	996445	1918848	2924	10892	201	907	403	11396	611232	2502080	0	403	403	302	1377248	643056	1146560
	1511	1123.85	23004516	134798400	17545246	22612070	1018725440	47208656	490512	554560	12246296	5638471	4.88174e+06	5460973	1675104	24381172	333506	565232	682544	252948	38047	76674	89836	37162284	848379	2962534	0	8975	201	302	403	8975	547312	13898098	0	806	302	504	1185440	754320	1234240
	1512	1124.59	19524202	108309312	15940130	16957128	795133504	35660664	413480	696000	10362314	4298274	3364928	3933504	1192192	17714192	238138	377696	387456	171124	24314	44413	47444	26953200	493712	1168768	1109	3730	100	201	604	4941	704755	1.30885e+06	0	504	100	604	598656	382632	773488
[truncated: 1,088 more rows]

## Sheet: Background
Background:	Spectrum	Time (sec)	Intensities (cps) run LA-ICP-MS																																								Isotope	Na23	Mg24	Mg25	Mg26	Al27	Si29
[truncated: 101 more rows]
[truncated: 33 more columns]

## Sheet: Backgr. corr.
Background corrected:	Spectrum	Time (sec)	Intensities (cps) run LA-ICP-MS
[truncated: 2,503 more rows]

## Sheet: Isotop. abun. corr.
Isotope abundance corrected:	Spectrum	Time (sec)	Intensities (cps) run LA-ICP-MS
[truncated: 2,503 more rows]

[truncated: 2 more sheets: Ionisation. corr., Ratios]
